# Supplementary material for: Crystal structure of trans-cyclo­hexane-1,2-di­ammonium chromate(VI) from synchrotron X-ray diffraction data
Source: Acta Crystallogr E Crystallogr Commun. 2016 Nov 30;72(Pt 12):1872–4. doi: 10.1107/S2056989016019009 (PMC5137631; doi:10.1107/S2056989016019009)
Supplement: Supplementary file 1 [file e-72-01872-sup1.cif]

##############################################################################
#                                                                            #
# This CIF contains the data in a paper accepted for publication in          #
# Acta Crystallographica Section E. It conforms to the requirements of       #
# Notes for Authors for Acta Crystallographica Section E, and has been       #
# peer reviewed under the auspices of the IUCr Commission on Journals.       #
#                                                                            #
# Full details of the Crystallographic Information File format               #
# are given in the paper "The Crystallographic Information File (CIF):       #
# a New Standard Archive File for Crystallography" by S. R. Hall, F. H.      #
# Allen and I. D. Brown [Acta Cryst. (1991), A47, 655-685].                  #
#                                                                            #
# The current version of the core CIF dictionary is obtainable from          #
# ftp://ftp.iucr.org/pub/cif_core.dic.                                       #
#                                                                            #
# Software is freely available for graphical display of the structure(s)     #
# in this CIF. For information consult the CIF software page                 #
# http://www.iucr.org/resources/cif/software.                                #
#                                                                            #
# This file may be used for bona fide research purposes within the           #
# scientific community so long as proper attribution is given to the journal # 
# article from which it was obtained.                                        #
#                                                                            #
##############################################################################
data_I
_audit_creation_method     'SHELXL-2014/7'
_journal_date_recd_electronic     2016-11-19
_journal_date_accepted     2016-11-28
_journal_name_full     'Acta Crystallographica, Section E'
_journal_year     2016
_journal_volume     72
_journal_issue     12
_journal_page_first     1872
_journal_page_last     1874
_journal_paper_category     GM
_journal_paper_doi     10.1107/S2056989016019009
_journal_coeditor_code     WM5343
_publ_contact_author_name     'Jong-Ha Choi'
_publ_contact_author_address
;
Department of Chemistry, Andong National University,
Andong 36729, Republic of Korea.
;
_publ_contact_author_email     jhchoi@anu.ac.kr
_publ_contact_author_fax     '82 54 820 5452'
_publ_contact_author_phone     '+82-54-820-5458'
_publ_section_title
;
Crystal structure of <i>trans</i>-cyclohexane-1,2-diammonium chromate(VI) from
synchrotron X-ray diffraction data
;
loop_
    _publ_author_name
    _publ_author_footnote
    _publ_author_address
    'Moon, Dohyun' .
;
Pohang Accelerator Laboratory, POSTECH, Pohang 37673, Republic of Korea
;
    'Choi, Jong-Ha' .
;
Department of Chemistry, Andong National University, Andong 36729,
Republic of Korea
;
_publ_section_synopsis
;
In the title compound, (C~6~H~16~N~2~)[CrO~4~], the
<i>trans</i>-cyclohexane-1,2-diammonium cations and chromate anions are
connected through N---H...O hydrogen bonds. The tetrahedral CrO~4~^2-^ anion
is slightly distorted due to the influence of the hydrogen bonds.
;
_chemical_name_systematic
;
<i>trans</i>-Cyclohexane-1,2-diammonium chromate(VI)
;
_chemical_name_common     ?
_chemical_formula_moiety     'C6 H16 N2 2+, Cr O4 2-'
_chemical_formula_sum     'C6 H16 Cr N2 O4'
_chemical_formula_iupac     '(C6 H16 N2) [Cr O4]'
_chemical_formula_weight     232.21
_chemical_melting_point     ?
_shelx_space_group_comment
;
The symmetry employed for this shelxl refinement is uniquely defined
by the following loop, which should always be used as a source of
symmetry information in preference to the above space-group names.
They are only intended as comments.
;
_space_group_crystal_system     orthorhombic
_space_group_name_H-M_alt     'P b c a'
_space_group_name_Hall     '-P 2ac 2ab'
loop_
    _space_group_symop_operation_xyz
    'x, y, z'
    '-x+1/2, -y, z+1/2'
    '-x, y+1/2, -z+1/2'
    'x+1/2, -y+1/2, -z'
    '-x, -y, -z'
    'x-1/2, y, -z-1/2'
    'x, -y-1/2, z-1/2'
    '-x-1/2, y-1/2, z'
_cell_length_a     9.910(2)
_cell_length_b     8.3730(17)
_cell_length_c     22.999(5)
_cell_angle_alpha     90
_cell_angle_beta     90
_cell_angle_gamma     90
_cell_volume     1908.4(7)
_cell_formula_units_Z     8
_cell_measurement_reflns_used     49521
_cell_measurement_theta_min     0.372
_cell_measurement_theta_max     33.425
_cell_measurement_temperature     173(2)
_exptl_crystal_description     'plate'
_exptl_crystal_colour     'yellow'
_exptl_crystal_size_max     0.095
_exptl_crystal_size_mid     0.092
_exptl_crystal_size_min     0.012
_exptl_crystal_density_diffrn     1.616
_exptl_crystal_density_meas     ?
_exptl_crystal_density_method     ?
_exptl_crystal_F_000     976
_exptl_absorpt_coefficient_mu     0.923
_exptl_absorpt_correction_type     empirical
_exptl_absorpt_process_details
;
(<i>HKL3000sm Scalepack</i>; Otwinowski & Minor, 1997)
;
_shelx_estimated_absorpt_T_min     0.917
_shelx_estimated_absorpt_T_max     0.989
_exptl_absorpt_correction_T_min     0.794
_exptl_absorpt_correction_T_max     1.000
_diffrn_ambient_temperature     173(2)
_diffrn_radiation_type     synchrotron
_diffrn_radiation_wavelength     0.650
_diffrn_measurement_device_type     'ADSC Q210 CCD area detector'
_diffrn_measurement_method     'omega scan'
_diffrn_detector_area_resol_mean     ?
_diffrn_reflns_number     16426
_diffrn_reflns_av_R_equivalents     0.0693
_diffrn_reflns_theta_min     2.481
_diffrn_reflns_theta_max     25.991
_diffrn_reflns_theta_full     22.955
_diffrn_measured_fraction_theta_max     0.971
_diffrn_measured_fraction_theta_full     0.981
_diffrn_reflns_limit_h_min     -12
_diffrn_reflns_limit_h_max     12
_diffrn_reflns_limit_k_min     -11
_diffrn_reflns_limit_k_max     11
_diffrn_reflns_limit_l_min     -31
_diffrn_reflns_limit_l_max     31
_refine_special_details     ?
_reflns_number_total     2383
_reflns_number_gt     1749
_reflns_threshold_expression     'I > 2\s(I)'
_refine_ls_structure_factor_coef     Fsqd
_refine_ls_matrix_type     full
_refine_ls_R_factor_all     0.0723
_refine_ls_R_factor_gt     0.0553
_refine_ls_wR_factor_gt     0.1464
_refine_ls_wR_factor_ref     0.1599
_refine_ls_goodness_of_fit_ref     0.987
_refine_ls_restrained_S_all     0.987
_refine_ls_number_reflns     2383
_refine_ls_number_parameters     121
_refine_ls_number_restraints     0
_refine_ls_hydrogen_treatment     constr
_refine_ls_weighting_scheme     calc
_refine_ls_weighting_details
                      'w=1/[\s^2^(Fo^2^)+(0.1160P)^2^] where P=(Fo^2^+2Fc^2^)/3'
_atom_sites_solution_hydrogens     geom
_atom_sites_solution_primary     ?
_atom_sites_solution_secondary     ?
_refine_ls_shift/su_max     0.000
_refine_ls_shift/su_mean     0.000
_refine_diff_density_max     0.954
_refine_diff_density_min     -1.530
_refine_ls_extinction_method
;
SHELXL2014 (Sheldrick, 2015b)
;
_refine_ls_extinction_coef     0.017(3)
_refine_ls_extinction_expression
                                  'Fc^*^=kFc[1+0.001xFc^2^\l^3^/sin(2\q)]^-1/4^'
loop_
    _atom_type_symbol
    _atom_type_description
    _atom_type_scat_dispersion_real
    _atom_type_scat_dispersion_imag
    _atom_type_scat_source
    'C' 'C' 0.0024 0.0013
                         'International Tables Vol C Tables 4.2.6.8 and 6.1.1.4'
    'H' 'H' 0.0000 0.0000
                         'International Tables Vol C Tables 4.2.6.8 and 6.1.1.4'
    'N' 'N' 0.0048 0.0027
                         'International Tables Vol C Tables 4.2.6.8 and 6.1.1.4'
    'O' 'O' 0.0087 0.0050
                         'International Tables Vol C Tables 4.2.6.8 and 6.1.1.4'
    'Cr' 'Cr' 0.2987 0.5320
                         'International Tables Vol C Tables 4.2.6.8 and 6.1.1.4'
_computing_data_collection
;
<i>PAL BL2D-SMDC</i> (Shin <i>et al.</i>,  2016)
;
_computing_cell_refinement
;
<i>HKL3000sm</i> (Otwinowski & Minor, 1997)
;
_computing_data_reduction
;
<i>HKL3000sm</i> (Otwinowski & Minor, 1997)
;
_computing_structure_solution
;
<i>SHELXT2014</i> (Sheldrick, 2015a)
;
_computing_structure_refinement
;
<i>SHELXL2014</i> (Sheldrick, 2015b)
;
_computing_molecular_graphics
;
<i>DIAMOND</i> (Putz & Brandenburg, 2014)
;
_computing_publication_material
;
<i>publCIF</i> (Westrip, 2010)
;
loop_
    _atom_site_type_symbol
    _atom_site_label
    _atom_site_fract_x
    _atom_site_fract_y
    _atom_site_fract_z
    _atom_site_U_iso_or_equiv
    _atom_site_adp_type
    _atom_site_calc_flag
    _atom_site_occupancy
    _atom_site_disorder_assembly
    _atom_site_disorder_group
    N N1 0.6842(2) 0.3903(3) 0.43614(9) 0.0245(5) Uani d 1 . .
    H H1N1 0.6673 0.3156 0.4639 0.037 Uiso calc 1 . .
    H H2N1 0.6444 0.4842 0.4463 0.037 Uiso calc 1 . .
    H H3N1 0.7749 0.4049 0.4328 0.037 Uiso calc 1 . .
    N N2 0.4159(3) 0.2284(3) 0.42353(10) 0.0279(5) Uani d 1 . .
    H H1N2 0.4273 0.2758 0.4588 0.042 Uiso calc 1 . .
    H H2N2 0.4575 0.1315 0.4235 0.042 Uiso calc 1 . .
    H H3N2 0.3262 0.2151 0.4165 0.042 Uiso calc 1 . .
    C C1 0.6285(3) 0.3349(3) 0.37930(11) 0.0249(6) Uani d 1 . .
    H H1 0.6622 0.2241 0.3721 0.030 Uiso calc 1 . .
    C C2 0.4758(3) 0.3313(3) 0.37730(12) 0.0247(5) Uani d 1 . .
    H H2 0.4413 0.4427 0.3823 0.030 Uiso calc 1 . .
    C C3 0.4292(3) 0.2686(4) 0.31840(13) 0.0342(7) Uani d 1 . .
    H H3A 0.4600 0.1569 0.3137 0.041 Uiso calc 1 . .
    H H3B 0.3293 0.2688 0.3171 0.041 Uiso calc 1 . .
    C C4 0.4833(3) 0.3687(4) 0.26844(14) 0.0410(8) Uani d 1 . .
    H H4A 0.4570 0.3192 0.2310 0.049 Uiso calc 1 . .
    H H4B 0.4430 0.4768 0.2701 0.049 Uiso calc 1 . .
    C C5 0.6347(3) 0.3820(4) 0.27138(13) 0.0357(7) Uani d 1 . .
    H H5A 0.6665 0.4563 0.2408 0.043 Uiso calc 1 . .
    H H5B 0.6754 0.2760 0.2638 0.043 Uiso calc 1 . .
    C C6 0.6808(3) 0.4421(4) 0.33063(12) 0.0318(6) Uani d 1 . .
    H H6A 0.6475 0.5523 0.3366 0.038 Uiso calc 1 . .
    H H6B 0.7807 0.4447 0.3318 0.038 Uiso calc 1 . .
    Cr Cr1 0.44912(4) 0.79269(5) 0.43056(2) 0.0227(2) Uani d 1 . .
    O O1 0.53896(18) 0.9403(2) 0.40203(9) 0.0308(5) Uani d 1 . .
    O O2 0.34508(19) 0.8641(2) 0.47950(9) 0.0330(5) Uani d 1 . .
    O O3 0.3616(2) 0.6998(2) 0.38110(10) 0.0362(5) Uani d 1 . .
    O O4 0.55315(18) 0.6648(2) 0.46324(9) 0.0311(5) Uani d 1 . .
loop_
    _atom_site_aniso_label
    _atom_site_aniso_U_11
    _atom_site_aniso_U_22
    _atom_site_aniso_U_33
    _atom_site_aniso_U_12
    _atom_site_aniso_U_13
    _atom_site_aniso_U_23
    N1 0.0243(12) 0.0215(11) 0.0278(11) 0.0015(9) -0.0012(8) 0.0002(8)
    N2 0.0267(13) 0.0252(12) 0.0316(13) 0.0024(10) 0.0025(9) 0.0012(9)
    C1 0.0249(14) 0.0217(12) 0.0279(13) 0.0026(10) 0.0002(10) -0.0011(10)
    C2 0.0257(14) 0.0195(12) 0.0289(13) 0.0000(10) -0.0010(10) 0.0009(10)
    C3 0.0314(18) 0.0406(16) 0.0307(15) -0.0072(12) -0.0047(11) -0.0009(13)
    C4 0.0376(18) 0.055(2) 0.0309(15) -0.0053(16) -0.0050(12) 0.0073(14)
    C5 0.0317(16) 0.0437(17) 0.0315(15) -0.0018(13) 0.0024(11) 0.0029(12)
    C6 0.0298(16) 0.0322(14) 0.0334(15) -0.0062(12) 0.0000(11) 0.0044(11)
    Cr1 0.0223(3) 0.0167(3) 0.0290(3) 0.00140(14) -0.00086(15) 0.00134(14)
    O1 0.0285(11) 0.0233(10) 0.0405(12) -0.0002(8) 0.0062(8) 0.0049(8)
    O2 0.0305(11) 0.0285(10) 0.0402(11) 0.0053(8) 0.0078(9) 0.0010(8)
    O3 0.0349(12) 0.0293(11) 0.0444(13) 0.0026(8) -0.0129(10) -0.0053(8)
    O4 0.0356(12) 0.0224(9) 0.0354(11) 0.0087(8) -0.0053(8) 0.0010(8)
_geom_special_details
;
 All esds (except the esd in the dihedral angle between two l.s. planes)
 are estimated using the full covariance matrix.  The cell esds are taken
 into account individually in the estimation of esds in distances, angles
 and torsion angles; correlations between esds in cell parameters are only
 used when they are defined by crystal symmetry.  An approximate (isotropic)
 treatment of cell esds is used for estimating esds involving l.s. planes.
;
loop_
    _geom_bond_atom_site_label_1
    _geom_bond_atom_site_label_2
    _geom_bond_site_symmetry_2
    _geom_bond_distance
    _geom_bond_publ_flag
    N1 C1 . 1.493(3) ?
    N1 H1N1 . 0.9100 ?
    N1 H2N1 . 0.9100 ?
    N1 H3N1 . 0.9100 ?
    N2 C2 . 1.492(3) ?
    N2 H1N2 . 0.9100 ?
    N2 H2N2 . 0.9100 ?
    N2 H3N2 . 0.9100 ?
    C1 C2 . 1.514(4) ?
    C1 C6 . 1.525(4) ?
    C1 H1 . 1.0000 ?
    C2 C3 . 1.525(4) ?
    C2 H2 . 1.0000 ?
    C3 C4 . 1.520(4) ?
    C3 H3A . 0.9900 ?
    C3 H3B . 0.9900 ?
    C4 C5 . 1.506(5) ?
    C4 H4A . 0.9900 ?
    C4 H4B . 0.9900 ?
    C5 C6 . 1.523(4) ?
    C5 H5A . 0.9900 ?
    C5 H5B . 0.9900 ?
    C6 H6A . 0.9900 ?
    C6 H6B . 0.9900 ?
    Cr1 O3 . 1.628(2) y
    Cr1 O2 . 1.6394(19) y
    Cr1 O1 . 1.6584(19) y
    Cr1 O4 . 1.6654(19) y
loop_
    _geom_angle_atom_site_label_1
    _geom_angle_atom_site_label_2
    _geom_angle_atom_site_label_3
    _geom_angle_site_symmetry_1
    _geom_angle_site_symmetry_3
    _geom_angle
    _geom_angle_publ_flag
    C1 N1 H1N1 . . 109.5 ?
    C1 N1 H2N1 . . 109.5 ?
    H1N1 N1 H2N1 . . 109.5 ?
    C1 N1 H3N1 . . 109.5 ?
    H1N1 N1 H3N1 . . 109.5 ?
    H2N1 N1 H3N1 . . 109.5 ?
    C2 N2 H1N2 . . 109.5 ?
    C2 N2 H2N2 . . 109.5 ?
    H1N2 N2 H2N2 . . 109.5 ?
    C2 N2 H3N2 . . 109.5 ?
    H1N2 N2 H3N2 . . 109.5 ?
    H2N2 N2 H3N2 . . 109.5 ?
    N1 C1 C2 . . 113.7(2) ?
    N1 C1 C6 . . 109.5(2) ?
    C2 C1 C6 . . 109.2(2) ?
    N1 C1 H1 . . 108.1 ?
    C2 C1 H1 . . 108.1 ?
    C6 C1 H1 . . 108.1 ?
    N2 C2 C1 . . 112.8(2) ?
    N2 C2 C3 . . 108.3(2) ?
    C1 C2 C3 . . 109.7(2) ?
    N2 C2 H2 . . 108.7 ?
    C1 C2 H2 . . 108.7 ?
    C3 C2 H2 . . 108.7 ?
    C4 C3 C2 . . 112.0(3) ?
    C4 C3 H3A . . 109.2 ?
    C2 C3 H3A . . 109.2 ?
    C4 C3 H3B . . 109.2 ?
    C2 C3 H3B . . 109.2 ?
    H3A C3 H3B . . 107.9 ?
    C5 C4 C3 . . 111.0(3) ?
    C5 C4 H4A . . 109.4 ?
    C3 C4 H4A . . 109.4 ?
    C5 C4 H4B . . 109.4 ?
    C3 C4 H4B . . 109.4 ?
    H4A C4 H4B . . 108.0 ?
    C4 C5 C6 . . 111.3(2) ?
    C4 C5 H5A . . 109.4 ?
    C6 C5 H5A . . 109.4 ?
    C4 C5 H5B . . 109.4 ?
    C6 C5 H5B . . 109.4 ?
    H5A C5 H5B . . 108.0 ?
    C5 C6 C1 . . 111.1(2) ?
    C5 C6 H6A . . 109.4 ?
    C1 C6 H6A . . 109.4 ?
    C5 C6 H6B . . 109.4 ?
    C1 C6 H6B . . 109.4 ?
    H6A C6 H6B . . 108.0 ?
    O3 Cr1 O2 . . 108.60(11) y
    O3 Cr1 O1 . . 111.43(11) y
    O2 Cr1 O1 . . 109.72(10) y
    O3 Cr1 O4 . . 109.76(10) y
    O2 Cr1 O4 . . 108.30(10) y
    O1 Cr1 O4 . . 108.97(10) y
loop_
    _geom_torsion_atom_site_label_1
    _geom_torsion_atom_site_label_2
    _geom_torsion_atom_site_label_3
    _geom_torsion_atom_site_label_4
    _geom_torsion_site_symmetry_1
    _geom_torsion_site_symmetry_2
    _geom_torsion_site_symmetry_3
    _geom_torsion_site_symmetry_4
    _geom_torsion
    _geom_torsion_publ_flag
    N1 C1 C2 N2 . . . . -57.5(3) ?
    C6 C1 C2 N2 . . . . 179.8(2) ?
    N1 C1 C2 C3 . . . . -178.3(2) ?
    C6 C1 C2 C3 . . . . 59.0(3) ?
    N2 C2 C3 C4 . . . . 178.8(3) ?
    C1 C2 C3 C4 . . . . -57.6(3) ?
    C2 C3 C4 C5 . . . . 54.6(4) ?
    C3 C4 C5 C6 . . . . -53.4(4) ?
    C4 C5 C6 C1 . . . . 56.5(3) ?
    N1 C1 C6 C5 . . . . 175.7(2) ?
    C2 C1 C6 C5 . . . . -59.1(3) ?
loop_
    _geom_hbond_atom_site_label_D
    _geom_hbond_atom_site_label_H
    _geom_hbond_atom_site_label_A
    _geom_hbond_site_symmetry_A
    _geom_hbond_distance_DH
    _geom_hbond_distance_HA
    _geom_hbond_distance_DA
    _geom_hbond_angle_DHA
    N1 H1N1 O2 5_666 0.91 1.99 2.896(3) 171.5
    N1 H3N1 O1 8_755 0.91 2.00 2.884(3) 164.0
    N1 H2N1 O4 . 0.91 1.81 2.713(3) 175.2
    N2 H1N2 O4 5_666 0.91 1.87 2.771(3) 169.4
    N2 H3N2 O2 8_655 0.91 2.56 3.104(3) 119.2
    N2 H3N2 O3 8_655 0.91 2.04 2.927(3) 166.3
    N2 H2N2 O1 1_545 0.91 1.86 2.748(3) 164.7
_shelx_hkl_file
;
   0   0   3   -0.19    0.25
   0   0  -4  152.53    7.14
   0   0   4  149.39    6.70
   0   0  -5   -0.54    0.30
   0   0   5   -0.29    0.25
   0   0   6  904.72   35.39
   0   0  -7   -0.11    0.30
   0   0   7   -0.56    0.50
   0   0  -8  177.02    6.00
   0   0   8  179.34    8.13
   0   0  -9    0.00    0.40
   0   0 -10   33.67    1.72
   0   0  10   36.78    3.10
   0   0 -11   -0.42    0.40
   0   0  11    0.35    0.64
   0   0 -12   22.66    1.15
   0   0  12   26.38    1.64
   0   0 -13    0.19    0.48
   0   0  13   -0.11    0.70
   0   0 -14   26.73    1.47
   0   0  14   28.29    1.77
   0   0 -15   -0.03    0.49
   0   0  15    0.17    0.53
   0   0 -16  149.63    5.42
   0   0  16  156.55    6.05
   0   0 -17    0.90    0.57
   0   0  17   -0.32    0.71
   0   0 -18   10.90    0.79
   0   0  18   11.33    1.03
   0   0 -19   -0.36    0.66
   0   0  19   -0.05    0.69
   0   0 -20  333.22   11.23
   0   0  20  347.58   11.37
   0   0 -21   -0.48    0.73
   0   0  21    0.97    0.79
   0   0 -22   66.37    2.60
   0   0  22   72.07    2.96
   0   0 -23   -0.34    1.08
   0   0  23    0.02    0.88
   0   0 -24   17.45    2.36
   0   0  24   12.64    1.46
   0   0 -25   -0.31    0.94
   0   0  25   -0.11    0.90
   0   0 -26   19.75    1.55
   0   0  26   19.49    1.48
   0   0 -27    0.25    1.35
   0   0  27   -0.18    1.42
   0   0 -28    7.37    1.25
   0   0  28    6.84    1.43
   0   0 -29    0.82    1.32
   0   0  29   -0.70    1.26
   0   0 -30   13.57    1.91
   0   0  30   11.65    2.02
   0   0 -31   -0.06    1.37
   0   0  31    0.62    1.50
   0   0 -32    1.22    1.55
   0   0  32   -0.78    2.06
   0   0 -33    2.10    2.07
   0   0  33   -0.65    1.65
   0   0 -34    2.58    1.92
   0   0  34    0.64    1.74
   1   0  34    0.51    1.71
  -1   0 -34   -0.31    2.03
   1   0  33    1.05    2.10
  -1   0 -33    1.76    2.29
   1   0  32    0.48    1.42
  -1   0 -32   -1.66    2.10
   1   0  31    1.34    2.71
  -1   0 -31    0.24    2.84
  -1   0 -30    3.06    2.72
  -1   0 -29    1.85    1.83
  -1   0 -28   -1.15    1.94
   1   0  27   -0.04    2.39
  -1   0 -27    1.29    1.72
   1   0  26    1.67    1.14
  -1   0 -26    2.50    0.97
   1   0  25   -0.55    0.85
  -1   0 -25    0.38    0.81
   1   0  24    4.08    1.24
  -1   0 -24    5.86    1.17
   1   0  23    1.29    1.01
  -1   0 -23   -0.05    0.96
   1   0  22   -0.58    0.76
  -1   0 -22   -0.47    0.84
   1   0  21    0.59    0.72
  -1   0 -21   -0.55    0.69
   1   0  20    0.94    0.90
  -1   0 -20   -1.31    0.88
   1   0  19   -0.53    0.73
  -1   0 -19   -0.39    0.61
   1   0  18   27.13    1.68
  -1   0 -18   29.03    2.39
   1   0  17    0.38    0.65
  -1   0 -17    0.05    0.55
   1   0  16   72.68    2.81
  -1   0 -16   70.09    2.64
   1   0  15   -0.42    0.52
  -1   0 -15    0.47    0.44
   1   0  14   -0.06    0.58
  -1   0 -14   -0.35    0.53
   1   0  13    0.13    0.44
  -1   0 -13   -0.22    0.38
   1   0  12   23.72    1.20
  -1   0 -12   23.65    1.11
   1   0  11    0.15    0.50
  -1   0 -11    0.26    0.45
   1   0  10    0.83    0.44
  -1   0 -10    0.37    0.41
   1   0   9   -0.01    0.27
  -1   0  -9    0.00    0.29
   1   0   8    5.12    0.48
  -1   0  -8    5.01    0.42
   1   0   7    0.29    0.30
  -1   0  -7   -0.19    0.32
   1   0   6    1.03    0.26
  -1   0  -6    1.38    0.27
   1   0   5   -0.07    0.24
  -1   0  -5   -0.02    0.28
   1   0   4   62.77    2.22
  -1   0  -4   62.56    2.41
   1   0   3    0.25    0.18
  -1   0  -3    0.02    0.18
   1   0   2    0.46    0.12
  -1   0  -2    0.21    0.15
   1   0   1    0.03    0.07
  -1   0  -1    0.01    0.08
   1   0   0    0.05    0.04
   1   0  -1   -0.04    0.06
  -1   0   1    0.00    0.10
   1   0  -2    0.39    0.12
  -1   0   2    0.46    0.11
   1   0  -3    0.21    0.16
  -1   0   3    0.02    0.13
   1   0  -4   63.19    2.41
  -1   0   4   65.44    2.56
   1   0  -5    0.26    0.26
  -1   0   5    0.08    0.21
   1   0  -6    1.93    0.33
  -1   0   6    1.40    0.32
   1   0  -7   -0.02    0.25
  -1   0   7    0.33    0.25
   1   0  -8    5.38    0.59
  -1   0   8    5.38    0.63
   1   0  -9   -0.13    0.39
  -1   0   9   -0.32    0.36
   1   0 -10   -0.20    0.45
  -1   0  10   -0.11    0.29
   1   0 -11   -0.05    0.33
  -1   0  11    0.13    0.39
   1   0 -12   24.59    1.20
  -1   0  12   25.18    1.43
   1   0 -13    0.08    0.41
  -1   0  13   -0.31    0.40
   1   0 -14   -0.14    0.53
  -1   0  14   -0.09    0.52
   1   0 -15    0.08    0.52
  -1   0  15   -0.26    0.49
   1   0 -16   69.64    2.69
  -1   0  16   73.24    2.77
   1   0 -17   -0.11    0.65
  -1   0  17   -0.14    0.77
   1   0 -18   26.55    1.72
  -1   0  18   25.80    1.78
   1   0 -19   -0.58    0.62
  -1   0  19   -0.49    0.66
   1   0 -20    1.52    0.78
  -1   0  20    1.39    0.64
   1   0 -21    0.09    0.86
  -1   0  21   -0.17    0.95
   1   0 -22   -0.40    0.88
  -1   0  22   -0.75    1.09
   1   0 -23   -0.37    0.68
  -1   0  23   -0.63    0.79
   1   0 -24    4.70    1.19
  -1   0  24    6.17    1.33
   1   0 -25   -0.41    1.15
  -1   0  25   -0.31    1.19
   1   0 -26    2.40    0.95
  -1   0  26    2.05    1.13
   1   0 -27    1.10    1.06
  -1   0  27   -0.63    1.29
   1   0 -28    1.64    1.32
  -1   0  28    1.26    1.60
   1   0 -29   -0.98    1.31
  -1   0  29    1.46    1.52
   1   0 -30    0.38    1.41
  -1   0  30   -0.17    1.17
   1   0 -31   -0.43    1.78
  -1   0  31    0.25    1.94
   1   0 -32   -2.28    1.88
  -1   0  32   -1.29    2.06
   1   0 -33    1.18    1.89
  -1   0  33    0.34    1.56
   1   0 -34    0.63    1.77
  -1   0  34   -1.68    1.67
   2   0  34    2.89    0.81
  -2   0 -34    0.99    1.35
   2   0  33   -0.32    1.96
  -2   0 -33    0.51    2.08
   2   0  32    0.60    1.62
  -2   0 -32    0.44    1.73
   2   0  31   -0.33    1.43
  -2   0 -31   -0.75    1.48
   2   0  30    8.22    1.65
  -2   0 -30    6.96    1.69
   2   0  29   -0.56    1.30
  -2   0 -29   -0.26    1.30
   2   0  28   11.07    1.81
  -2   0 -28   10.93    1.74
   2   0  27    0.36    1.21
  -2   0 -27   -1.12    1.10
   2   0  26   17.27    1.43
  -2   0 -26   17.86    1.39
   2   0  25    1.19    1.23
  -2   0 -25    0.32    1.15
   2   0  24    5.17    1.17
  -2   0 -24    3.81    1.10
   2   0  23   -0.06    0.67
  -2   0 -23   -0.04    0.73
   2   0  22    5.31    1.12
  -2   0 -22    3.58    1.08
   2   0  21   -0.86    0.95
  -2   0 -21   -0.50    0.90
   2   0  20   38.30    2.28
  -2   0 -20   38.27    1.73
   2   0  19    0.55    0.52
  -2   0 -19    0.06    0.58
   2   0  18    5.90    1.02
  -2   0 -18    5.63    0.91
   2   0  17   -0.18    0.72
  -2   0 -17   -0.18    0.69
   2   0  16   23.45    1.35
  -2   0 -16   21.38    1.22
   2   0  15    0.18    0.52
  -2   0 -15   -0.36    0.63
   2   0  14   40.08    1.62
  -2   0 -14   38.13    1.70
   2   0  13    0.23    0.41
  -2   0 -13   -0.76    0.38
   2   0  12    8.16    0.76
  -2   0 -12    8.42    0.78
   2   0  11   -0.71    0.50
  -2   0 -11   -0.51    0.45
   2   0  10   -0.07    0.33
  -2   0 -10   -0.03    0.32
   2   0   9    0.00    0.37
  -2   0  -9   -0.01    0.36
   2   0   8   87.31    3.11
  -2   0  -8   85.51    3.36
   2   0   7    0.12    0.29
  -2   0  -7   -0.08    0.30
   2   0   6  562.66   15.36
  -2   0  -6  568.37   16.02
   2   0   5   -0.11    0.27
  -2   0  -5   -0.15    0.28
   2   0   4   34.31    1.58
  -2   0  -4   33.63    1.49
   2   0   3    0.18    0.17
  -2   0  -3    0.06    0.16
   2   0   2  103.67    3.22
  -2   0  -2  100.91    2.88
   2   0   1    0.02    0.13
  -2   0  -1    0.10    0.14
   2   0  -1    0.01    0.09
  -2   0   1    0.09    0.11
   2   0  -2   98.62    3.02
  -2   0   2  101.33    4.46
   2   0  -3   -0.10    0.14
  -2   0   3   -0.06    0.15
   2   0  -4   33.16    1.37
  -2   0   4   34.15    1.45
   2   0  -5   -0.01    0.31
  -2   0   5    0.16    0.23
   2   0  -6  566.04   15.69
  -2   0   6  590.63   22.10
   2   0  -7   -0.01    0.28
  -2   0   7   -0.08    0.31
   2   0  -8   87.28    2.94
  -2   0   8   85.65    2.96
   2   0  -9   -0.06    0.30
  -2   0   9    0.26    0.30
   2   0 -10    0.38    0.34
  -2   0  10    0.06    0.34
   2   0 -11   -0.37    0.36
  -2   0  11    0.03    0.28
   2   0 -12    8.86    0.83
  -2   0  12    8.11    0.76
   2   0 -13   -0.01    0.45
  -2   0  13    0.22    0.47
   2   0 -14   33.61    1.64
  -2   0  14   38.86    1.71
   2   0 -15    0.28    0.57
  -2   0  15   -0.35    0.63
   2   0 -16   22.75    1.59
  -2   0  16   21.54    1.18
   2   0 -17   -0.05    0.64
  -2   0  17    0.07    0.53
   2   0 -18    4.27    0.82
  -2   0  18    4.83    0.91
   2   0 -19   -0.46    0.73
  -2   0  19    0.73    0.78
   2   0 -20   34.10    1.88
  -2   0  20   37.59    1.84
   2   0 -21   -0.06    0.61
  -2   0  21    0.65    0.77
   2   0 -22    4.96    0.99
  -2   0  22    6.24    1.15
   2   0 -23   -0.51    0.77
  -2   0  23   -0.52    0.91
   2   0 -24    4.25    1.12
  -2   0  24    3.77    1.17
   2   0 -25    0.17    1.00
  -2   0  25   -0.66    0.86
   2   0 -26   15.70    1.50
  -2   0  26   16.54    1.55
   2   0 -27   -0.40    1.38
  -2   0  27   -1.00    1.14
   2   0 -28   12.60    2.79
  -2   0  28    7.75    1.74
   2   0 -29    0.08    1.57
  -2   0  29   -0.41    1.27
   2   0 -30    6.19    1.74
  -2   0  30    4.85    1.54
   2   0 -31    0.45    1.88
  -2   0  31   -2.11    2.05
   2   0 -32    1.08    1.61
  -2   0  32    2.05    1.62
   2   0 -33    0.87    1.60
  -2   0  33   -0.30    1.71
   2   0 -34   -1.33    1.75
  -2   0  34   -0.33    2.12
   3   0  34    1.85    2.68
  -3   0 -34    3.83    2.40
   3   0  33   -0.84    1.60
  -3   0 -33   -0.38    1.70
   3   0  32    0.55    2.79
  -3   0 -32    4.84    2.84
   3   0  31    0.66    1.72
  -3   0 -31    0.42    1.98
   3   0  30    3.94    1.73
  -3   0 -30    2.79    1.79
   3   0  29   -0.03    1.12
  -3   0 -29   -0.19    1.11
   3   0  28    1.39    1.48
  -3   0 -28    0.47    1.50
   3   0  27    1.31    1.48
  -3   0 -27    0.22    1.31
   3   0  26   18.29    1.50
  -3   0 -26   19.07    1.40
   3   0  25   -0.52    1.02
  -3   0 -25    0.11    1.01
   3   0  24   21.65    1.82
  -3   0 -24   23.01    1.72
   3   0  23    0.02    0.92
  -3   0 -23    0.30    0.87
   3   0  22    3.21    1.07
  -3   0 -22    3.60    1.08
   3   0  21   -0.35    0.86
  -3   0 -21    0.69    0.79
   3   0  20   45.77    2.52
  -3   0 -20   45.85    1.97
   3   0  19    0.03    0.75
  -3   0 -19   -0.06    0.71
   3   0  18  255.40   10.08
  -3   0 -18  265.45    9.17
   3   0  17    0.39    0.80
  -3   0 -17   -0.58    0.71
   3   0  16   98.02    3.64
  -3   0 -16   95.44    3.45
   3   0  15    0.59    0.53
  -3   0 -15   -0.08    0.44
   3   0  14   13.57    0.76
  -3   0 -14   12.54    1.00
   3   0  13   -0.20    0.45
  -3   0 -13    0.42    0.39
   3   0  12  158.17    5.28
  -3   0 -12  149.54    5.70
   3   0  11    0.43    0.46
  -3   0 -11   -0.38    0.45
   3   0  10  509.83   13.52
  -3   0 -10  490.43   13.98
   3   0   9    0.20    0.43
  -3   0  -9    0.03    0.39
   3   0   8   31.13    1.27
  -3   0  -8   30.85    1.45
   3   0   7   -0.34    0.24
  -3   0  -7    0.09    0.26
   3   0   6   63.92    2.60
  -3   0  -6   61.19    2.69
   3   0   5    0.33    0.24
  -3   0  -5    0.09    0.27
   3   0   4  157.99    4.62
  -3   0  -4  156.15    4.82
   3   0   3   -0.11    0.17
  -3   0  -3    0.03    0.24
   3   0   2  446.59   16.31
  -3   0  -2  427.78   14.93
   3   0   1    0.16    0.11
  -3   0  -1    0.06    0.16
   3   0   0   -0.06    0.07
  -3   0   0    0.01    0.08
   3   0  -1    0.04    0.12
  -3   0   1   -0.08    0.12
   3   0  -3   -0.12    0.15
  -3   0   3    0.14    0.23
   3   0  -4  153.35    4.68
  -3   0   4  151.63    7.25
   3   0  -5    0.08    0.21
  -3   0   5   -0.17    0.21
   3   0  -6   61.30    2.39
  -3   0   6   62.34    2.29
   3   0  -7    0.11    0.27
  -3   0   7    0.16    0.27
   3   0  -8   31.98    1.42
  -3   0   8   30.37    1.23
   3   0  -9   -0.32    0.32
  -3   0   9    0.07    0.36
   3   0 -10  474.28   13.80
  -3   0  10  474.80   13.83
   3   0 -11    0.40    0.45
  -3   0  11   -0.22    0.73
   3   0 -12  153.43    5.62
  -3   0  12  146.06    5.71
   3   0 -13   -0.20    0.43
  -3   0  13    0.33    0.43
   3   0 -14   11.50    0.92
  -3   0  14   12.64    1.68
   3   0 -15    0.27    0.82
  -3   0  15   -0.30    0.62
   3   0 -16   94.04    3.23
  -3   0  16   93.49    3.25
   3   0 -17    0.16    0.69
  -3   0  17    0.05    0.56
   3   0 -18  256.95    8.43
  -3   0  18  261.70    9.43
   3   0 -19   -1.07    1.06
  -3   0  19    0.28    0.87
   3   0 -20   44.20    2.01
  -3   0  20   42.48    2.41
   3   0 -21    0.22    1.25
  -3   0  21   -0.64    0.94
   3   0 -22    4.73    0.85
  -3   0  22    4.37    0.94
   3   0 -23   -0.37    0.80
  -3   0  23   -0.22    0.83
   3   0 -24   20.50    2.12
  -3   0  24   18.22    2.15
   3   0 -25    1.12    1.16
  -3   0  25   -0.52    1.25
   3   0 -26   20.29    1.43
  -3   0  26   21.09    1.41
   3   0 -27   -0.76    1.32
  -3   0  27    0.15    1.41
   3   0 -28    0.09    1.41
  -3   0  28   -0.33    1.66
   3   0 -29   -1.75    1.19
  -3   0  29   -0.60    1.65
   3   0 -30    5.32    1.46
  -3   0  30    4.03    1.94
   3   0 -31   -1.11    1.86
  -3   0  31   -0.83    2.02
   3   0 -32   -0.33    2.85
  -3   0  32    2.36    2.19
   3   0 -33    0.66    2.03
  -3   0  33   -1.52    1.76
   3   0 -34    0.27    1.98
  -3   0  34    0.30    1.12
   4   0  33    0.52    1.87
  -4   0 -33   -0.50    1.91
   4   0  32   -0.30    1.40
  -4   0 -32    1.80    1.69
   4   0  31   -0.87    1.53
  -4   0 -31    1.46    1.60
   4   0  30    7.33    1.92
  -4   0 -30    4.37    1.86
   4   0  29    0.02    1.40
  -4   0 -29   -1.41    1.46
   4   0  28    3.17    1.54
  -4   0 -28    2.80    1.44
   4   0  27   -0.70    1.22
  -4   0 -27    0.70    1.10
   4   0  26   -0.20    1.20
  -4   0 -26    1.04    1.16
   4   0  25   -0.31    1.22
  -4   0 -25    0.08    1.20
   4   0  24    1.20    1.21
  -4   0 -24    1.77    1.10
   4   0  23   -0.17    1.12
  -4   0 -23    0.50    1.00
   4   0  22   -0.50    0.75
  -4   0 -22    0.33    0.72
   4   0  21   -0.19    1.01
  -4   0 -21    0.04    0.91
   4   0  20    4.74    0.97
  -4   0 -20    4.21    1.10
   4   0  19   -0.06    0.74
  -4   0 -19    0.97    0.62
   4   0  18    0.30    0.89
  -4   0 -18   -0.08    0.75
   4   0  17   -0.95    0.82
  -4   0 -17   -0.62    0.75
   4   0  16    0.71    0.45
  -4   0 -16    0.39    0.55
   4   0  15   -0.85    0.74
  -4   0 -15    0.14    0.62
   4   0  14    8.05    0.70
  -4   0 -14    8.33    0.81
   4   0  13   -0.18    0.46
  -4   0 -13   -0.35    0.47
   4   0  12   15.99    0.85
  -4   0 -12   15.63    0.74
   4   0  11   -0.14    0.39
  -4   0 -11    0.20    0.41
   4   0  10    4.58    0.58
  -4   0 -10    5.54    0.54
   4   0   9    0.08    0.29
  -4   0  -9    0.13    0.37
   4   0   8   64.38    2.34
  -4   0  -8   62.87    2.71
   4   0   7    0.12    0.32
  -4   0  -7   -0.36    0.30
   4   0   6   47.99    1.75
  -4   0  -6   49.13    1.94
   4   0   5   -0.37    0.27
  -4   0  -5    0.11    0.25
   4   0   4    0.36    0.24
  -4   0  -4    0.43    0.24
   4   0   3    0.16    0.18
  -4   0  -3   -0.04    0.17
   4   0   2   -0.09    0.16
  -4   0  -2    0.11    0.18
   4   0   1   -0.13    0.16
  -4   0  -1    0.03    0.11
   4   0   0   33.25    1.09
  -4   0   0   29.97    1.17
   4   0  -1    0.07    0.09
   4   0  -2    0.05    0.10
  -4   0   2    0.12    0.16
   4   0  -3   -0.04    0.13
  -4   0   3    0.01    0.15
   4   0  -4    0.54    0.20
  -4   0   4    0.34    0.30
   4   0  -5    0.37    0.28
  -4   0   5    0.37    0.24
   4   0  -6   44.81    1.78
  -4   0   6   44.93    1.82
   4   0  -7   -0.10    0.26
  -4   0   7    0.05    0.33
   4   0  -8   60.65    2.55
  -4   0   8   59.86    2.40
   4   0  -9    0.84    0.51
  -4   0   9   -0.01    0.35
   4   0 -10    4.86    0.52
  -4   0  10    4.77    0.57
   4   0 -11   -0.03    0.45
  -4   0  11    0.00    0.40
   4   0 -12   15.73    0.85
  -4   0  12   16.74    0.91
   4   0 -13    0.07    0.52
   4   0 -14    8.17    0.76
  -4   0  14    8.31    0.65
   4   0 -15    0.02    0.83
  -4   0  15   -0.55    0.49
   4   0 -16    0.61    0.60
  -4   0  16    0.56    1.14
   4   0 -17   -0.41    0.63
  -4   0  17   -0.86    0.73
   4   0 -18    0.41    0.74
  -4   0  18    0.13    0.76
   4   0 -19   -0.03    0.78
  -4   0  19    0.04    0.68
   4   0 -20    4.61    1.02
  -4   0  20    3.75    0.95
   4   0 -21   -0.13    0.91
  -4   0  21   -0.14    0.99
   4   0 -22   -0.17    0.69
  -4   0  22   -0.20    0.92
   4   0 -23   -0.32    1.03
  -4   0  23   -0.30    0.88
   4   0 -24    0.99    1.05
  -4   0  24    0.26    1.16
   4   0 -25   -0.08    0.99
  -4   0  25   -0.50    1.19
   4   0 -26    0.16    1.38
  -4   0  26    0.52    1.13
   4   0 -27   -0.48    1.22
  -4   0  27    0.14    1.30
   4   0 -28    3.45    1.62
  -4   0  28    1.59    1.66
   4   0 -29   -1.23    1.69
  -4   0  29    1.28    1.46
   4   0 -30    6.47    1.91
  -4   0  30    3.03    1.92
   4   0 -31    1.40    2.04
  -4   0  31   -1.03    1.63
   4   0 -32    1.98    1.54
  -4   0  32   -0.79    1.68
   4   0 -33    0.22    1.81
  -4   0  33   -1.23    1.77
   4   0 -34   -0.35    2.19
  -4   0  34   -0.68    1.36
   5   0  33   -0.80    1.50
  -5   0 -33    0.55    1.93
   5   0  32    7.18    1.80
  -5   0 -32    5.92    2.16
   5   0  31   -0.22    1.98
  -5   0 -31   -1.74    2.12
   5   0  30    0.18    1.97
  -5   0 -30    0.69    2.05
   5   0  29    1.78    1.82
  -5   0 -29   -2.01    1.87
   5   0  28    0.00    1.15
  -5   0 -28    1.03    1.25
   5   0  27    1.49    1.47
  -5   0 -27    0.01    1.43
   5   0  26   16.34    2.10
  -5   0 -26   11.12    1.81
   5   0  25    0.21    1.10
  -5   0 -25    0.59    1.11
   5   0  24   22.45    1.93
  -5   0 -24   24.46    2.05
   5   0  23   -0.03    0.89
  -5   0 -23    0.13    0.91
   5   0  22    5.03    1.21
  -5   0 -22    5.84    0.99
   5   0  21    0.19    0.68
  -5   0 -21   -0.34    0.99
   5   0  20   26.64    2.05
  -5   0 -20   27.83    2.04
   5   0  19    1.42    0.93
  -5   0 -19    0.11    0.79
   5   0  18  225.30    8.54
  -5   0 -18  233.54    7.36
   5   0  17   -0.12    0.79
  -5   0 -17   -0.37    0.74
   5   0  16   22.40    1.70
  -5   0 -16   22.85    1.26
   5   0  15   -0.80    0.66
  -5   0 -15    0.42    0.65
   5   0  14   22.64    1.41
  -5   0 -14   26.74    1.87
   5   0  13    0.28    0.53
  -5   0 -13   -0.09    0.56
   5   0  12  470.38   14.25
  -5   0 -12  458.54   13.81
   5   0  11    0.15    0.53
  -5   0 -11    0.18    0.70
   5   0  10  413.75   15.40
  -5   0 -10  411.92   11.06
   5   0   9   -0.55    0.38
  -5   0  -9   -0.28    0.39
   5   0   8  101.54    2.87
  -5   0  -8  101.66    3.53
   5   0   7    0.27    0.36
  -5   0  -7   -0.07    0.43
   5   0   6   72.26    2.63
  -5   0  -6   73.63    2.99
   5   0   5   -0.04    0.25
  -5   0  -5    0.23    0.23
   5   0   4   33.51    1.24
  -5   0  -4   33.22    1.54
   5   0   3    0.20    0.19
  -5   0  -3    0.01    0.20
   5   0   2  200.34    6.34
  -5   0  -2  199.51    9.12
   5   0   1    0.03    0.12
  -5   0  -1    0.04    0.11
   5   0  -3    0.13    0.12
  -5   0   3    0.19    0.23
   5   0  -4   30.79    1.25
  -5   0   4   29.91    1.71
   5   0  -5    0.04    0.21
   5   0  -6   65.05    2.55
  -5   0   6   64.95    2.30
   5   0  -7    0.19    0.27
  -5   0   7    0.08    0.27
   5   0  -8   92.05    3.51
  -5   0   8   90.66    3.29
   5   0  -9   -0.25    0.32
  -5   0   9   -0.13    0.35
   5   0 -10  386.04   10.17
  -5   0  10  372.20   14.23
   5   0 -11    0.34    0.38
  -5   0  11    0.38    0.48
   5   0 -12  423.43   11.61
  -5   0  12  454.88   12.55
   5   0 -13    0.47    0.73
  -5   0  13   -0.09    0.54
   5   0 -14   21.84    1.05
  -5   0  14   24.08    2.27
   5   0 -15   -0.20    0.64
  -5   0  15   -0.13    0.60
   5   0 -16   19.14    1.35
  -5   0  16   21.59    1.57
   5   0 -17    0.17    0.56
  -5   0  17   -0.07    0.71
   5   0 -18  221.76    7.93
  -5   0  18  222.89    8.28
   5   0 -19    0.17    0.89
  -5   0  19   -0.64    0.86
   5   0 -20   24.54    1.53
  -5   0  20   24.65    1.73
   5   0 -21   -0.09    1.32
  -5   0  21   -0.40    0.82
   5   0 -22    5.89    1.21
  -5   0  22    6.36    1.08
   5   0 -23   -0.34    1.14
  -5   0  23    1.23    1.17
   5   0 -24   21.33    1.69
  -5   0  24   23.25    1.94
   5   0 -25    0.20    1.27
  -5   0  25   -0.14    1.48
   5   0 -26   18.82    2.11
  -5   0  26   12.99    2.09
   5   0 -27   -0.94    1.45
  -5   0  27    0.89    1.70
   5   0 -28    0.13    1.73
  -5   0  28   -0.26    1.18
   5   0 -29   -0.90    1.68
  -5   0  29   -0.31    1.74
   5   0 -30    0.62    1.84
  -5   0  30    0.45    1.95
   5   0 -31   -0.98    2.06
  -5   0  31   -1.37    1.61
   5   0 -32    5.26    1.88
  -5   0  32    5.95    1.92
   5   0 -33    1.23    1.72
  -5   0  33   -0.29    1.56
   5   0 -34    0.45    1.32
  -5   0  34    0.60    3.07
   6   0  32   -0.37    1.85
  -6   0 -32   -0.48    1.61
   6   0  31    0.04    2.13
  -6   0 -31   -0.60    2.17
   6   0  30    1.98    2.10
  -6   0 -30    2.64    2.10
   6   0  29    0.42    1.56
  -6   0 -29   -1.13    1.67
   6   0  28   17.42    1.92
  -6   0 -28   17.27    2.05
   6   0  27    0.82    1.27
  -6   0 -27    0.19    1.18
   6   0  26    2.03    1.55
  -6   0 -26    3.19    1.56
   6   0  25    0.49    1.50
  -6   0 -25    0.81    1.46
   6   0  24    0.58    1.09
  -6   0 -24    1.05    1.03
   6   0  23    1.48    1.49
  -6   0 -23   -0.18    1.03
   6   0  22    0.31    1.59
  -6   0 -22   -0.86    1.18
   6   0  21    1.05    1.20
  -6   0 -21   -0.48    1.05
   6   0  20    0.14    0.76
  -6   0 -20    0.02    0.82
   6   0  19    0.33    0.97
  -6   0 -19    0.51    0.89
   6   0  18   13.73    1.51
  -6   0 -18   14.17    1.44
   6   0  17    0.61    0.79
  -6   0 -17    0.71    0.77
   6   0  16    3.70    0.71
  -6   0 -16    3.65    0.70
   6   0  15   -0.19    0.68
  -6   0 -15   -0.27    0.70
   6   0  14   24.64    1.46
  -6   0 -14   21.62    1.29
   6   0  13   -0.44    0.64
  -6   0 -13    0.27    0.59
   6   0  12   14.90    1.02
  -6   0 -12   14.79    0.92
   6   0  11    0.58    0.89
  -6   0 -11   -0.28    0.51
   6   0  10    1.03    0.49
  -6   0 -10    0.35    0.49
   6   0   9   -0.41    0.47
  -6   0  -9    0.09    0.43
   6   0   8  142.03    6.29
  -6   0  -8  145.43    4.51
   6   0   7    0.12    0.39
  -6   0  -7   -0.40    0.38
   6   0   6   20.93    1.11
  -6   0  -6   23.25    1.06
   6   0   5   -0.35    0.49
  -6   0  -5   -0.24    0.31
   6   0   4    4.10    0.56
  -6   0  -4    3.67    0.40
   6   0   3    0.15    0.33
   6   0   2   15.21    0.72
  -6   0  -2   16.42    1.11
   6   0   1    0.07    0.11
  -6   0  -1    0.04    0.14
   6   0  -4    3.26    0.26
  -6   0   4    3.69    0.47
   6   0  -5    0.00    0.25
  -6   0   5   -0.10    0.25
   6   0  -6   20.64    1.36
  -6   0   6   19.49    1.22
   6   0  -7    0.13    0.31
  -6   0   7   -0.35    0.43
   6   0  -8  123.25    4.38
  -6   0   8  124.70    3.61
   6   0  -9    0.07    0.56
  -6   0   9    0.06    0.36
   6   0 -10    0.72    0.45
  -6   0  10    0.60    0.41
   6   0 -11   -0.02    0.57
  -6   0  11    0.40    0.56
   6   0 -12   12.78    0.91
  -6   0  12   13.00    0.97
   6   0 -13   -0.32    0.54
  -6   0  13   -0.53    0.57
   6   0 -14   18.07    1.43
  -6   0  14   16.61    1.24
   6   0 -15    0.32    0.59
  -6   0  15    0.22    0.65
   6   0 -16    3.00    0.75
  -6   0  16    4.49    0.78
   6   0 -17    0.41    0.67
  -6   0  17    0.86    0.75
   6   0 -18   13.39    1.83
  -6   0  18   12.46    1.16
   6   0 -19   -0.67    0.87
  -6   0  19    0.30    1.63
   6   0 -20    1.43    0.97
  -6   0  20    0.16    1.04
   6   0 -21    0.30    1.05
  -6   0  21   -0.44    1.14
   6   0 -22    0.00    0.91
  -6   0  22   -0.55    1.22
   6   0 -23   -0.08    1.24
  -6   0  23    1.62    2.11
   6   0 -24    0.29    1.30
  -6   0  24    0.35    1.32
   6   0 -25    0.82    1.31
  -6   0  25   -1.35    1.46
   6   0 -26    2.12    1.58
  -6   0  26    2.51    1.35
   6   0 -27    0.00    1.58
  -6   0  27    1.48    1.73
   6   0 -28   14.68    2.02
  -6   0  28   15.74    1.89
   6   0 -29    1.07    1.43
  -6   0  29   -0.47    1.98
   6   0 -30    0.41    1.97
  -6   0  30   -0.25    3.49
   6   0 -31   -1.15    2.18
  -6   0  31    0.27    2.32
   6   0 -32   -0.48    1.98
  -6   0  32    0.03    1.66
   6   0 -33   -1.25    1.67
  -6   0  33    0.07    1.30
   6   0 -34   -0.90    1.91
   7   0  32   -0.61    2.99
  -7   0 -32    0.07    2.16
   7   0  31   -0.97    2.05
  -7   0 -31   -0.77    2.00
   7   0  30   -0.20    1.97
  -7   0 -30    1.67    1.81
   7   0  29   -0.02    1.65
  -7   0 -29   -1.07    1.64
   7   0  28    1.23    1.85
  -7   0 -28   -0.15    2.06
   7   0  27   -0.43    1.73
  -7   0 -27    0.59    1.79
   7   0  26    4.92    1.69
  -7   0 -26    2.58    1.46
   7   0  25   -1.06    2.75
  -7   0 -25   -0.33    1.49
   7   0  24   14.72    1.71
  -7   0 -24   17.45    1.80
   7   0  23   -0.49    1.17
  -7   0 -23    0.07    1.18
   7   0  22   -0.36    1.08
  -7   0 -22    0.15    1.01
  -7   0 -21    0.51    1.20
   7   0  20    6.59    2.07
  -7   0 -20   10.14    1.32
   7   0  19    0.10    1.05
  -7   0 -19    0.53    1.07
   7   0  18   85.08    4.82
  -7   0 -18   93.58    4.09
  -7   0 -17   -1.14    0.92
   7   0  16   22.68    1.46
  -7   0 -16   22.41    1.46
   7   0  15   -0.40    0.78
  -7   0 -15   -0.26    0.72
   7   0  14    5.20    0.91
  -7   0 -14    5.49    0.87
   7   0  13   -0.12    0.65
  -7   0 -13   -0.73    0.56
   7   0  12   50.25    2.12
  -7   0 -12   51.52    2.02
   7   0  11    0.13    0.57
  -7   0 -11   -0.38    0.51
   7   0  10    1.54    0.59
  -7   0 -10    1.67    0.55
   7   0   9   -0.08    0.47
  -7   0  -9   -0.12    0.45
   7   0   8   16.58    0.95
  -7   0  -8   14.45    1.01
   7   0   7   -0.38    0.43
  -7   0  -7   -0.43    0.37
   7   0   6    5.89    0.51
  -7   0  -6    6.31    0.97
   7   0   5    0.07    0.32
  -7   0  -5    0.25    0.32
   7   0   4   24.61    1.02
  -7   0  -4   20.36    1.35
   7   0   3   -0.08    0.34
  -7   0  -3   -0.01    0.30
   7   0   2    8.71    0.48
  -7   0  -2    9.81    0.91
   7   0  -5    0.13    0.16
  -7   0   5    0.12    0.22
   7   0  -6    5.98    0.40
  -7   0   6    5.87    0.48
   7   0  -7    0.11    0.31
  -7   0   7    0.05    0.29
   7   0  -8   14.10    1.29
  -7   0   8   16.00    0.82
   7   0  -9   -0.14    0.40
  -7   0   9    0.26    0.39
   7   0 -10    1.71    0.50
   7   0 -11    0.06    0.54
  -7   0  11   -1.29    0.91
   7   0 -12   44.58    2.03
  -7   0  12   48.80    2.79
   7   0 -13    0.08    0.60
  -7   0  13    0.24    0.97
   7   0 -14    5.74    0.96
  -7   0  14    4.91    1.09
   7   0 -15   -0.17    0.67
  -7   0  15    0.36    0.80
   7   0 -16   18.65    1.41
  -7   0  16   18.96    1.48
   7   0 -17    0.13    0.83
  -7   0  17   -0.38    0.96
   7   0 -18   64.37    3.81
  -7   0  18   75.97    3.25
   7   0 -19   -0.76    1.06
  -7   0  19   -0.27    1.02
   7   0 -20    8.33    1.18
  -7   0  20    6.94    1.25
   7   0 -21    1.32    1.08
  -7   0  21   -1.03    1.22
   7   0 -22    1.88    1.22
  -7   0  22    1.10    1.35
   7   0 -23    1.20    1.97
  -7   0  23    0.30    1.43
   7   0 -24   13.23    1.75
  -7   0  24   16.44    3.01
   7   0 -25   -0.03    1.98
  -7   0  25   -0.28    1.67
   7   0 -26    1.53    1.64
  -7   0  26    1.71    1.80
   7   0 -27   -0.24    1.76
  -7   0  27    0.93    1.54
   7   0 -28   -2.21    1.96
  -7   0  28   -0.13    2.11
   7   0 -29    0.53    2.03
  -7   0  29    2.24    2.22
   7   0 -30    2.55    2.09
  -7   0  30   -2.11    2.31
   7   0 -31    1.61    1.97
  -7   0  31    0.46    1.87
   7   0 -32    0.60    1.80
  -7   0  32   -0.27    1.58
   7   0 -33   -1.02    1.51
  -7   0  33   -0.49    1.28
   8   0  31    0.43    2.06
  -8   0 -31    0.68    1.59
   8   0  30    7.39    1.88
  -8   0 -30    7.54    1.92
   8   0  29   -0.78    1.95
  -8   0 -29   -0.51    2.18
   8   0  28   25.43    2.33
  -8   0 -28   16.70    2.42
   8   0  27   -0.29    1.65
  -8   0 -27   -0.62    1.74
   8   0  26   -1.36    1.84
  -8   0 -26    0.11    1.93
   8   0  25    0.78    1.79
  -8   0 -25    0.95    1.68
   8   0  24    5.47    1.65
  -8   0 -24    6.23    1.67
   8   0  23   -0.22    1.22
  -8   0 -23   -0.65    1.23
   8   0  22   16.39    1.72
  -8   0 -22   16.98    1.75
   8   0  21    0.82    1.34
  -8   0 -21    1.39    1.43
   8   0  20    6.72    1.44
  -8   0 -20    8.23    1.37
   8   0  19   -0.12    1.27
  -8   0 -19   -0.77    1.20
   8   0  18    0.84    0.87
  -8   0 -18    2.46    1.08
   8   0  17    0.65    1.05
  -8   0 -17   -0.40    1.08
   8   0  16   11.77    1.44
  -8   0 -16   11.01    1.48
   8   0  15    0.51    0.91
  -8   0 -15    0.62    0.82
   8   0  14   31.09    2.03
  -8   0 -14   32.61    1.57
   8   0  13    0.42    0.70
  -8   0 -13    0.24    0.67
   8   0  12   62.48    2.43
  -8   0 -12   60.64    2.25
   8   0  11   -0.35    0.65
  -8   0 -11    0.50    0.65
   8   0  10   21.37    1.49
  -8   0 -10   23.00    1.24
   8   0   9   -0.22    0.49
  -8   0  -9    0.45    0.59
   8   0   8  327.04   10.03
   8   0   7    0.27    0.46
  -8   0  -7    0.08    0.62
   8   0   6   30.18    1.75
  -8   0  -6   44.12    1.83
   8   0   5   -0.06    0.30
  -8   0  -5   -0.14    0.35
   8   0   4   -0.05    0.24
  -8   0  -4    0.27    0.26
  -8   0  -3    0.10    0.22
   8   0  -7   -0.22    0.39
  -8   0   7   -0.16    0.28
   8   0  -8  289.63   10.69
  -8   0   8  267.88   11.34
   8   0  -9    0.20    0.40
  -8   0   9   -0.09    0.47
   8   0 -10   16.89    1.72
  -8   0  10   20.82    1.19
   8   0 -11   -0.03    0.53
  -8   0  11   -0.30    0.56
  -8   0  12   55.32    4.07
   8   0 -13   -0.70    0.56
  -8   0  13   -0.21    0.78
   8   0 -14   25.74    1.54
  -8   0  14   21.38    1.75
   8   0 -15   -0.08    0.85
  -8   0  15   -0.51    0.69
   8   0 -16   11.10    1.18
  -8   0  16    7.00    1.22
   8   0 -17    0.93    0.87
  -8   0  17    0.29    0.84
   8   0 -18    2.33    1.75
  -8   0  18    1.21    1.23
   8   0 -19   -0.20    0.94
  -8   0  19    0.36    1.81
   8   0 -20    4.69    1.24
  -8   0  20    2.89    1.28
   8   0 -21    0.03    1.07
  -8   0  21   -0.26    1.28
   8   0 -22    7.20    1.64
  -8   0  22   11.80    2.06
   8   0 -23    1.00    1.66
  -8   0  23   -0.17    1.41
   8   0 -24    2.17    1.58
  -8   0  24    7.35    2.91
   8   0 -25    0.32    1.62
  -8   0  25    0.41    1.83
   8   0 -26    0.81    1.75
  -8   0  26    0.82    1.89
   8   0 -27   -0.47    1.98
  -8   0  27    0.67    2.10
   8   0 -28   14.54    2.01
  -8   0  28   10.70    2.20
   8   0 -29   -0.36    2.01
  -8   0  29   -0.15    1.99
   8   0 -30    3.45    2.09
  -8   0  30    4.77    2.05
   8   0 -31   -0.05    1.88
  -8   0  31    1.89    2.03
   8   0 -32   -0.44    1.49
  -8   0  32   -0.43    0.92
  -8   0  33    0.18    2.22
   9   0  30    0.15    1.29
  -9   0 -30   -0.63    1.68
   9   0  29    0.08    2.26
  -9   0 -29   -3.19    2.26
   9   0  28    1.75    4.00
  -9   0 -28    3.33    2.22
   9   0  27   -0.07    2.19
  -9   0 -27   -1.57    2.22
   9   0  26   -0.15    1.93
  -9   0 -26    0.43    2.19
   9   0  25    1.59    2.03
  -9   0 -25   -0.21    2.05
   9   0  24    1.45    2.00
  -9   0 -24   -0.95    2.03
   9   0  23   -0.45    1.81
  -9   0 -23   -0.06    1.80
   9   0  22   -0.11    1.66
  -9   0 -22    0.46    1.67
   9   0  21    0.64    1.46
  -9   0 -21    0.59    1.58
   9   0  20   13.57    1.76
  -9   0 -20   10.51    1.77
   9   0  19    0.26    1.39
  -9   0 -19    0.50    1.35
   9   0  18   12.42    2.93
  -9   0 -18    9.51    1.51
   9   0  17    0.85    1.06
  -9   0 -17    1.58    1.23
   9   0  16   -0.33    1.09
  -9   0 -16   -0.08    1.03
   9   0  15    0.88    0.92
  -9   0 -15   -0.23    0.89
   9   0  14    2.46    0.95
  -9   0 -14    5.04    0.94
   9   0  13   -0.61    0.83
  -9   0 -13    0.21    0.79
   9   0  12    4.00    0.85
  -9   0 -12    5.73    0.93
   9   0  11    0.45    0.67
  -9   0 -11   -0.22    0.62
   9   0  10    0.52    0.84
  -9   0 -10   -0.48    0.65
   9   0   9    0.84    0.76
  -9   0  -9    0.52    0.61
   9   0   8    4.08    0.60
  -9   0  -8    3.34    0.70
   9   0   7    0.46    0.46
  -9   0  -7   -0.09    0.53
   9   0   6    0.03    0.37
  -9   0  -6    0.41    0.52
   9   0   5    0.21    0.47
  -9   0  -5    0.02    0.29
   9   0  -9   -0.37    0.35
  -9   0   9    1.02    0.68
   9   0 -10    0.09    0.69
  -9   0  10   -0.17    0.45
   9   0 -11    0.14    0.57
  -9   0  11   -0.22    0.50
   9   0 -12    2.76    0.72
  -9   0  12    4.98    0.69
   9   0 -13   -0.71    0.68
  -9   0  13    0.85    0.70
   9   0 -14    3.14    0.80
  -9   0  14    2.69    0.75
   9   0 -15   -0.15    0.82
  -9   0  15    0.20    0.78
   9   0 -16   -0.41    0.79
  -9   0  16    0.59    0.94
   9   0 -17    0.83    0.99
  -9   0  17   -0.82    1.03
   9   0 -18    2.98    1.23
  -9   0  18    8.62    1.60
   9   0 -19    0.24    1.24
  -9   0  19   -0.03    1.38
   9   0 -20    7.34    1.35
  -9   0  20    9.16    1.66
   9   0 -21   -0.46    1.37
  -9   0  21    0.79    1.34
   9   0 -22    0.54    1.62
  -9   0  22   -1.43    1.53
   9   0 -23   -2.28    2.63
  -9   0  23    2.27    2.81
   9   0 -24    1.54    1.72
  -9   0  24    0.29    2.00
   9   0 -25    0.63    1.68
  -9   0  25    0.98    2.53
   9   0 -26   -1.11    1.54
  -9   0  26   -0.40    2.51
   9   0 -27   -0.13    1.39
  -9   0  27   -0.06    2.13
   9   0 -28    0.63    2.17
  -9   0  28   -0.27    1.92
   9   0 -29    0.77    1.37
  -9   0  29   -1.28    1.66
   9   0 -30   -0.92    1.30
  -9   0  30    1.03    1.12
   9   0 -31    0.39    0.97
  -9   0  31   -0.45    1.90
  -9   0  32    0.93    1.85
  10   0  30   -1.26    1.76
  10   0  29   -0.01    3.27
 -10   0 -29   -0.23    1.18
  10   0  28   -1.51    2.91
 -10   0 -28    2.95    1.74
  10   0  27   -0.47    1.66
 -10   0 -27    0.38    2.18
  10   0  26    0.19    2.00
 -10   0 -26    2.19    2.32
  10   0  25   -1.23    2.27
 -10   0 -25    0.32    2.20
  10   0  24    7.70    4.04
 -10   0 -24    5.07    2.22
  10   0  23    1.41    1.80
 -10   0 -23    0.42    2.08
  10   0  22   10.87    2.19
 -10   0 -22   10.42    2.54
  10   0  21    0.60    1.64
 -10   0 -21   -0.11    1.79
  10   0  20    3.78    1.86
 -10   0 -20   10.36    1.93
  10   0  19    1.08    1.49
 -10   0 -19    1.62    1.37
  10   0  18   -0.52    1.41
 -10   0 -18    0.85    1.33
  10   0  17   -0.64    1.17
 -10   0 -17   -0.66    1.45
  10   0  16    4.45    1.24
 -10   0 -16    4.49    1.39
  10   0  15    2.29    2.38
 -10   0 -15    0.18    1.30
  10   0  14    5.30    1.18
 -10   0 -14    6.25    1.23
  10   0  13   -0.64    0.85
 -10   0 -13    0.27    1.01
  10   0  12    0.27    0.72
 -10   0 -12    0.37    0.82
  10   0  11   -0.33    0.81
 -10   0 -11    0.16    0.77
  10   0  10    0.89    0.70
 -10   0 -10    0.72    0.72
  10   0   9   -0.03    0.60
 -10   0  -9   -0.19    0.57
  10   0   8   15.59    1.48
 -10   0  -8    6.50    1.01
  10   0   7   -0.28    0.44
 -10   0  -7   -0.31    0.44
  10   0   6   23.66    1.52
 -10   0  -6   21.63    1.06
  10   0 -11    0.31    0.45
 -10   0  11   -0.67    0.49
  10   0 -12    0.98    0.59
 -10   0  12    0.53    0.66
  10   0 -13   -0.23    0.65
 -10   0  13    0.18    0.82
  10   0 -14    8.00    1.41
 -10   0  14    3.90    0.99
  10   0 -15   -0.02    0.97
 -10   0  15    0.15    1.05
  10   0 -16    4.54    1.07
 -10   0  16    1.42    1.41
  10   0 -17   -0.65    1.15
 -10   0  17    0.30    1.10
  10   0 -18    2.22    1.82
 -10   0  18    0.77    1.48
  10   0 -19   -0.60    1.33
 -10   0  19    0.78    1.45
  10   0 -20    5.95    1.64
 -10   0  20    7.65    1.82
  10   0 -21   -1.19    1.62
 -10   0  21    0.54    1.41
  10   0 -22    5.63    1.85
 -10   0  22    6.56    1.70
  10   0 -23    0.05    1.72
 -10   0  23    0.73    1.74
  10   0 -24    1.76    2.30
 -10   0  24    3.56    1.86
  10   0 -25    0.74    2.26
 -10   0  25    1.35    2.49
  10   0 -26    1.06    2.09
 -10   0  26   -0.49    2.71
  10   0 -27   -0.61    3.04
 -10   0  27    1.69    1.92
  10   0 -28   -0.42    1.68
 -10   0  28    0.02    1.07
 -10   0  29   -0.36    1.08
  11   0  28    4.86    3.25
 -11   0 -28   -1.76    2.06
  11   0  27   -0.58    4.07
 -11   0 -27    0.38    1.21
  11   0  26    1.40    3.15
 -11   0 -26    0.16    1.62
  11   0  25    0.67    3.53
 -11   0 -25    0.18    1.65
  11   0  24   -0.43    4.19
 -11   0 -24    0.71    2.25
  11   0  23    0.35    4.10
 -11   0 -23   -0.53    1.76
  11   0  22    2.55    4.42
 -11   0 -22    0.74    1.97
  11   0  21   -0.08    1.85
 -11   0 -21   -1.21    1.99
  11   0  20    3.17    1.87
 -11   0 -20    3.48    1.94
  11   0  19   -1.02    1.66
 -11   0 -19    0.06    1.45
  11   0  18    3.69    1.77
 -11   0 -18    1.57    1.48
  11   0  17   -0.79    1.40
 -11   0 -17   -0.44    1.50
  11   0  16    4.43    1.43
 -11   0 -16    2.67    1.35
  11   0  15   -0.27    1.17
 -11   0 -15   -0.98    1.39
  11   0  14   -0.40    1.89
 -11   0 -14   -1.07    1.23
  11   0  13    0.09    1.08
 -11   0 -13    0.70    1.11
  11   0  12    0.04    0.98
 -11   0 -12    0.38    1.02
  11   0  11    0.74    1.42
 -11   0 -11    0.02    1.22
  11   0  10    2.00    0.90
 -11   0 -10   10.09    0.94
  11   0   9   -0.04    0.63
 -11   0  -9    0.04    0.58
  11   0   8    0.59    0.91
 -11   0  -8   -0.31    0.53
  11   0 -14   -0.49    0.80
 -11   0  14    0.33    0.65
  11   0 -15   -0.19    0.74
 -11   0  15    0.03    0.85
  11   0 -16    0.35    1.08
 -11   0  16    0.10    1.02
  11   0 -17   -0.49    1.16
 -11   0  17    0.55    2.45
  11   0 -18    2.33    1.39
 -11   0  18    1.34    1.29
  11   0 -19    0.02    1.36
 -11   0  19   -0.52    1.01
  11   0 -20    1.79    1.27
 -11   0  20    0.22    1.39
  11   0 -21    0.67    1.74
 -11   0  21    0.23    1.59
  11   0 -22    0.55    1.66
 -11   0  22   -0.11    1.53
  11   0 -23   -0.03    1.53
  11   0 -24    0.09    1.48
 -11   0  24    1.45    1.55
  11   0 -25    3.04    1.72
 -11   0  25    0.01    0.63
  11   0 -26   -0.78    1.54
 -11   0  26   -0.04    0.82
  12   0  24   -0.45    3.03
 -12   0 -24    0.82    1.86
  12   0  23    5.55    3.55
 -12   0 -23   -1.55    2.18
  12   0  22   -1.14    2.81
 -12   0 -22   -0.19    2.36
  12   0  21    1.05    2.85
 -12   0 -21    0.29    1.86
  12   0  20    0.20    1.46
 -12   0 -20    1.20    1.84
  12   0  19   -0.02    1.21
 -12   0 -19    0.72    1.79
  12   0  18    0.02    1.11
 -12   0 -18   -0.18    1.63
  12   0  17   -0.25    1.46
 -12   0 -17   -0.14    1.34
  12   0  16    3.49    1.46
 -12   0 -16    0.49    1.41
  12   0  15    0.02    1.16
 -12   0 -15   -0.36    1.33
  12   0  14    1.51    1.29
 -12   0 -14    1.02    1.41
  12   0  13    0.85    1.18
 -12   0 -13   -0.14    1.55
  12   0  12    0.13    1.07
 -12   0 -12    0.82    0.89
  12   0  11    0.17    1.52
 -12   0 -11    0.18    0.81
 -12   0 -10   -0.36    0.52
  12   0 -18   -0.64    0.85
  12   0 -19   -0.05    1.11
 -12   0  19    1.79    2.26
  12   0 -20    0.15    1.73
 -12   0  20    1.09    1.47
 -12   0  21    0.43    1.37
  13   0  19   -0.45    1.19
 -13   0 -19    0.13    1.04
  13   0  18   -0.28    1.32
 -13   0 -18    3.44    1.07
  13   0  17   -0.14    1.74
 -13   0 -17   -1.39    1.61
  13   0  16    3.35    2.42
 -13   0 -16   -0.71    1.37
 -13   0 -15   -0.78    1.30
 -13   0 -14   -0.78    1.81
 -13   0 -13   -0.14    1.84
 -13   1 -11    0.90    1.26
  13  -1  11   -0.67    1.62
 -13   1 -12    0.41    0.76
  13  -1  12   -0.53    0.86
 -13   1 -13   -0.57    0.75
  13  -1  13   -0.98    1.26
 -13   1 -14   -0.78    0.94
  13  -1  14   -0.42    1.06
 -13   1 -15   -1.30    2.22
  13  -1  15   -1.15    1.29
 -13   1 -16   -0.39    2.54
  13  -1  16    0.18    1.29
 -13   1 -17   -1.69    2.15
  13  -1  18    1.10    2.54
  13  -1  19   -0.51    1.97
 -12   1  20   -0.42    0.85
  12  -1 -20    0.22    1.92
 -12   1  19    1.19    1.00
  12  -1 -19    0.06    1.08
 -12   1  18   -1.19    2.29
  12  -1 -18    2.40    0.87
  12  -1 -17    0.68    1.67
 -12   1  16   -1.03    1.71
  12  -1 -16    2.33    0.97
 -12   1  15    0.19    1.31
 -12   1  -9    0.79    0.75
  12  -1   9    0.76    1.36
 -12   1 -10    0.34    1.10
  12  -1  10   -0.43    0.84
 -12   1 -11   -0.87    1.10
  12  -1  11    0.45    1.90
 -12   1 -12    0.13    1.41
  12  -1  12    0.12    1.06
 -12   1 -13   -0.30    1.14
  12  -1  13    0.42    1.07
 -12   1 -14    4.84    1.49
  12  -1  14    3.08    1.59
 -12   1 -15    1.07    1.24
  12  -1  15    0.20    1.26
 -12   1 -16    2.91    1.38
  12  -1  16    0.01    1.38
 -12   1 -17   -0.31    1.32
  12  -1  17    2.01    1.40
 -12   1 -18    0.50    1.63
  12  -1  18   -0.60    1.41
 -12   1 -19    1.57    1.61
  12  -1  19    0.70    1.55
 -12   1 -20    2.57    1.86
  12  -1  20    1.42    1.49
 -12   1 -21    2.97    1.53
  12  -1  21    0.39    1.50
  12  -1  22    0.94    1.26
  12  -1  23   -0.74    1.05
  12  -1  24   -0.81    1.03
  12  -1  25   -0.71    1.09
 -11   1  26    0.30    3.41
  11  -1 -25   -0.58    1.12
 -11   1  24    2.12    1.58
  11  -1 -24   -0.67    1.46
 -11   1  23   -0.34    1.72
  11  -1 -23   -0.49    1.39
 -11   1  22   -0.50    2.04
  11  -1 -22    0.38    2.23
 -11   1  21   -0.50    1.69
  11  -1 -21    1.70    2.00
 -11   1  20    2.29    1.79
  11  -1 -20    4.24    1.69
 -11   1  19    0.42    1.54
  11  -1 -19    0.71    1.54
 -11   1  18    7.43    1.70
  11  -1 -18    4.06    1.39
 -11   1  17   -0.85    1.37
  11  -1 -17    0.50    1.32
 -11   1  16    5.15    1.34
  11  -1 -16    4.02    1.24
 -11   1  15    0.56    0.84
  11  -1 -15    1.40    0.96
 -11   1  14   -0.44    0.83
  11  -1 -14    0.20    1.39
 -11   1  13    0.64    0.80
  11  -1 -13    1.56    0.82
 -11   1  12    4.80    1.04
  11  -1 -12    8.10    0.77
 -11   1  -6    9.16    0.68
 -11   1  -7    2.35    0.64
  11  -1   7    0.92    0.60
 -11   1  -8    0.76    0.66
  11  -1   8    1.09    0.71
 -11   1  -9    2.49    0.81
  11  -1   9    5.69    0.87
 -11   1 -10   18.58    3.00
 -11   1 -11    5.74    0.97
  11  -1  11    0.50    1.04
 -11   1 -12   14.76    1.45
  11  -1  12    4.72    1.16
 -11   1 -13    4.20    1.20
  11  -1  13    2.65    1.11
 -11   1 -14   -0.36    1.17
  11  -1  14   -0.30    1.16
 -11   1 -15   -0.97    1.08
  11  -1  15    1.03    1.16
 -11   1 -16    7.82    1.58
  11  -1  16    4.72    1.57
 -11   1 -17   -0.58    1.47
  11  -1  17    0.93    1.43
 -11   1 -18    9.62    2.44
  11  -1  18   14.82    1.92
 -11   1 -19   -1.20    1.69
  11  -1  19   -2.20    3.21
 -11   1 -20    6.50    2.38
  11  -1  20    4.79    1.78
 -11   1 -21   -1.04    2.06
  11  -1  21    0.61    2.01
 -11   1 -22    0.83    2.26
  11  -1  22   -1.08    1.98
 -11   1 -23    0.35    2.32
  11  -1  23   -1.08    1.72
 -11   1 -24    7.88    2.10
  11  -1  24    7.14    4.18
 -11   1 -25    1.84    2.73
  11  -1  25    1.34    1.31
 -11   1 -26    4.29    2.44
  11  -1  26    1.57    1.50
 -11   1 -27   -0.87    2.18
  11  -1  27    0.71    2.80
 -11   1 -28    0.41    1.51
  11  -1  28   -1.26    2.48
 -10   1  29    0.25    1.04
  10  -1 -29    2.93    1.32
 -10   1  28   -1.36    2.82
  10  -1 -28   -0.03    1.11
 -10   1  27   -0.46    1.58
  10  -1 -27   -0.60    1.57
 -10   1  26    1.23    2.19
  10  -1 -26    1.32    2.08
 -10   1  25   -0.11    2.13
  10  -1 -25   -0.16    1.89
  10  -1 -24   -1.68    3.35
 -10   1  23    3.55    1.84
  10  -1 -23   -0.06    1.37
 -10   1  22    0.25    1.46
  10  -1 -22    0.45    1.34
 -10   1  21    0.31    1.63
  10  -1 -21    0.17    1.51
 -10   1  20    1.01    1.79
  10  -1 -20   -0.59    2.17
 -10   1  19    1.05    2.40
  10  -1 -19    1.73    1.32
 -10   1  18    0.55    1.28
  10  -1 -18   -0.16    1.27
 -10   1  17    0.97    1.11
  10  -1 -17    0.16    1.20
 -10   1  16   -0.51    1.08
  10  -1 -16    0.62    1.08
 -10   1  15   -0.08    0.93
  10  -1 -15    0.23    0.94
 -10   1  14   -0.42    0.83
  10  -1 -14    1.22    1.46
 -10   1  13    0.04    0.72
  10  -1 -13    0.12    0.89
 -10   1  12   -0.25    0.65
  10  -1 -12   -0.28    0.70
 -10   1  11    1.23    1.25
  10  -1 -11    0.21    0.61
 -10   1  10    0.84    0.54
  10  -1 -10    1.08    0.74
 -10   1   9    0.00    0.77
  10  -1  -9   -0.05    0.42
 -10   1  -4    1.03    0.38
  10  -1   4    0.24    0.33
 -10   1  -5    0.34    0.57
  10  -1   5    0.35    0.43
 -10   1  -6    0.42    0.68
  10  -1   6    0.05    0.64
 -10   1  -7    0.18    0.49
  10  -1   7    0.22    0.59
 -10   1  -8    0.35    0.57
  10  -1   8   -0.02    0.65
 -10   1  -9    0.69    0.69
  10  -1   9    0.55    0.67
 -10   1 -10    0.92    1.08
  10  -1  10    1.32    0.86
 -10   1 -11    0.76    0.77
  10  -1  11   -0.12    0.74
 -10   1 -12    0.24    0.98
  10  -1  12    0.91    0.83
 -10   1 -13    0.43    0.88
  10  -1  13    0.50    0.98
 -10   1 -14    0.64    1.00
  10  -1  14   -0.26    1.10
 -10   1 -15    0.51    1.13
  10  -1  15    0.03    1.06
 -10   1 -16    0.63    1.11
  10  -1  16    1.13    1.34
 -10   1 -17   -0.32    1.09
  10  -1  17    0.36    1.38
 -10   1 -18    1.07    1.52
  10  -1  18   -1.42    1.57
 -10   1 -19   -0.44    1.51
  10  -1  19   -1.16    1.56
 -10   1 -20    1.33    1.57
  10  -1  20    0.80    1.64
 -10   1 -21    0.46    2.35
  10  -1  21   -0.44    1.69
 -10   1 -22    2.73    1.94
  10  -1  22    1.24    1.91
 -10   1 -23    1.03    2.11
  10  -1  23    1.16    1.87
 -10   1 -24    0.81    2.09
  10  -1  24    1.45    1.97
 -10   1 -25   -0.60    1.85
  10  -1  25   -0.33    2.21
 -10   1 -26    0.16    2.25
  10  -1  26    1.22    2.08
 -10   1 -27    0.28    1.97
  10  -1  27    1.03    1.78
 -10   1 -28   -1.72    1.91
  10  -1  28    0.39    3.01
 -10   1 -29   -0.49    1.20
  10  -1  29    1.34    2.53
  -9   1  31   -1.95    1.59
   9  -1 -31    0.98    1.64
  -9   1  30    3.55    1.93
   9  -1 -30    0.42    1.75
  -9   1  29   -1.53    3.15
   9  -1 -29    0.33    2.12
  -9   1  28    2.08    2.96
   9  -1 -28    3.49    3.27
  -9   1  27    0.63    2.70
   9  -1 -27   -1.08    1.90
  -9   1  26    7.05    2.62
   9  -1 -26    2.76    1.92
  -9   1  25    0.95    2.62
   9  -1 -25   -0.77    2.01
  -9   1  24    6.93    3.09
   9  -1 -24   12.49    1.85
  -9   1  23    1.57    1.83
   9  -1 -23    0.02    1.68
  -9   1  22    0.50    2.83
   9  -1 -22    0.76    1.46
  -9   1  21    0.73    1.36
   9  -1 -21    0.84    1.32
  -9   1  20    6.40    1.39
   9  -1 -20    5.06    1.48
  -9   1  19    2.10    1.39
   9  -1 -19    1.27    1.13
  -9   1  18   13.32    2.92
   9  -1 -18   19.83    1.47
  -9   1  17   -0.63    1.10
   9  -1 -17    0.08    0.94
  -9   1  16    9.49    1.49
   9  -1 -16   11.15    1.27
  -9   1  15    0.63    0.94
   9  -1 -15    0.20    0.77
  -9   1  14   -0.39    1.42
   9  -1 -14    0.32    0.75
  -9   1  13    3.00    0.72
   9  -1 -13    1.86    0.71
  -9   1  12   21.02    1.84
   9  -1 -12   23.92    1.32
  -9   1  11    0.40    0.63
   9  -1 -11   -0.19    0.89
  -9   1  10    6.61    0.73
   9  -1 -10    7.61    0.71
  -9   1   9    2.98    0.56
   9  -1  -9    1.67    0.53
  -9   1   8    3.28    0.54
   9  -1  -8    3.23    0.52
  -9   1   7    2.81    0.44
   9  -1  -7    2.78    0.61
  -9   1   6   15.82    0.76
   9  -1  -6   16.54    0.81
  -9   1  -3    0.35    0.50
   9  -1   3    0.84    0.33
   9  -1   4  106.04    4.09
  -9   1  -5    5.09    0.62
   9  -1   5    5.74    0.59
  -9   1  -6   26.59    1.73
   9  -1   6   21.28    1.44
  -9   1  -7    3.94    0.65
   9  -1   7    3.44    0.60
  -9   1  -8    5.54    1.01
   9  -1   8    4.56    0.68
  -9   1  -9    3.52    1.07
   9  -1   9    3.56    0.68
  -9   1 -10   11.80    1.06
   9  -1  10   10.31    0.88
  -9   1 -11    0.58    0.76
   9  -1  11    0.26    0.76
  -9   1 -12   30.70    2.05
   9  -1  12   27.70    1.85
  -9   1 -13    2.37    0.94
   9  -1  13    0.64    1.45
  -9   1 -14    0.13    0.84
   9  -1  14    0.77    0.87
  -9   1 -15    1.98    1.04
   9  -1  15    2.06    1.04
  -9   1 -16   16.79    1.57
   9  -1  16   11.90    1.59
  -9   1 -17    0.07    1.25
   9  -1  17    0.34    1.34
  -9   1 -18   25.86    1.80
   9  -1  18   20.43    1.91
  -9   1 -19    2.52    1.32
   9  -1  19    2.05    1.34
  -9   1 -20    6.27    1.65
   9  -1  20    7.65    1.48
  -9   1 -21    1.26    1.23
   9  -1  21   -1.26    1.57
  -9   1 -22    1.20    1.66
   9  -1  22    0.13    1.72
  -9   1 -23    2.27    1.84
   9  -1  23    0.29    1.87
  -9   1 -24   14.53    2.14
   9  -1  24    6.40    4.11
  -9   1 -25   -1.58    2.10
   9  -1  25    0.48    1.80
  -9   1 -26    4.17    2.22
   9  -1  26    0.82    2.10
  -9   1 -27    0.64    2.35
   9  -1  27   -0.83    2.06
  -9   1 -28    1.83    1.91
   9  -1  28    1.31    2.20
  -9   1 -29   -1.21    2.44
   9  -1  29   -1.21    2.02
  -9   1 -30   -0.49    1.45
   9  -1  30    0.28    1.49
   8  -1 -33   -0.69    1.72
  -8   1  32    1.07    1.70
   8  -1 -32   -1.30    1.68
  -8   1  31    0.34    1.57
   8  -1 -31    1.72    1.57
  -8   1  30   -2.77    2.10
   8  -1 -30    1.29    1.81
  -8   1  29    1.67    1.98
   8  -1 -29    0.60    1.71
  -8   1  28    5.20    2.30
   8  -1 -28    0.08    1.96
  -8   1  27    0.42    2.25
   8  -1 -27   -0.62    1.83
  -8   1  26    0.23    2.13
   8  -1 -26   -0.85    1.84
  -8   1  25    0.14    1.88
   8  -1 -25   -0.08    1.70
  -8   1  24    1.51    1.78
   8  -1 -24    1.30    1.63
  -8   1  23    1.46    1.51
   8  -1 -23    0.27    1.36
  -8   1  22    7.82    1.76
   8  -1 -22    7.06    1.58
  -8   1  21   -0.50    1.31
   8  -1 -21    0.41    1.15
  -8   1  20   13.23    1.57
   8  -1 -20   16.54    1.69
  -8   1  19    2.97    1.39
   8  -1 -19    2.41    1.60
  -8   1  18    0.21    1.16
   8  -1 -18   -0.27    0.99
  -8   1  17    3.89    1.14
   8  -1 -17    2.73    0.98
  -8   1  16   10.65    1.00
   8  -1 -16   10.28    1.21
  -8   1  15    1.98    0.85
   8  -1 -15    1.45    0.76
  -8   1  14   19.65    1.50
   8  -1 -14   23.79    1.43
  -8   1  13    0.19    0.60
   8  -1 -13    0.30    0.56
  -8   1  12   16.20    1.03
   8  -1 -12   11.37    1.14
  -8   1  11    3.01    1.04
   8  -1 -11    3.62    0.60
  -8   1  10    0.52    0.44
   8  -1 -10    0.76    0.42
  -8   1   9    0.87    0.62
   8  -1  -9    0.96    0.50
  -8   1   8   35.20    1.74
  -8   1   7   25.53    1.37
   8  -1  -7   24.50    1.25
  -8   1   6   18.83    1.01
   8  -1  -6   17.94    1.56
  -8   1   5    4.68    0.59
   8  -1  -5    6.28    0.87
  -8   1   4    0.07    0.26
   8  -1  -4    0.03    0.26
  -8   1   3   -0.05    0.41
   8  -1  -3    0.03    0.22
  -8   1   2   27.66    1.53
   8  -1  -2   24.54    1.19
   8  -1  -1    0.12    0.23
   8  -1   0   85.22    4.53
  -8   1  -1    0.30    0.37
   8  -1   1    0.25    0.24
  -8   1  -2   42.95    1.82
   8  -1   2   20.57    1.86
  -8   1  -3   -0.03    0.46
   8  -1   3    0.15    0.33
  -8   1  -4    0.24    0.34
   8  -1   4    0.21    0.35
  -8   1  -5    8.57    0.78
   8  -1   5    6.42    0.82
  -8   1  -6   25.33    1.48
   8  -1   6   21.12    1.39
  -8   1  -7   28.73    1.58
   8  -1   7   30.91    1.70
  -8   1  -8   44.11    2.27
   8  -1   8   46.80    1.94
  -8   1  -9    0.93    0.53
   8  -1   9    1.38    0.54
  -8   1 -10    1.24    0.57
   8  -1  10    0.80    0.60
  -8   1 -11    3.97    0.68
   8  -1  11    4.50    0.72
  -8   1 -12   18.96    1.21
   8  -1  12   17.42    1.13
  -8   1 -13   -0.08    0.69
   8  -1  13   -0.42    0.75
  -8   1 -14   27.97    2.37
   8  -1  14   31.63    3.24
  -8   1 -15    1.65    0.85
   8  -1  15    0.60    0.88
  -8   1 -16   15.93    1.37
   8  -1  16   14.22    1.48
  -8   1 -17    4.79    1.11
   8  -1  17    4.66    1.79
  -8   1 -18    0.19    1.01
   8  -1  18   -0.81    1.07
  -8   1 -19    0.30    1.23
   8  -1  19    2.49    1.27
  -8   1 -20   14.95    1.76
   8  -1  20   12.69    1.60
  -8   1 -21   -0.22    1.27
   8  -1  21   -0.66    1.41
  -8   1 -22   12.74    1.74
   8  -1  22   13.23    2.08
  -8   1 -23   -0.36    1.47
   8  -1  23    0.57    1.57
  -8   1 -24    2.40    1.40
   8  -1  24    1.73    1.70
  -8   1 -25    0.57    1.87
   8  -1  25    0.82    1.78
  -8   1 -26   -0.29    1.86
   8  -1  26    0.25    2.01
  -8   1 -27   -0.90    1.67
   8  -1  27    0.30    2.02
  -8   1 -28    1.37    2.13
   8  -1  28    2.53    2.35
  -8   1 -29   -2.29    2.19
   8  -1  29    0.61    2.00
  -8   1 -30   -0.30    1.93
   8  -1  30   -0.29    1.79
  -8   1 -31   -0.76    3.17
   8  -1  31   -1.67    3.47
  -7   1  33    1.28    1.36
   7  -1 -33    0.57    1.58
  -7   1  32    3.97    1.63
   7  -1 -32    3.66    1.43
  -7   1  31    2.20    2.10
   7  -1 -31    0.34    1.85
  -7   1  30   -0.25    2.43
   7  -1 -30    0.76    1.72
  -7   1  29    0.76    1.96
   7  -1 -29    0.02    1.93
  -7   1  28    2.22    1.74
   7  -1 -28    0.13    1.89
  -7   1  27    1.71    1.93
   7  -1 -27    0.03    2.64
  -7   1  26    0.67    1.83
   7  -1 -26    2.13    1.69
  -7   1  25    0.58    2.81
   7  -1 -25   -0.56    1.54
  -7   1  24    5.65    1.62
   7  -1 -24    5.41    1.49
  -7   1  23    0.78    1.50
   7  -1 -23   -0.32    1.28
  -7   1  22    0.38    1.03
   7  -1 -22   -0.87    1.26
  -7   1  21    0.61    0.97
   7  -1 -21    0.11    1.12
  -7   1  20    0.85    1.05
   7  -1 -20    0.63    1.05
  -7   1  19    0.90    0.94
   7  -1 -19    0.39    0.98
  -7   1  18    5.37    1.08
   7  -1 -18    4.81    0.98
  -7   1  17    8.77    1.44
   7  -1 -17    6.47    0.96
  -7   1  16    0.49    0.76
   7  -1 -16    0.44    0.73
  -7   1  15    1.35    0.61
   7  -1 -15    0.61    0.72
  -7   1  14    1.64    0.78
   7  -1 -14    2.32    0.65
  -7   1  13    5.82    0.93
   7  -1 -13    6.57    0.75
  -7   1  12   56.35    3.10
   7  -1 -12   71.09    3.21
  -7   1  11    2.21    0.52
   7  -1 -11    2.26    0.50
  -7   1  10    3.02    0.65
   7  -1 -10    3.31    0.56
  -7   1   9    2.78    0.56
   7  -1  -9    2.89    0.47
  -7   1   8    9.41    0.69
   7  -1  -8    8.60    0.59
  -7   1   7   13.81    0.80
   7  -1  -7   12.41    0.72
  -7   1   6   14.71    0.78
   7  -1  -6   16.54    0.97
  -7   1   5   10.91    0.95
   7  -1  -5   16.36    0.80
  -7   1   4   46.51    2.48
   7  -1  -4   28.32    2.55
  -7   1   3   13.77    1.34
   7  -1  -3    9.30    0.95
  -7   1   2    9.26    0.60
   7  -1  -2    8.46    1.10
  -7   1   1    2.06    0.35
   7  -1  -1    2.87    0.48
  -7   1   0    0.05    0.25
   7  -1   0    0.23    0.33
  -7   1  -1    2.16    0.39
   7  -1   1    2.15    0.33
  -7   1  -2    9.58    0.78
   7  -1   2   11.30    0.82
  -7   1  -3   14.42    1.19
   7  -1   3   16.24    0.81
  -7   1  -4   47.94    1.79
   7  -1   4   45.99    1.98
  -7   1  -5   14.75    1.31
   7  -1   5   16.05    1.33
  -7   1  -6   15.32    1.04
   7  -1   6   18.93    0.97
  -7   1  -7   14.01    0.96
   7  -1   7   14.30    0.89
  -7   1  -8    8.26    0.77
   7  -1   8    9.41    0.76
  -7   1  -9    2.40    0.56
   7  -1   9    2.33    0.55
  -7   1 -10    2.62    0.59
   7  -1  10    2.72    0.64
  -7   1 -11    1.68    0.61
   7  -1  11    3.65    0.82
  -7   1 -12   84.51    4.03
   7  -1  12   77.29    3.02
  -7   1 -13    5.95    0.80
   7  -1  13    7.53    0.92
  -7   1 -14    1.99    0.67
   7  -1  14    1.01    0.60
  -7   1 -15    1.36    0.78
   7  -1  15    1.38    0.72
  -7   1 -16    0.43    0.81
   7  -1  16   -0.84    0.79
  -7   1 -17    6.63    0.98
   7  -1  17    7.76    1.19
  -7   1 -18    5.30    1.04
   7  -1  18    4.77    1.24
  -7   1 -19    1.12    1.07
   7  -1  19    0.28    1.66
  -7   1 -20    0.92    0.96
   7  -1  20    1.40    1.20
  -7   1 -21    0.63    1.24
   7  -1  21   -0.93    1.35
  -7   1 -22    1.02    0.91
   7  -1  22    1.43    1.42
  -7   1 -23    1.76    1.24
   7  -1  23    0.50    1.55
  -7   1 -24   10.19    1.53
   7  -1  24    7.17    1.88
  -7   1 -25   -0.71    1.58
   7  -1  25    0.72    1.65
  -7   1 -26    2.94    1.73
   7  -1  26    2.31    1.78
  -7   1 -27    0.89    1.77
   7  -1  27   -0.34    1.86
  -7   1 -28    1.40    1.93
   7  -1  28    1.12    1.77
  -7   1 -29   -0.72    2.08
   7  -1  29   -0.51    2.18
  -7   1 -30    1.29    2.17
   7  -1  30   -1.10    2.26
  -7   1 -31    1.32    2.16
   7  -1  31    0.52    1.92
  -7   1 -32    1.81    2.85
   7  -1  32    1.36    1.67
  -6   1  33    0.99    3.41
   6  -1 -33   -0.56    1.82
  -6   1  32    0.88    1.51
   6  -1 -32    0.14    1.74
  -6   1  31    2.91    2.49
   6  -1 -31    2.16    2.32
  -6   1  30    7.84    1.84
   6  -1 -30    4.53    2.16
  -6   1  29    0.73    2.00
   6  -1 -29   -0.57    1.57
  -6   1  28   10.08    2.25
   6  -1 -28   13.54    2.64
  -6   1  27    2.60    1.77
   6  -1 -27    3.75    1.73
  -6   1  26   -0.32    1.63
   6  -1 -26    0.06    1.20
  -6   1  25    2.01    1.45
   6  -1 -25    0.56    1.46
  -6   1  24    2.13    2.66
   6  -1 -24    7.33    1.57
  -6   1  23    4.71    1.47
   6  -1 -23    5.52    1.38
  -6   1  22   28.07    2.61
   6  -1 -22   35.05    2.56
  -6   1  21    0.23    0.84
   6  -1 -21    1.31    1.11
  -6   1  20    2.61    1.03
   6  -1 -20    1.33    0.99
  -6   1  19    2.23    1.54
   6  -1 -19    0.92    0.82
  -6   1  18    0.62    0.84
   6  -1 -18    0.62    0.97
  -6   1  17    8.31    1.20
   6  -1 -17    7.05    0.96
  -6   1  16   27.95    1.48
   6  -1 -16   26.00    1.64
  -6   1  15    0.32    0.64
   6  -1 -15    0.08    0.59
  -6   1  14  174.42    5.35
   6  -1 -14  182.97    5.34
  -6   1  13   10.69    0.93
   6  -1 -13   10.51    0.83
  -6   1  12  107.96    3.74
   6  -1 -12  102.91    3.82
  -6   1  11   38.17    2.23
   6  -1 -11   39.04    1.67
  -6   1  10   33.06    2.09
   6  -1 -10   34.22    1.59
  -6   1   9    6.13    0.56
   6  -1  -9    6.61    0.60
  -6   1   8  335.12   10.49
   6  -1  -8  321.34    9.18
  -6   1   7   52.72    2.02
   6  -1  -7   50.97    2.28
  -6   1   6   98.76    3.32
   6  -1  -6  102.77    3.74
  -6   1   5    9.56    0.58
   6  -1  -5    9.13    0.66
  -6   1   4    0.31    0.28
   6  -1  -4    0.16    0.22
  -6   1   3   14.17    0.75
   6  -1  -3   14.52    1.35
  -6   1   2   70.01    3.30
  -6   1   1    9.77    0.52
   6  -1  -1    6.31    1.07
  -6   1   0    1.93    0.31
   6  -1   0    2.52    0.40
  -6   1  -1    8.44    0.65
   6  -1   1    8.05    1.00
  -6   1  -2   68.11    2.72
   6  -1   2   69.78    2.62
  -6   1  -3   14.25    0.93
   6  -1   3   15.33    0.71
  -6   1  -4    0.07    0.33
   6  -1   4    0.41    0.29
  -6   1  -5   10.96    0.66
   6  -1   5    9.60    0.64
  -6   1  -6  107.27    3.51
   6  -1   6  113.75    3.63
  -6   1  -7   59.05    4.02
   6  -1   7   59.50    2.09
  -6   1  -8  350.93   11.06
   6  -1   8  370.28   10.91
  -6   1  -9    6.40    0.66
   6  -1   9    6.82    0.65
  -6   1 -10   35.54    1.63
   6  -1  10   35.77    1.66
  -6   1 -11   41.49    1.56
   6  -1  11   42.67    1.74
  -6   1 -12  115.45    4.29
   6  -1  12  125.54    4.35
  -6   1 -13   12.84    0.94
   6  -1  13   13.47    1.11
  -6   1 -14  194.81    5.70
   6  -1  14  190.84    5.69
  -6   1 -15    0.27    0.66
   6  -1  15    1.22    0.77
  -6   1 -16   30.38    1.90
   6  -1  16   31.65    2.09
  -6   1 -17    7.67    0.98
   6  -1  17    8.99    1.16
  -6   1 -18   -0.02    0.85
   6  -1  18    1.26    1.44
  -6   1 -19    0.43    0.80
   6  -1  19    1.94    1.02
  -6   1 -20    3.14    0.96
   6  -1  20    2.33    0.95
  -6   1 -21    1.15    0.73
   6  -1  21    0.72    0.66
  -6   1 -22   41.17    2.20
   6  -1  22   39.69    2.04
  -6   1 -23    7.78    1.19
   6  -1  23    4.96    1.43
  -6   1 -24   10.63    1.31
   6  -1  24    9.77    1.21
  -6   1 -25    0.03    1.43
   6  -1  25   -0.37    1.60
  -6   1 -26   -0.24    1.58
   6  -1  26    0.44    1.59
  -6   1 -27    4.40    1.39
   6  -1  27    3.08    1.39
  -6   1 -28   10.57    2.18
   6  -1  28    7.22    2.38
  -6   1 -29    1.49    2.01
   6  -1  29    1.13    2.01
  -6   1 -30    9.02    1.78
   6  -1  30   10.18    2.34
  -6   1 -31    0.44    1.75
   6  -1  31   -0.03    2.05
  -6   1 -32   -0.12    1.99
   6  -1  32    1.48    3.03
  -5   1  34    1.81    2.84
   5  -1 -34    1.58    1.14
  -5   1  33    0.87    1.44
   5  -1 -33    0.09    1.25
  -5   1  32   -0.35    2.33
   5  -1 -32    1.38    2.17
  -5   1  31    0.91    2.23
   5  -1 -31   -0.25    2.03
  -5   1  30    0.91    2.07
   5  -1 -30    0.81    1.59
  -5   1  29    0.14    1.46
   5  -1 -29    1.55    1.80
  -5   1  28    1.79    2.52
   5  -1 -28    0.50    2.22
  -5   1  27   -1.83    1.73
   5  -1 -27    0.84    1.57
  -5   1  26    0.67    1.65
   5  -1 -26    1.43    1.48
  -5   1  25    0.41    1.19
   5  -1 -25    0.50    1.48
  -5   1  24   -0.16    1.31
   5  -1 -24   -0.11    1.21
  -5   1  23   -0.01    1.12
   5  -1 -23   -0.27    1.09
  -5   1  22   -0.06    1.12
   5  -1 -22    0.64    0.85
  -5   1  21    1.98    0.96
   5  -1 -21    1.70    0.96
  -5   1  20    1.89    0.72
   5  -1 -20    1.33    0.74
  -5   1  19    0.67    0.86
   5  -1 -19    0.04    0.75
  -5   1  18    2.13    1.39
   5  -1 -18    0.18    0.72
  -5   1  17    3.11    0.87
   5  -1 -17    3.45    0.79
  -5   1  16    3.26    0.70
   5  -1 -16    3.63    0.69
  -5   1  15    1.54    0.70
   5  -1 -15    1.01    0.60
  -5   1  14    4.19    0.66
   5  -1 -14    4.41    0.66
  -5   1  13    6.42    0.81
   5  -1 -13    5.85    0.72
  -5   1  12    7.44    0.74
   5  -1 -12    7.47    0.59
  -5   1  11    0.26    0.48
   5  -1 -11    0.10    0.39
  -5   1  10    9.83    0.79
   5  -1 -10    8.80    0.81
  -5   1   9   15.97    1.06
   5  -1  -9   16.54    0.92
  -5   1   8    2.05    0.44
   5  -1  -8    2.22    0.41
  -5   1   7    3.26    0.43
   5  -1  -7    2.91    0.43
  -5   1   6    0.61    0.36
   5  -1  -6    0.77    0.27
  -5   1   5    1.85    0.32
   5  -1  -5    1.85    0.30
  -5   1   4    0.48    0.25
   5  -1  -4    0.06    0.21
  -5   1   3   -0.17    0.39
   5  -1  -3    0.01    0.23
  -5   1   2    0.36    0.20
  -5   1   1    1.20    0.21
  -5   1   0    0.07    0.20
   5  -1   0    0.10    0.22
  -5   1  -1    1.19    0.26
   5  -1   1    1.13    0.28
  -5   1  -2    0.63    0.22
   5  -1   2    0.48    0.26
  -5   1  -3   -0.05    0.24
   5  -1   3    0.18    0.22
  -5   1  -4    0.34    0.27
   5  -1   4    0.37    0.27
  -5   1  -5    1.83    0.32
   5  -1   5    2.40    0.30
  -5   1  -6    0.61    0.37
   5  -1   6    0.48    0.30
  -5   1  -7    3.09    0.46
   5  -1   7    2.82    0.38
  -5   1  -8    1.99    0.44
   5  -1   8    2.19    0.43
  -5   1  -9   18.03    1.09
   5  -1   9   18.71    1.04
  -5   1 -10    9.38    0.70
   5  -1  10   11.04    0.71
  -5   1 -11    0.62    0.44
   5  -1  11   -0.23    0.56
  -5   1 -12   10.08    0.86
   5  -1  12    9.78    0.82
  -5   1 -13    6.29    0.59
   5  -1  13    7.35    0.67
  -5   1 -14    4.44    0.77
   5  -1  14    5.38    0.83
  -5   1 -15    0.55    0.54
   5  -1  15    0.96    0.58
  -5   1 -16    3.80    0.76
   5  -1  16    3.18    0.83
  -5   1 -17    4.98    0.78
   5  -1  17    4.26    0.68
  -5   1 -18    0.39    0.60
   5  -1  18   -0.14    0.70
  -5   1 -19    0.05    0.70
   5  -1  19    0.36    0.90
  -5   1 -20    2.12    0.69
   5  -1  20    2.36    0.81
  -5   1 -21    1.48    0.85
   5  -1  21    1.46    0.90
  -5   1 -22    0.02    0.71
   5  -1  22    0.11    0.81
  -5   1 -23    0.41    0.87
   5  -1  23    0.06    1.21
  -5   1 -24    0.45    1.16
   5  -1  24   -1.40    1.31
  -5   1 -25    0.00    1.08
   5  -1  25   -0.16    1.05
  -5   1 -26    0.58    1.37
   5  -1  26   -0.30    1.50
  -5   1 -27   -0.60    1.57
   5  -1  27    1.00    1.46
  -5   1 -28    1.74    1.40
   5  -1  28    1.30    1.32
  -5   1 -29    2.47    1.48
   5  -1  29   -1.11    1.73
  -5   1 -30    0.30    1.64
   5  -1  30    0.50    3.22
  -5   1 -31    1.33    2.07
   5  -1  31   -0.86    2.03
  -5   1 -32    0.93    1.98
   5  -1  32   -0.16    2.02
  -5   1 -33    0.46    1.51
   5  -1  33   -0.21    1.54
  -4   1  34    0.55    1.39
   4  -1 -34    0.76    1.73
  -4   1  33    0.13    1.86
   4  -1 -33    2.29    1.58
  -4   1  32    0.02    2.08
   4  -1 -32    1.41    1.85
  -4   1  31   -0.60    1.62
   4  -1 -31   -0.97    1.45
  -4   1  30    3.18    2.16
   4  -1 -30    6.01    1.95
  -4   1  29    2.90    1.85
   4  -1 -29    2.32    1.71
  -4   1  28    9.97    1.46
   4  -1 -28    8.04    1.15
  -4   1  27    1.48    1.55
   4  -1 -27    0.01    1.35
  -4   1  26    0.35    1.07
   4  -1 -26    0.64    1.31
  -4   1  25    3.43    1.30
   4  -1 -25    3.39    1.33
  -4   1  24    4.17    1.30
   4  -1 -24    3.57    1.18
  -4   1  23    5.86    0.93
   4  -1 -23    5.14    1.02
  -4   1  22   40.63    2.25
   4  -1 -22   37.69    2.41
  -4   1  21    1.12    0.89
   4  -1 -21    0.78    0.73
  -4   1  20    2.91    0.84
   4  -1 -20    2.41    0.91
  -4   1  19    0.14    1.32
   4  -1 -19    0.92    0.89
  -4   1  18    0.68    0.81
   4  -1 -18    0.76    0.68
  -4   1  17    7.14    0.97
   4  -1 -17    7.64    0.93
  -4   1  16   48.27    2.21
   4  -1 -16   45.30    2.26
  -4   1  15    0.39    0.66
   4  -1 -15   -1.22    0.56
  -4   1  14  216.53    6.95
   4  -1 -14  208.68    6.38
  -4   1  13   25.38    1.89
   4  -1 -13   26.27    1.35
  -4   1  12   55.75    2.42
   4  -1 -12   57.22    2.64
  -4   1  11    4.40    0.56
   4  -1 -11    4.45    0.55
  -4   1  10   14.37    0.83
   4  -1 -10   13.43    0.78
  -4   1   9    0.76    0.64
   4  -1  -9    0.71    0.34
  -4   1   8  123.35    5.74
   4  -1  -8  122.64    4.05
  -4   1   7    5.82    0.50
   4  -1  -7    6.11    0.54
  -4   1   6  129.68    4.11
   4  -1  -6  129.05    4.46
  -4   1   5    6.33    0.49
   4  -1  -5    5.84    0.45
  -4   1   4   11.26    0.54
   4  -1  -4   10.58    1.02
  -4   1   3    0.36    0.23
   4  -1  -3    0.33    0.19
  -4   1   2   13.89    0.72
   4  -1  -2   13.55    0.97
  -4   1   1   65.65    2.01
   4  -1  -1   65.40    2.23
  -4   1   0  147.84    4.44
   4  -1   0  146.01    6.69
  -4   1  -1   68.05    2.40
   4  -1   1   64.11    3.83
  -4   1  -2   13.91    0.76
   4  -1   2   14.09    0.80
  -4   1  -3    0.72    0.40
   4  -1   3    0.26    0.25
  -4   1  -4   10.78    1.08
   4  -1   4   11.60    0.58
  -4   1  -5    6.32    0.58
   4  -1   5    6.68    0.46
  -4   1  -6  129.73    4.25
   4  -1   6  132.75    3.79
  -4   1  -7    7.06    0.79
   4  -1   7    6.23    0.51
  -4   1  -8  122.30    3.94
   4  -1   8  127.75    3.86
  -4   1  -9    0.56    0.36
   4  -1   9    1.48    0.35
  -4   1 -10   14.65    1.08
   4  -1  10   15.11    0.99
  -4   1 -11    4.05    0.52
   4  -1  11    4.64    0.56
  -4   1 -12   60.10    2.05
   4  -1  12   60.21    2.21
  -4   1 -13   26.21    1.68
   4  -1  13   28.38    1.73
  -4   1 -14  229.95    7.69
   4  -1  14  224.28    8.17
  -4   1 -15   -0.06    0.65
   4  -1  15    0.43    0.65
  -4   1 -16   49.91    2.00
   4  -1  16   49.16    2.08
  -4   1 -17    7.89    0.88
   4  -1  17    7.35    0.92
  -4   1 -18   -0.50    0.49
   4  -1  18    0.10    0.57
  -4   1 -19    1.73    0.71
   4  -1  19    0.61    0.71
  -4   1 -20    3.05    0.84
   4  -1  20    1.94    0.67
  -4   1 -21    1.02    1.02
   4  -1  21   -1.20    0.98
  -4   1 -22   41.77    2.48
   4  -1  22   36.06    2.53
  -4   1 -23    5.90    1.05
   4  -1  23    5.48    1.07
  -4   1 -24    4.57    1.25
   4  -1  24    4.99    1.18
  -4   1 -25    3.84    1.31
   4  -1  25    2.75    1.34
  -4   1 -26   -0.26    0.98
   4  -1  26   -0.41    1.37
  -4   1 -27    1.13    1.22
   4  -1  27   -1.36    1.34
  -4   1 -28    8.22    1.21
   4  -1  28    7.95    1.17
  -4   1 -29    3.64    1.75
   4  -1  29    4.70    1.84
  -4   1 -30    2.17    2.05
   4  -1  30    3.85    2.00
  -4   1 -31   -0.10    1.65
   4  -1  31   -0.95    1.70
  -4   1 -32    0.99    1.54
   4  -1  32    0.75    1.65
  -4   1 -33   -0.41    1.62
   4  -1  33   -0.90    2.16
  -3   1  34    0.46    1.98
   3  -1 -34    1.15    1.51
  -3   1  33   -1.17    2.26
   3  -1 -33    0.66    1.97
  -3   1  32    7.28    1.59
   3  -1 -32    6.29    1.85
  -3   1  31    2.76    1.61
   3  -1 -31    2.34    1.88
  -3   1  30    0.79    1.91
   3  -1 -30    1.29    1.81
  -3   1  29    1.69    1.41
   3  -1 -29    1.75    1.21
  -3   1  28    3.46    1.59
   3  -1 -28    0.69    1.47
  -3   1  27    0.23    1.21
   3  -1 -27    0.00    1.39
  -3   1  26   12.90    1.21
   3  -1 -26   13.68    1.18
  -3   1  25    0.82    1.21
   3  -1 -25   -0.03    1.25
  -3   1  24    4.72    0.94
   3  -1 -24    6.45    1.23
  -3   1  23    0.03    1.16
   3  -1 -23   -1.03    0.99
  -3   1  22    0.84    1.05
   3  -1 -22    1.35    1.01
  -3   1  21    2.58    0.80
   3  -1 -21    2.29    0.81
  -3   1  20    5.06    0.97
   3  -1 -20    3.73    0.87
  -3   1  19    5.43    0.90
   3  -1 -19    5.20    0.73
  -3   1  18    6.56    0.88
   3  -1 -18    5.84    0.92
  -3   1  17   14.42    0.97
   3  -1 -17   14.18    1.07
  -3   1  16    7.35    0.82
   3  -1 -16    7.53    0.87
  -3   1  15    2.54    0.58
   3  -1 -15    2.66    0.64
  -3   1  14    1.39    0.59
   3  -1 -14    0.54    0.54
  -3   1  13   10.84    0.82
   3  -1 -13   10.14    0.85
  -3   1  12  136.88    4.64
   3  -1 -12  134.53    4.72
  -3   1  11   15.40    1.07
   3  -1 -11   16.16    1.05
  -3   1  10  243.11    8.31
   3  -1 -10  240.00    7.05
  -3   1   9   29.44    1.44
   3  -1  -9   28.25    1.41
  -3   1   8   17.59    0.93
   3  -1  -8   18.92    1.01
  -3   1   7   68.39    3.63
   3  -1  -7   66.41    2.47
  -3   1   6  119.40    4.10
   3  -1  -6  120.88    4.08
  -3   1   5   99.63    5.11
   3  -1  -5  108.87    4.19
  -3   1   4  205.90    6.47
   3  -1  -4  208.32    5.93
  -3   1   3   74.52    3.43
   3  -1  -3   80.22    2.57
  -3   1   2   73.20    2.20
   3  -1  -2   77.91    3.58
  -3   1   1   67.11    2.44
   3  -1  -1   70.28    2.56
  -3   1   0   -0.18    0.20
   3  -1   0   -0.11    0.20
  -3   1  -1   69.06    2.21
   3  -1   1   67.90    2.49
  -3   1  -2   73.18    2.48
   3  -1   2   75.70    2.58
  -3   1  -3   80.98    2.90
   3  -1   3   82.10    2.59
  -3   1  -4  200.77    5.92
   3  -1   4  202.90    5.92
  -3   1  -5  108.44    3.71
   3  -1   5  109.84    3.09
  -3   1  -6  120.08    4.24
   3  -1   6  123.11    4.17
  -3   1  -7   68.12    2.80
   3  -1   7   70.84    2.88
  -3   1  -8   18.74    1.21
   3  -1   8   18.90    1.09
  -3   1  -9   28.35    1.44
   3  -1   9   27.51    1.26
  -3   1 -10  247.60    7.47
   3  -1  10  252.57    7.89
  -3   1 -11   15.79    0.79
   3  -1  11   15.11    0.75
  -3   1 -12  132.35    4.74
   3  -1  12  136.34    4.64
  -3   1 -13   11.06    0.89
   3  -1  13   10.66    0.88
  -3   1 -14    1.07    0.60
   3  -1  14    0.65    0.64
  -3   1 -15    1.65    0.71
   3  -1  15    3.29    0.73
  -3   1 -16    6.44    0.67
   3  -1  16    7.24    0.79
  -3   1 -17   14.63    1.13
   3  -1  17   15.48    1.30
  -3   1 -18    3.88    0.83
   3  -1  18    3.84    0.74
  -3   1 -19    5.33    0.90
   3  -1  19    5.81    0.92
  -3   1 -20    3.08    1.00
   3  -1  20    4.29    1.14
  -3   1 -21    1.15    0.90
   3  -1  21    2.65    0.84
  -3   1 -22    1.17    1.05
   3  -1  22    1.68    1.08
  -3   1 -23    0.08    0.87
   3  -1  23    0.25    0.91
  -3   1 -24    7.18    1.25
   3  -1  24    6.70    1.16
  -3   1 -25    0.40    1.00
   3  -1  25    1.46    1.10
  -3   1 -26   12.70    1.42
   3  -1  26   11.52    1.52
  -3   1 -27    0.62    1.35
   3  -1  27    0.70    1.50
  -3   1 -28    1.73    1.39
   3  -1  28    1.81    1.42
  -3   1 -29    2.03    1.61
   3  -1  29    2.77    1.55
  -3   1 -30    1.77    1.40
   3  -1  30    2.04    1.41
  -3   1 -31    1.52    1.56
   3  -1  31    0.77    1.24
  -3   1 -32    3.11    2.14
   3  -1  32    5.33    2.10
  -3   1 -33   -0.26    2.15
   3  -1  33    0.21    2.13
  -3   1 -34   -0.84    2.68
   3  -1  34    0.93    3.02
  -2   1  34    0.24    1.61
   2  -1 -34   -0.28    1.21
  -2   1  33    0.53    2.15
   2  -1 -33   -1.33    1.96
  -2   1  32    0.19    1.80
   2  -1 -32    0.21    1.45
  -2   1  31    0.34    1.97
   2  -1 -31    0.58    1.82
  -2   1  30    2.60    1.77
   2  -1 -30    2.87    1.61
  -2   1  29    0.20    1.09
   2  -1 -29   -0.06    1.12
  -2   1  28    0.96    1.50
   2  -1 -28    0.76    1.40
  -2   1  27   -0.30    1.31
   2  -1 -27    0.27    1.40
  -2   1  26   -0.21    0.95
   2  -1 -26   -0.60    1.06
  -2   1  25    3.07    1.02
   2  -1 -25    1.59    1.19
  -2   1  24    6.53    0.96
   2  -1 -24    8.20    0.97
  -2   1  23    1.92    1.04
   2  -1 -23    1.70    1.48
  -2   1  22   61.84    5.47
   2  -1 -22   60.82    3.08
  -2   1  21   -0.28    0.96
   2  -1 -21   -0.03    0.68
  -2   1  20   37.12    2.28
   2  -1 -20   35.37    2.25
  -2   1  19   24.81    1.53
   2  -1 -19   23.84    1.53
  -2   1  18   18.24    1.37
   2  -1 -18   20.57    1.39
  -2   1  17    5.68    0.70
   2  -1 -17    5.32    0.69
  -2   1  16   70.18    3.03
   2  -1 -16   73.99    3.09
  -2   1  15    3.18    0.53
   2  -1 -15    2.06    0.56
  -2   1  14   66.99    2.83
   2  -1 -14   68.91    2.90
  -2   1  13    0.82    0.54
   2  -1 -13    0.89    0.43
  -2   1  12    4.58    0.61
   2  -1 -12    4.23    0.67
  -2   1  11   25.01    1.51
   2  -1 -11   24.52    2.13
  -2   1  10    9.50    0.68
   2  -1 -10   10.01    0.69
  -2   1   9   12.07    0.88
   2  -1  -9   12.80    1.03
  -2   1   8   35.46    1.51
   2  -1  -8   34.17    1.51
  -2   1   7  113.63    4.15
   2  -1  -7  110.50    3.92
  -2   1   6   86.79    2.92
   2  -1  -6   79.75    2.70
  -2   1   5  115.27    4.03
   2  -1  -5  111.49    3.95
  -2   1   4   15.59    0.68
   2  -1  -4   17.00    0.82
  -2   1   3   18.57    0.81
   2  -1  -3   18.49    0.92
  -2   1   2   62.09    2.10
   2  -1  -2   61.79    1.99
  -2   1   1   66.31    2.19
   2  -1  -1   67.61    2.13
  -2   1   0  359.20    9.50
   2  -1   0  360.60   10.14
  -2   1  -1   60.79    3.15
   2  -1   1   64.43    2.10
  -2   1  -2   61.31    2.42
   2  -1   2   62.05    1.98
  -2   1  -3   18.16    0.97
   2  -1   3   17.67    0.92
  -2   1  -4   17.29    0.85
   2  -1   4   16.78    0.72
  -2   1  -5  114.26    4.19
   2  -1   5  116.03    4.04
  -2   1  -6   81.45    2.96
   2  -1   6   87.36    2.81
  -2   1  -7  114.23    4.02
   2  -1   7  107.30    3.55
  -2   1  -8   34.51    1.78
   2  -1   8   33.54    1.55
  -2   1  -9   11.53    0.83
   2  -1   9   12.70    0.84
  -2   1 -10    8.68    0.70
   2  -1  10    8.63    0.63
  -2   1 -11   24.87    1.17
   2  -1  11   23.30    1.09
  -2   1 -12    3.68    0.61
   2  -1  12    4.86    0.62
  -2   1 -13    1.41    0.52
   2  -1  13    1.85    0.59
  -2   1 -14   64.48    2.82
   2  -1  14   66.59    2.86
  -2   1 -15    3.08    0.69
   2  -1  15    2.42    0.62
  -2   1 -16   66.30    2.57
   2  -1  16   68.70    2.82
  -2   1 -17    6.15    0.82
   2  -1  17    6.21    0.89
  -2   1 -18   18.95    2.01
   2  -1  18   16.56    1.37
  -2   1 -19   22.39    1.55
   2  -1  19   24.65    1.70
  -2   1 -20   40.03    2.20
   2  -1  20   38.45    2.22
  -2   1 -21    0.27    0.69
   2  -1  21    0.43    0.67
  -2   1 -22   59.89    3.01
   2  -1  22   63.47    2.87
  -2   1 -23    1.98    0.93
   2  -1  23    0.94    0.79
  -2   1 -24    7.76    1.21
   2  -1  24    7.20    1.37
  -2   1 -25    2.51    1.12
   2  -1  25    1.64    1.19
  -2   1 -26    0.49    0.99
   2  -1  26    0.62    1.14
  -2   1 -27    0.50    1.07
   2  -1  27    0.71    1.17
  -2   1 -28    0.20    1.42
   2  -1  28   -1.55    1.29
  -2   1 -29    0.03    1.43
   2  -1  29    0.54    1.55
  -2   1 -30    3.11    1.72
   2  -1  30    1.56    1.64
  -2   1 -31   -0.24    1.44
   2  -1  31   -0.02    1.57
  -2   1 -32    1.01    1.59
   2  -1  32    0.84    1.75
  -2   1 -33    0.90    1.90
   2  -1  33    0.02    1.90
  -2   1 -34   -1.95    1.50
   2  -1  34    0.23    1.00
  -1   1  34    2.53    2.07
   1  -1 -34    3.66    1.41
  -1   1  33   -0.91    2.18
   1  -1 -33   -0.04    1.83
  -1   1  32   15.71    1.95
   1  -1 -32    7.59    1.67
  -1   1  31    0.10    1.54
   1  -1 -31    0.26    1.45
  -1   1  30    2.16    1.63
   1  -1 -30    2.79    1.80
  -1   1  29    1.42    1.35
   1  -1 -29    2.91    1.26
  -1   1  28    8.75    1.60
   1  -1 -28    8.16    1.58
  -1   1  27   -0.59    1.10
   1  -1 -27   -0.66    1.11
  -1   1  26   23.52    1.69
   1  -1 -26   21.87    2.26
  -1   1  25    7.33    1.33
   1  -1 -25    6.34    1.25
  -1   1  24   22.48    1.57
   1  -1 -24   24.57    2.04
  -1   1  23    3.63    1.15
   1  -1 -23    4.76    1.02
  -1   1  22    0.93    0.78
   1  -1 -22   -0.77    0.95
  -1   1  21    0.24    0.65
   1  -1 -21   -0.26    0.61
  -1   1  20   35.14    2.31
   1  -1 -20   36.81    1.99
  -1   1  19    0.88    0.75
   1  -1 -19    1.56    0.72
  -1   1  18    4.54    0.83
   1  -1 -18    3.77    0.80
  -1   1  17   18.19    1.28
   1  -1 -17   20.53    1.48
  -1   1  16   63.27    3.00
   1  -1 -16   62.48    2.99
  -1   1  15   10.16    1.48
   1  -1 -15   10.99    1.03
  -1   1  14    2.25    0.59
   1  -1 -14    0.83    0.53
  -1   1  13   17.79    0.95
   1  -1 -13   15.64    0.90
  -1   1  12   30.23    1.78
   1  -1 -12   29.46    1.79
  -1   1  11  136.37    5.11
   1  -1 -11  135.90    4.70
  -1   1  10   58.77    2.40
   1  -1 -10   60.44    2.19
  -1   1   9    5.05    0.47
   1  -1  -9    4.61    0.50
  -1   1   8   12.74    0.88
   1  -1  -8   13.57    1.23
  -1   1   7   24.56    1.25
   1  -1  -7   22.91    1.19
  -1   1   6   96.15    3.95
   1  -1  -6   91.50    3.60
  -1   1   5   76.25    2.67
   1  -1  -5   77.99    2.71
  -1   1   4  808.90   22.23
   1  -1  -4  853.14   32.64
  -1   1   3   55.30    3.61
   1  -1  -3   53.57    2.20
  -1   1   2   28.16    1.18
   1  -1  -2   28.24    1.23
  -1   1   1    2.86    0.23
   1  -1  -1    2.85    0.23
  -1   1   0   -0.08    0.12
   1  -1   0    0.07    0.16
  -1   1  -1    2.90    0.22
   1  -1   1    2.78    0.23
  -1   1  -2   27.47    1.18
   1  -1   2   27.72    1.16
  -1   1  -3   53.53    2.06
   1  -1   3   52.55    1.87
  -1   1  -4  790.43   21.92
   1  -1   4  769.21   21.03
  -1   1  -5   74.81    2.94
   1  -1   5   77.66    2.90
  -1   1  -6   89.04    3.57
   1  -1   6   89.43    2.72
  -1   1  -7   23.86    1.29
   1  -1   7   22.98    1.10
  -1   1  -8   12.85    0.88
   1  -1   8   12.60    0.75
  -1   1  -9    5.22    0.56
   1  -1   9    5.44    0.59
  -1   1 -10   56.67    2.62
   1  -1  10   60.90    2.54
  -1   1 -11  125.83    5.69
   1  -1  11  126.54    3.92
  -1   1 -12   29.77    1.75
   1  -1  12   29.85    1.37
  -1   1 -13   16.17    1.13
   1  -1  13   16.76    0.93
  -1   1 -14    1.54    0.61
   1  -1  14    1.16    0.41
   1  -1  15   11.55    0.91
   1  -1  16   61.84    2.47
   1  -1  17   19.26    1.25
  -1   1 -18    4.76    0.85
   1  -1  18    4.34    0.72
  -1   1 -19    0.84    1.01
   1  -1  19    0.79    0.70
  -1   1 -20   36.48    1.74
   1  -1  20   32.76    3.50
  -1   1 -21    1.69    1.02
   1  -1  21   -0.25    1.60
  -1   1 -22    0.63    1.45
  -1   1 -23    4.68    1.31
  -1   1 -25    5.18    2.11
   1  -1  25    5.47    2.01
  -1   1 -26   21.44    3.16
   1  -1  26   20.89    2.02
  -1   1 -27   -1.42    1.48
   1  -1  27   -0.79    1.50
  -1   1 -28    8.05    1.31
   1  -1  28    8.12    1.43
  -1   1 -29    2.90    1.25
   1  -1  29    3.19    1.29
  -1   1 -30    4.52    1.68
   1  -1  30    3.91    1.58
  -1   1 -31    0.29    1.40
   1  -1  31    1.09    1.57
  -1   1 -32    8.25    1.88
   1  -1  32    5.75    2.00
  -1   1 -33    0.00    1.65
   1  -1  33   -0.63    1.59
  -1   1 -34    2.96    1.73
   1  -1  34   -1.28    1.52
   0   1  34    1.02    1.70
   0  -1 -34   -0.40    1.42
   0   1  33    0.03    1.63
   0  -1 -33   -0.39    1.51
   0   1  32   -0.61    1.68
   0  -1 -32    0.36    1.79
   0   1  31   -0.55    1.68
   0  -1 -31    1.55    1.48
   0   1  30    0.67    1.77
   0  -1 -30   -1.59    1.65
   0   1  29    0.84    1.21
   0  -1 -29   -0.88    1.59
   0   1  28   -0.69    1.18
   0  -1 -28    0.09    1.01
   0   1  27   -0.64    1.47
   0  -1 -27    0.91    1.33
   0   1  26   -0.12    1.12
   0  -1 -26   -0.43    0.97
   0   1  25   -0.54    1.27
   0  -1 -25   -0.45    1.16
   0   1  24    0.72    0.90
   0  -1 -24    0.05    0.89
   0   1  23   -0.33    0.81
   0  -1 -23   -0.08    0.95
   0   1  22    0.53    0.99
   0  -1 -22   -0.96    0.98
   0   1  21    0.62    0.82
   0  -1 -21   -0.10    0.73
   0   1  20   -0.23    0.88
   0  -1 -20    2.22    0.90
   0   1  19    0.57    0.62
   0  -1 -19   -0.86    0.75
   0   1  18   -0.34    0.78
   0  -1 -18   -0.28    0.54
   0   1  17    0.01    0.52
   0  -1 -17    0.18    0.58
   0   1  16   -0.62    0.49
   0  -1 -16   -0.09    0.64
   0   1  15   -0.10    0.74
   0  -1 -15    0.52    0.61
   0   1  14   -0.69    0.49
   0  -1 -14   -0.29    0.51
   0   1  13   -0.55    0.53
   0  -1 -13   -0.31    0.53
   0   1  12   -0.30    0.35
   0  -1 -12    0.32    0.41
   0   1  11    0.14    0.62
   0  -1 -11    0.09    0.41
   0   1  10    0.36    0.61
   0  -1 -10   -0.23    0.34
   0   1   9    0.32    0.63
   0   1   8    0.30    0.43
   0   1   7    0.12    0.63
   0  -1  -4   -0.49    0.23
   0  -1  -3   -0.10    0.21
   0  -1  -2   -0.03    0.17
   0   1   1   -0.03    0.14
   0  -1  -1   -0.03    0.24
   0   1   0    0.25    0.16
   0  -1   0   -0.04    0.18
   0   1  -1   -0.18    0.12
   0  -1   1   -0.01    0.16
   0   1  -2    0.03    0.15
   0  -1   2    0.15    0.27
   0   1  -3    0.08    0.16
   0  -1   3   -0.30    0.20
   0   1  -4   -0.19    0.22
   0  -1   4    0.22    0.33
   0   1  -5    0.18    0.23
   0  -1   5   -0.06    0.27
   0   1  -6    0.14    0.47
   0  -1   6    0.28    0.44
   0   1  -7    0.00    0.22
   0  -1   7    0.18    0.22
   0   1  -8    0.23    0.35
   0  -1   8    0.00    0.31
   0   1  -9    0.09    0.29
   0  -1   9   -0.16    0.26
   0   1 -10    0.10    0.36
   0  -1  10    0.10    0.37
   0   1 -11    0.56    0.46
   0  -1  11   -0.17    0.47
   0   1 -12    0.01    0.47
   0  -1  12    0.37    0.49
   0   1 -13   -0.35    0.42
   0  -1  13    0.45    0.51
   0   1 -14   -0.66    0.57
   0  -1  14    0.70    0.51
   0   1 -15    0.19    0.48
   0  -1  15    0.06    0.52
   0   1 -16    0.28    0.63
   0  -1  16   -0.41    0.60
   0   1 -17    0.11    0.57
   0  -1  17   -0.24    0.61
   0   1 -18    0.25    0.69
   0  -1  18   -0.06    0.70
   0   1 -19    0.13    0.72
   0  -1  19    0.36    0.98
   0   1 -20    0.08    0.69
   0  -1  20   -0.02    0.55
   0   1 -21    0.49    0.84
   0  -1  21   -0.18    0.94
   0   1 -22    0.38    0.75
   0  -1  22   -0.39    0.94
   0   1 -23   -0.17    1.01
   0  -1  23   -1.19    1.03
   0   1 -24   -0.10    0.99
   0  -1  24   -0.27    1.04
   0   1 -25    0.00    0.80
   0  -1  25   -0.19    0.86
   0   1 -26    0.12    1.21
   0  -1  26    1.13    1.09
   0   1 -27   -0.01    1.91
   0  -1  27    0.80    1.38
   0   1 -28    0.07    1.47
   0  -1  28   -0.75    1.54
   0   1 -29    0.07    1.51
   0  -1  29   -1.04    1.44
   0   1 -30   -0.09    1.11
   0  -1  30    0.95    1.15
   0   1 -31    0.40    1.69
   0  -1  31   -1.47    1.71
   0   1 -32   -0.64    1.78
   0  -1  32   -0.76    1.86
   0   1 -33    0.90    1.66
   0  -1  33   -0.88    1.56
   0   1 -34    0.05    1.63
   0  -1  34    0.65    1.50
   1   1  34    2.38    3.21
  -1  -1 -34    4.19    3.10
   1   1  33    0.06    1.88
  -1  -1 -33    0.06    3.28
   1   1  32    4.60    2.10
  -1  -1 -32    6.38    2.98
   1   1  31   -0.39    1.59
  -1  -1 -31    1.37    1.61
   1   1  30    4.12    1.32
  -1  -1 -30    5.11    1.73
   1   1  29    1.06    1.23
  -1  -1 -29    3.47    1.31
   1   1  28    6.81    1.40
  -1  -1 -28    6.10    1.30
   1   1  27   -0.70    1.34
  -1  -1 -27   -0.71    1.48
   1   1  26   22.48    2.03
   1   1  25    6.23    0.97
  -1  -1 -25    1.94    0.87
   1   1  24   23.42    1.96
  -1  -1 -24   14.63    1.73
   1   1  23    5.22    1.16
  -1  -1 -23    5.53    1.09
   1   1  22    0.67    0.88
  -1  -1 -22    0.55    0.80
   1   1  21    0.07    0.78
  -1  -1 -21    0.29    0.70
   1   1  20   33.45    1.61
  -1  -1 -20   34.49    1.57
   1   1  19    1.28    0.63
  -1  -1 -19    1.10    0.86
   1   1  18    3.99    0.87
  -1  -1 -18    3.73    0.86
   1   1  17   18.81    1.15
  -1  -1 -17   19.80    1.29
   1   1  16   63.36    3.13
  -1  -1 -16   62.09    3.08
   1   1  15   11.41    0.82
  -1  -1 -15   10.90    0.77
   1   1  14    2.09    0.59
  -1  -1 -14    0.50    0.54
   1   1  13   16.94    1.02
  -1  -1 -13   16.75    0.94
   1   1  12   29.90    1.62
  -1  -1 -12   30.44    1.68
   1   1  11  133.63    4.17
  -1  -1 -11  131.86    4.51
   1   1  10   61.61    2.72
  -1  -1 -10   61.59    2.75
   1   1   9    5.10    0.62
  -1  -1  -9    5.02    0.59
   1   1   8   13.19    0.67
  -1  -1  -8   13.68    0.73
   1   1   7   23.53    0.97
  -1  -1  -7   21.84    1.23
   1   1   6   96.01    3.02
  -1  -1  -6   95.05    3.16
   1   1   5   80.65    3.13
  -1  -1  -5   79.60    2.98
   1   1   4  882.17   33.22
  -1  -1  -4  828.14   31.28
   1   1   3   54.35    2.20
  -1  -1  -3   45.77    1.96
   1   1   2   27.38    1.62
  -1  -1  -2   27.82    1.19
   1   1   1    2.96    0.27
  -1  -1  -1    2.95    0.28
   1   1   0    0.09    0.11
  -1  -1   0    0.04    0.13
   1   1  -1    3.07    0.23
  -1  -1   1    2.77    0.23
   1   1  -2   30.03    1.47
   1   1  -3   54.23    1.82
  -1  -1   3   56.67    2.06
   1   1  -4  861.25   30.95
   1   1  -5   77.20    3.10
  -1  -1   5   81.99    3.14
   1   1  -6   90.25    3.28
  -1  -1   6   92.77    3.24
   1   1  -7   22.80    1.14
  -1  -1   7   25.14    1.16
   1   1  -8   13.51    0.72
  -1  -1   8   12.94    0.65
   1   1  -9    5.16    0.42
  -1  -1   9    5.69    0.48
   1   1 -10   59.72    2.64
  -1  -1  10   63.14    2.70
   1   1 -11  134.09    4.96
  -1  -1  11  143.45    4.69
   1   1 -12   29.32    1.45
  -1  -1  12   26.79    1.11
   1   1 -13   15.20    0.84
  -1  -1  13   17.71    0.92
   1   1 -14    1.04    0.47
  -1  -1  14    1.42    0.42
   1   1 -15   10.02    0.92
  -1  -1  15   11.58    1.56
   1   1 -16   62.43    2.52
  -1  -1  16   63.55    2.47
   1   1 -17   20.75    1.48
  -1  -1  17   21.64    1.40
   1   1 -18    3.31    1.14
  -1  -1  18    4.37    0.70
   1   1 -19    1.89    0.81
  -1  -1  19    0.51    0.72
   1   1 -20   35.62    3.45
  -1  -1  20   39.55    2.25
   1   1 -21    0.57    0.66
  -1  -1  21   -0.15    0.66
   1   1 -22    1.05    0.99
  -1  -1  22    0.55    0.93
   1   1 -23    5.71    1.08
  -1  -1  23    3.98    1.04
   1   1 -24   22.86    1.81
  -1  -1  24   23.81    1.95
   1   1 -25    5.16    1.20
  -1  -1  25    6.01    1.28
   1   1 -26   24.74    2.48
  -1  -1  26   25.25    1.83
   1   1 -27    0.02    1.32
  -1  -1  27    0.83    1.98
   1   1 -28    8.27    1.65
  -1  -1  28    4.64    1.68
   1   1 -29    0.42    1.13
  -1  -1  29    1.62    1.31
   1   1 -30    3.83    1.40
  -1  -1  30    4.91    1.46
   1   1 -31    0.50    1.81
  -1  -1  31    0.00    1.61
   1   1 -32    9.62    1.76
  -1  -1  32    8.16    1.85
   1   1 -33   -1.01    1.91
  -1  -1  33    1.21    2.02
   1   1 -34    0.92    1.63
  -1  -1  34    1.06    1.52
   2   1  34   -0.25    0.95
  -2  -1 -34    0.32    1.56
   2   1  33    0.64    1.72
  -2  -1 -33    1.15    2.05
   2   1  32    0.43    1.93
  -2  -1 -32    0.50    1.98
   2   1  31    1.53    1.90
  -2  -1 -31   -0.28    1.88
   2   1  30    2.34    1.17
  -2  -1 -30    2.28    1.24
   2   1  29    0.71    1.53
  -2  -1 -29    0.35    1.57
   2   1  28   -0.01    1.50
  -2  -1 -28   -0.85    1.50
   2   1  27    0.66    1.07
  -2  -1 -27   -0.21    1.07
   2   1  26    0.52    1.10
  -2  -1 -26   -0.10    1.05
   2   1  25    1.82    1.30
  -2  -1 -25    1.78    1.25
   2   1  24    7.40    1.17
  -2  -1 -24    7.42    1.30
   2   1  23    1.56    1.58
  -2  -1 -23    2.10    0.99
   2   1  22   57.37    2.76
  -2  -1 -22   61.15    2.70
   2   1  21    0.68    0.66
  -2  -1 -21   -0.91    0.67
   2   1  20   38.29    2.14
  -2  -1 -20   38.88    2.11
   2   1  19   23.87    1.76
  -2  -1 -19   23.10    1.65
   2   1  18   19.05    1.11
  -2  -1 -18   19.14    1.30
   2   1  17    5.54    0.88
  -2  -1 -17    7.17    0.89
   2   1  16   71.06    3.09
  -2  -1 -16   69.89    2.59
   2   1  15    3.04    0.51
  -2  -1 -15    2.13    0.48
   2   1  14   65.87    2.67
  -2  -1 -14   63.12    2.55
   2   1  13    1.30    0.39
  -2  -1 -13    1.41    0.45
   2   1  12    3.73    0.50
  -2  -1 -12    4.49    0.54
   2   1  11   23.27    0.86
  -2  -1 -11   23.69    1.02
   2   1  10    9.95    0.70
  -2  -1 -10    9.61    0.71
   2   1   9   12.15    0.71
  -2  -1  -9   13.10    0.84
   2   1   8   33.36    1.64
  -2  -1  -8   32.84    1.76
   2   1   7  108.91    3.65
  -2  -1  -7  107.03    3.66
   2   1   6   90.63    3.14
  -2  -1  -6   87.41    3.28
   2   1   5  114.06    3.57
  -2  -1  -5  117.86    4.38
   2   1   4   16.86    0.93
  -2  -1  -4   16.59    0.92
   2   1   3   19.13    0.89
  -2  -1  -3   18.23    0.97
   2   1   2   62.95    2.25
  -2  -1  -2   60.53    2.11
   2   1   1   63.95    2.07
   2   1   0  353.88    9.14
  -2  -1   0  339.62   13.23
   2   1  -1   62.89    2.05
  -2  -1   1   62.75    2.04
   2   1  -2   61.67    2.17
  -2  -1   2   62.68    2.23
   2   1  -3   18.24    0.81
  -2  -1   3   18.79    0.83
   2   1  -4   16.03    0.85
  -2  -1   4   16.55    0.96
   2   1  -5  113.95    3.93
  -2  -1   5  117.35    3.83
   2   1  -6   85.13    3.16
  -2  -1   6   86.54    2.98
   2   1  -7  108.59    4.03
  -2  -1   7  114.16    4.08
   2   1  -8   32.74    1.50
  -2  -1   8   34.78    1.64
   2   1  -9   12.63    0.80
  -2  -1   9   11.62    0.76
   2   1 -10    9.04    0.64
  -2  -1  10    9.28    0.76
   2   1 -11   24.60    1.45
  -2  -1  11   25.03    2.35
   2   1 -12    4.23    0.40
  -2  -1  12    4.46    0.47
   2   1 -13    1.36    0.48
  -2  -1  13    1.37    0.41
   2   1 -14   60.15    2.05
  -2  -1  14   60.55    2.13
   2   1 -15    3.16    0.59
  -2  -1  15    2.98    0.48
   2   1 -16   67.53    4.07
  -2  -1  16   72.41    3.12
   2   1 -17    5.23    0.86
  -2  -1  17    5.79    0.69
   2   1 -18   18.61    1.46
  -2  -1  18   18.67    1.50
   2   1 -19   22.86    1.30
  -2  -1  19   22.78    1.34
   2   1 -20   37.14    1.94
  -2  -1  20   37.00    1.85
   2   1 -21    0.26    0.73
  -2  -1  21    0.17    0.69
   2   1 -22   60.12    2.72
  -2  -1  22   56.83    2.90
   2   1 -23    1.56    1.00
  -2  -1  23    2.28    1.18
   2   1 -24    7.44    1.27
  -2  -1  24    8.42    1.40
   2   1 -25    2.27    1.00
  -2  -1  25    2.83    0.99
   2   1 -26    0.71    1.00
  -2  -1  26    0.16    0.99
   2   1 -27   -0.80    1.22
  -2  -1  27   -0.37    1.83
   2   1 -28    0.74    1.15
  -2  -1  28    0.01    1.21
   2   1 -29   -0.90    1.50
  -2  -1  29    0.59    1.55
   2   1 -30    3.66    1.35
  -2  -1  30    2.77    1.36
   2   1 -31    1.02    1.56
  -2  -1  31    0.65    1.37
   2   1 -32    0.23    1.92
  -2  -1  32    0.75    1.99
   2   1 -33   -0.50    2.05
  -2  -1  33   -0.10    1.98
   2   1 -34    0.47    1.38
  -2  -1  34    0.14    1.20
   3   1  34   -0.37    0.92
  -3  -1 -34    0.69    1.75
   3   1  33   -0.29    1.98
  -3  -1 -33    0.39    1.93
   3   1  32    3.23    1.90
  -3  -1 -32    3.42    2.00
   3   1  31    0.66    1.69
  -3  -1 -31    0.20    1.44
   3   1  30    1.65    1.36
  -3  -1 -30    0.64    1.42
   3   1  29    2.62    1.57
  -3  -1 -29    2.26    1.57
   3   1  28    2.88    1.18
  -3  -1 -28    1.69    1.25
   3   1  27    1.43    1.36
  -3  -1 -27   -0.27    1.46
   3   1  26   13.12    1.46
  -3  -1 -26   13.19    1.25
   3   1  25    2.07    1.09
  -3  -1 -25    0.33    0.91
   3   1  24    4.90    1.30
  -3  -1 -24    6.31    1.27
   3   1  23   -0.83    1.04
  -3  -1 -23   -0.05    1.09
   3   1  22    0.87    0.96
  -3  -1 -22    0.82    0.81
   3   1  21    1.67    0.77
  -3  -1 -21    2.57    0.85
   3   1  20    4.39    1.03
  -3  -1 -20    4.50    0.91
   3   1  19    6.21    0.78
  -3  -1 -19    6.04    0.79
   3   1  18    4.49    1.22
  -3  -1 -18    5.18    0.90
   3   1  17   15.40    1.33
  -3  -1 -17   13.82    1.19
   3   1  16    6.81    0.66
  -3  -1 -16    7.17    0.76
   3   1  15    3.91    0.61
  -3  -1 -15    2.65    0.51
   3   1  14    1.14    0.48
  -3  -1 -14    0.50    0.48
   3   1  13    9.30    0.64
  -3  -1 -13    9.03    0.67
   3   1  12  130.18    3.87
  -3  -1 -12  125.46    4.29
   3   1  11   16.07    0.85
  -3  -1 -11   14.13    0.93
   3   1  10  248.46    6.78
  -3  -1 -10  244.45    7.23
   3   1   9   28.84    1.37
  -3  -1  -9   27.76    1.35
   3   1   8   19.12    0.96
  -3  -1  -8   18.77    1.04
   3   1   7   67.38    2.50
  -3  -1  -7   69.21    2.78
   3   1   6  129.84    5.68
  -3  -1  -6  122.38    4.33
   3   1   5  106.87    3.78
  -3  -1  -5  105.51    3.32
   3   1   4  208.57    6.37
  -3  -1  -4  206.38    6.78
   3   1   3   80.42    2.71
  -3  -1  -3   83.04    2.90
   3   1   2   72.09    2.20
  -3  -1  -2   72.30    2.32
   3   1   1   61.60    2.92
  -3  -1  -1   64.55    2.83
   3   1   0   -0.03    0.09
  -3  -1   0   -0.04    0.10
   3   1  -1   62.48    1.92
  -3  -1   1   58.60    2.49
   3   1  -2   71.19    2.98
  -3  -1   2   71.67    2.37
   3   1  -3   78.02    2.75
  -3  -1   3   77.23    2.56
   3   1  -4  198.41    8.31
  -3  -1   4  192.80    5.70
   3   1  -5  102.02    3.48
  -3  -1   5  104.95    3.28
   3   1  -6  115.30    3.57
  -3  -1   6  118.32    3.64
   3   1  -7   67.55    2.44
  -3  -1   7   67.29    2.51
   3   1  -8   18.29    1.09
  -3  -1   8   18.58    0.99
   3   1  -9   26.78    1.76
  -3  -1   9   27.78    1.33
   3   1 -10  236.68    7.83
  -3  -1  10  249.19    8.00
   3   1 -11   16.00    0.93
  -3  -1  11   16.54    0.95
   3   1 -12  135.90    4.57
  -3  -1  12  135.80    4.19
   3   1 -13    9.95    0.81
  -3  -1  13   10.19    0.76
   3   1 -14    1.19    0.45
  -3  -1  14    0.38    0.49
   3   1 -15    1.90    0.59
  -3  -1  15    2.63    0.58
   3   1 -16    6.48    0.80
  -3  -1  16    7.74    0.87
   3   1 -17   17.34    1.10
  -3  -1  17   14.58    1.10
   3   1 -18    5.76    0.84
  -3  -1  18    5.28    0.89
   3   1 -19    4.25    0.84
  -3  -1  19    5.79    0.98
   3   1 -20    4.25    0.74
  -3  -1  20    3.89    0.88
   3   1 -21    2.91    0.93
  -3  -1  21    2.13    0.79
   3   1 -22    1.09    0.93
  -3  -1  22    0.63    0.98
   3   1 -23    1.78    0.79
  -3  -1  23    0.14    0.86
   3   1 -24    6.51    1.13
  -3  -1  24    6.31    1.27
   3   1 -25    1.61    0.94
  -3  -1  25    1.98    1.21
   3   1 -26   13.97    1.30
  -3  -1  26   11.29    1.21
   3   1 -27    1.25    1.42
  -3  -1  27    1.40    1.45
   3   1 -28    2.37    1.38
  -3  -1  28    0.45    1.48
   3   1 -29    2.67    1.28
  -3  -1  29    2.09    1.42
   3   1 -30    0.85    1.55
  -3  -1  30    2.78    1.51
   3   1 -31    0.77    1.82
  -3  -1  31    2.04    1.96
   3   1 -32    4.18    1.65
  -3  -1  32    5.46    1.70
   3   1 -33   -0.42    1.99
  -3  -1  33   -0.50    2.15
   3   1 -34    0.54    1.26
  -3  -1  34    0.80    1.28
   4   1  33    0.64    2.02
  -4  -1 -33    0.36    1.60
   4   1  32    0.64    1.96
  -4  -1 -32    0.00    1.93
   4   1  31   -1.04    1.87
  -4  -1 -31   -0.21    1.96
   4   1  30    8.45    1.49
  -4  -1 -30    9.35    1.77
  -4  -1 -29    4.76    1.53
   4   1  28    6.71    1.76
  -4  -1 -28    4.47    1.80
   4   1  27   -0.03    1.31
  -4  -1 -27    0.64    1.37
   4   1  26   -0.02    1.10
  -4  -1 -26    0.52    0.98
   4   1  25    4.01    1.12
  -4  -1 -25    3.32    1.12
   4   1  24    4.01    1.35
  -4  -1 -24    5.62    1.21
   4   1  23    5.73    1.10
  -4  -1 -23    4.92    1.01
   4   1  22   43.54    2.27
  -4  -1 -22   41.18    2.35
   4   1  21    0.27    0.78
  -4  -1 -21    0.35    0.76
   4   1  20    2.80    0.80
  -4  -1 -20    2.87    0.75
   4   1  19    1.70    0.75
  -4  -1 -19    1.38    0.62
   4   1  18   -0.57    0.72
  -4  -1 -18   -0.78    0.77
   4   1  17    6.41    0.98
  -4  -1 -17    8.33    0.84
   4   1  16   48.21    2.30
  -4  -1 -16   46.78    2.05
   4   1  15    0.04    0.81
  -4  -1 -15    0.66    0.53
   4   1  14  230.91    7.92
  -4  -1 -14  224.39    7.34
   4   1  13   26.97    1.52
  -4  -1 -13   23.56    2.13
   4   1  12   55.78    2.19
  -4  -1 -12   56.63    2.75
   4   1  11    4.67    0.58
  -4  -1 -11    3.76    0.59
   4   1  10   14.42    0.96
  -4  -1 -10   13.89    1.01
   4   1   9    0.49    0.41
  -4  -1  -9    1.06    0.43
   4   1   8  123.95    3.76
  -4  -1  -8  126.16    4.13
   4   1   7    6.37    0.45
  -4  -1  -7    6.05    0.49
   4   1   6  134.07    4.14
  -4  -1  -6  131.97    4.80
   4   1   5    6.36    0.44
  -4  -1  -5    6.35    0.53
   4   1   4   11.54    0.55
  -4  -1  -4   11.12    0.61
   4   1   3    0.45    0.19
  -4  -1  -3    0.45    0.31
   4   1   2   13.60    0.78
  -4  -1  -2   12.78    0.59
   4   1   1   61.25    3.34
  -4  -1  -1   61.00    1.91
   4   1  -2   11.76    0.71
   4   1  -3    0.19    0.13
  -4  -1   3    0.18    0.13
   4   1  -4   10.88    0.54
  -4  -1   4   10.66    0.61
   4   1  -5    5.87    0.57
  -4  -1   5    6.51    0.49
   4   1  -6  128.36    4.09
  -4  -1   6  129.08    4.08
   4   1  -7    5.80    0.49
  -4  -1   7    5.93    0.49
   4   1  -8  121.92    5.44
  -4  -1   8  123.99    6.42
   4   1  -9    0.68    0.38
  -4  -1   9    1.18    0.32
   4   1 -10   14.45    0.93
  -4  -1  10   16.34    1.19
   4   1 -11    3.09    0.85
  -4  -1  11    4.58    0.55
   4   1 -12   54.48    2.84
  -4  -1  12   54.56    2.19
   4   1 -13   24.18    1.17
  -4  -1  13   26.17    1.19
   4   1 -14  217.08    7.78
  -4  -1  14  223.41    7.26
   4   1 -15    0.34    0.54
  -4  -1  15   -0.29    0.63
   4   1 -16   48.13    1.79
  -4  -1  16   48.17    2.08
   4   1 -17    8.52    0.86
  -4  -1  17    7.61    0.86
   4   1 -18   -0.63    0.57
  -4  -1  18   -0.16    0.74
   4   1 -19    1.35    0.78
  -4  -1  19    1.84    0.74
   4   1 -20    2.26    0.82
  -4  -1  20    2.02    1.04
   4   1 -21    0.66    0.88
  -4  -1  21   -0.08    0.96
   4   1 -22   38.92    2.43
  -4  -1  22   33.75    2.74
   4   1 -23    6.27    1.07
  -4  -1  23    5.35    0.98
   4   1 -24    5.40    1.15
  -4  -1  24    6.91    1.41
   4   1 -25    4.61    1.37
  -4  -1  25    3.21    1.14
   4   1 -26   -0.52    1.38
  -4  -1  26    0.71    1.49
   4   1 -27   -0.23    1.43
  -4  -1  27   -0.35    1.24
   4   1 -28    5.76    1.68
  -4  -1  28    8.56    1.72
   4   1 -29    3.26    1.40
  -4  -1  29    2.67    1.37
   4   1 -30    5.47    1.60
  -4  -1  30    8.04    1.62
   4   1 -31   -0.26    1.96
  -4  -1  31    2.40    1.95
   4   1 -32   -0.26    1.96
  -4  -1  32   -1.77    1.99
   4   1 -33    0.82    1.28
  -4  -1  33    0.51    1.32
   4   1 -34    1.62    1.64
  -4  -1  34    4.05    2.09
   5   1  33    0.28    1.07
  -5  -1 -33    0.30    0.79
   5   1  32    0.28    2.06
  -5  -1 -32   -0.60    2.09
   5   1  31   -1.56    1.60
  -5  -1 -31    0.40    1.63
   5   1  30    0.58    1.99
  -5  -1 -30    0.14    1.95
   5   1  29   -0.58    1.46
  -5  -1 -29   -0.17    1.46
   5   1  28    0.39    1.75
  -5  -1 -28    2.27    1.76
   5   1  27    0.03    1.34
  -5  -1 -27    1.15    1.29
   5   1  26   -1.17    1.35
  -5  -1 -26    0.64    1.36
   5   1  25   -0.36    1.43
  -5  -1 -25    0.12    1.47
   5   1  24    0.29    1.04
  -5  -1 -24   -0.56    1.01
   5   1  23   -0.51    1.00
  -5  -1 -23    0.71    0.91
   5   1  22   -0.25    1.05
  -5  -1 -22    0.27    1.10
   5   1  21    1.42    1.09
  -5  -1 -21    1.62    1.07
   5   1  20    1.55    0.95
  -5  -1 -20    0.64    0.98
   5   1  19    0.11    0.60
  -5  -1 -19   -0.11    0.66
   5   1  18    0.48    0.71
  -5  -1 -18   -0.86    0.78
   5   1  17    3.97    0.91
  -5  -1 -17    3.90    0.86
   5   1  16    3.12    0.78
  -5  -1 -16    3.60    0.74
   5   1  15    1.30    0.67
  -5  -1 -15    0.49    0.63
   5   1  14    4.87    0.62
  -5  -1 -14    5.01    0.69
   5   1  13    6.94    0.75
  -5  -1 -13    6.34    0.68
   5   1  12    9.31    0.70
  -5  -1 -12    8.16    0.87
   5   1  11   -0.02    0.48
  -5  -1 -11    0.16    0.48
   5   1  10    9.82    0.78
  -5  -1 -10    8.87    0.73
   5   1   9   17.46    0.99
  -5  -1  -9   17.01    1.55
   5   1   8    2.26    0.40
  -5  -1  -8    1.18    0.37
   5   1   7    3.38    0.43
  -5  -1  -7    3.25    0.47
   5   1   6    0.92    0.30
  -5  -1  -6    0.88    0.28
   5   1   5    2.04    0.32
  -5  -1  -5    1.83    0.27
   5   1   4    0.18    0.33
  -5  -1  -4    0.38    0.24
   5   1   3    0.15    0.19
  -5  -1  -3    0.03    0.18
   5   1   2    0.53    0.25
  -5  -1  -2    0.45    0.23
   5   1  -4    0.38    0.15
  -5  -1   4    0.45    0.27
   5   1  -5    2.05    0.40
  -5  -1   5    1.66    0.28
   5   1  -6    0.84    0.26
  -5  -1   6    1.01    0.33
   5   1  -7    3.95    0.55
  -5  -1   7    2.29    0.36
   5   1  -8    2.00    0.35
  -5  -1   8    1.85    0.49
   5   1  -9   17.21    0.81
  -5  -1   9   16.69    0.79
   5   1 -10    9.00    0.61
  -5  -1  10    9.97    0.67
   5   1 -11    0.38    0.46
  -5  -1  11    0.39    0.40
   5   1 -12    8.06    0.63
  -5  -1  12    7.80    0.68
   5   1 -13    7.55    0.83
  -5  -1  13    6.53    0.59
   5   1 -14    5.59    0.59
  -5  -1  14    4.05    0.68
   5   1 -15    0.80    0.57
  -5  -1  15    0.70    0.51
   5   1 -16    2.73    0.68
  -5  -1  16    2.60    0.72
   5   1 -17    3.63    0.78
  -5  -1  17    3.84    0.80
   5   1 -18    0.00    0.71
  -5  -1  18    1.06    0.78
   5   1 -19   -0.27    0.83
  -5  -1  19   -0.23    0.75
   5   1 -20    1.90    0.96
  -5  -1  20    1.90    0.91
   5   1 -21    1.18    1.04
  -5  -1  21    1.16    1.07
   5   1 -22    0.44    0.89
  -5  -1  22    0.75    1.10
   5   1 -23   -0.25    0.97
  -5  -1  23    0.55    0.90
   5   1 -24   -0.12    1.29
  -5  -1  24    1.26    1.35
   5   1 -25    0.22    1.41
  -5  -1  25    0.17    1.47
   5   1 -26    0.86    1.44
  -5  -1  26   -0.08    1.56
   5   1 -27    0.20    1.27
  -5  -1  27    0.14    1.21
   5   1 -28    0.75    1.68
  -5  -1  28    0.73    1.26
   5   1 -29    1.86    1.80
  -5  -1  29    0.51    1.81
   5   1 -30    2.85    2.49
  -5  -1  30    1.86    1.90
   5   1 -31    1.05    3.20
  -5  -1  31    0.40    1.76
   5   1 -32   -1.05    2.05
  -5  -1  32    0.26    1.87
   5   1 -33    0.58    1.93
  -5  -1  33    0.36    1.90
   5   1 -34   -0.08    1.53
  -5  -1  34   -0.96    1.06
   6   1  32   -0.47    1.10
  -6  -1 -32   -0.19    0.73
  -6  -1 -31    1.33    2.03
   6   1  30    2.36    1.90
  -6  -1 -30   -0.25    1.98
   6   1  29    0.14    1.90
  -6  -1 -29   -0.26    2.01
   6   1  28   19.17    1.81
  -6  -1 -28   21.86    1.71
   6   1  27    3.83    1.46
  -6  -1 -27    4.69    1.45
   6   1  26   -0.03    1.53
  -6  -1 -26    0.41    1.66
   6   1  25    1.00    1.49
  -6  -1 -25    1.83    1.46
   6   1  24   11.34    1.59
  -6  -1 -24   10.60    1.48
   6   1  23    8.74    1.28
  -6  -1 -23    6.68    1.16
   6   1  22   40.91    2.11
  -6  -1 -22   39.41    2.00
   6   1  21    1.09    1.16
  -6  -1 -21    0.32    1.13
   6   1  20    3.34    1.09
  -6  -1 -20    2.01    1.05
   6   1  19    2.72    1.02
  -6  -1 -19    1.25    0.78
   6   1  18    0.36    0.72
  -6  -1 -18    1.22    0.74
   6   1  17    7.73    0.93
  -6  -1 -17    8.06    1.03
   6   1  16   31.25    1.53
  -6  -1 -16   31.44    1.70
   6   1  15    0.88    0.69
  -6  -1 -15    0.02    0.67
   6   1  14  172.03    6.84
  -6  -1 -14  166.61    6.21
   6   1  13   11.42    1.02
  -6  -1 -13    9.63    0.91
   6   1  12  114.38    4.78
  -6  -1 -12  113.42    4.37
   6   1  11   38.65    2.14
  -6  -1 -11   35.67    1.90
   6   1  10   35.92    1.98
  -6  -1 -10   33.32    1.68
   6   1   9    5.86    0.60
  -6  -1  -9    5.46    0.69
   6   1   8  374.05    9.86
  -6  -1  -8  364.41    9.92
   6   1   7   43.61    3.73
  -6  -1  -7   56.52    2.16
   6   1   6  106.72    3.49
  -6  -1  -6  106.61    3.79
   6   1   5   10.50    0.88
  -6  -1  -5    8.99    0.72
   6   1   4   -0.11    0.26
  -6  -1  -4    0.11    0.26
   6   1  -5    6.51    0.68
  -6  -1   5    7.93    0.62
   6   1  -6   92.30    3.16
  -6  -1   6   98.00    4.67
   6   1  -7   54.48    1.86
  -6  -1   7   38.90    2.18
   6   1  -8  367.14   10.05
  -6  -1   8  337.30   12.62
  -6  -1   9    5.77    0.56
   6   1 -10   33.88    1.49
  -6  -1  10   30.81    1.56
   6   1 -11   36.89    1.75
  -6  -1  11   38.14    1.45
   6   1 -12  113.28    4.00
  -6  -1  12  119.95    3.70
   6   1 -13   12.31    0.77
  -6  -1  13   11.01    0.87
   6   1 -14  186.51    4.94
  -6  -1  14  181.17    8.16
   6   1 -15    0.06    0.65
  -6  -1  15    1.11    0.79
   6   1 -16   32.92    1.49
  -6  -1  16   34.23    1.96
   6   1 -17    6.76    0.92
  -6  -1  17    7.99    1.45
   6   1 -18    0.95    0.83
  -6  -1  18   -1.07    1.43
   6   1 -19    0.66    0.97
  -6  -1  19    0.25    0.92
   6   1 -20    3.31    1.08
  -6  -1  20    1.87    1.04
   6   1 -21   -0.15    0.95
  -6  -1  21    0.52    1.03
   6   1 -22   41.86    2.53
  -6  -1  22   35.35    2.95
   6   1 -23    6.16    1.26
  -6  -1  23    6.93    1.37
   6   1 -24    4.72    2.35
  -6  -1  24    7.78    1.66
   6   1 -25    1.12    1.46
  -6  -1  25    1.76    1.26
   6   1 -26    1.71    1.63
  -6  -1  26   -0.22    1.66
   6   1 -27    2.97    1.72
  -6  -1  27    2.52    1.44
   6   1 -28   11.94    2.06
  -6  -1  28   13.28    2.03
   6   1 -29   -0.84    3.16
  -6  -1  29    0.68    1.92
   6   1 -30    7.67    1.96
  -6  -1  30    7.95    1.89
   6   1 -31   -0.34    1.89
  -6  -1  31    0.62    1.93
   6   1 -32   -0.29    1.91
  -6  -1  32    0.86    2.03
   6   1 -33   -0.04    1.90
  -6  -1  33   -0.02    2.17
  -6  -1  34    0.85    1.16
   7   1  31    2.10    2.00
  -7  -1 -31    0.61    1.83
   7   1  30   -0.78    1.76
  -7  -1 -30    0.16    2.18
   7   1  29    1.37    2.15
  -7  -1 -29   -0.72    2.04
   7   1  28    1.67    1.68
  -7  -1 -28   -0.05    1.47
   7   1  27   -0.12    1.70
  -7  -1 -27    0.11    1.84
   7   1  26    1.49    1.64
  -7  -1 -26    0.82    1.64
   7   1  25    1.89    1.19
  -7  -1 -25    1.72    1.37
   7   1  24    8.29    1.62
  -7  -1 -24    7.54    1.74
   7   1  23    0.53    1.26
  -7  -1 -23   -0.43    1.22
   7   1  22    0.27    1.24
  -7  -1 -22    0.12    1.31
   7   1  21   -0.02    1.17
  -7  -1 -21    1.31    1.24
   7   1  20    1.78    1.04
  -7  -1 -20    0.60    1.23
   7   1  19    0.25    1.04
  -7  -1 -19    1.81    1.12
   7   1  18    6.23    1.09
  -7  -1 -18    4.63    0.86
   7   1  17    7.40    1.75
  -7  -1 -17    7.88    1.04
   7   1  16   -0.16    1.41
  -7  -1 -16    0.06    0.85
   7   1  15    0.03    1.14
  -7  -1 -15   -0.06    0.72
   7   1  14    2.02    1.23
  -7  -1 -14    1.77    0.75
   7   1  13    5.92    0.78
  -7  -1 -13    6.87    0.84
   7   1  12   65.07    3.33
  -7  -1 -12   67.70    2.92
   7   1  11    2.07    0.54
  -7  -1 -11    2.07    0.61
   7   1  10    1.86    0.56
  -7  -1 -10    2.65    0.55
   7   1   9    3.12    0.55
  -7  -1  -9    3.18    0.54
   7   1   8    9.45    0.70
  -7  -1  -8   10.03    0.97
   7   1   7   11.13    0.87
  -7  -1  -7   10.58    0.90
   7   1   6   16.62    0.96
  -7  -1  -6   13.96    0.94
   7   1   5   13.73    0.77
  -7  -1  -5   15.10    0.93
   7   1   4   31.63    2.02
  -7  -1  -4   36.92    1.72
   7   1   3   11.39    0.75
  -7  -1  -3   12.25    0.93
   7   1  -6   13.03    0.93
  -7  -1   6   10.47    0.58
   7   1  -7    8.22    0.70
  -7  -1   7    9.94    1.07
   7   1  -8    8.25    0.61
  -7  -1   8    7.20    0.54
   7   1  -9    2.29    0.47
  -7  -1   9    2.72    0.75
   7   1 -10    1.97    0.54
  -7  -1  10    2.59    0.46
   7   1 -11    1.94    0.53
  -7  -1  11    2.10    0.51
   7   1 -12   78.73    5.08
  -7  -1  12   74.72    2.86
   7   1 -13    5.19    0.75
  -7  -1  13    4.69    0.79
   7   1 -14    0.66    0.62
  -7  -1  14    1.54    0.65
   7   1 -15    0.74    0.71
  -7  -1  15    0.71    0.68
   7   1 -16    0.47    0.68
  -7  -1  16    0.78    0.69
   7   1 -17    7.09    1.04
  -7  -1  17    6.80    0.95
   7   1 -18    5.03    1.01
  -7  -1  18    5.65    1.06
   7   1 -19    0.53    0.93
  -7  -1  19    0.25    0.93
   7   1 -20    0.81    0.98
  -7  -1  20    1.20    1.00
   7   1 -21    0.18    1.18
  -7  -1  21    1.96    1.19
   7   1 -22   -0.42    1.21
  -7  -1  22   -0.55    1.27
   7   1 -23   -0.62    1.34
  -7  -1  23   -0.62    1.41
   7   1 -24    6.18    1.59
  -7  -1  24    5.88    1.77
   7   1 -25    0.10    1.53
  -7  -1  25   -0.87    1.65
   7   1 -26    3.08    2.86
  -7  -1  26    1.64    1.47
   7   1 -27    1.67    1.97
  -7  -1  27    1.35    3.28
   7   1 -28    1.47    1.93
  -7  -1  28   -0.15    2.20
   7   1 -29   -0.19    1.89
  -7  -1  29   -0.29    2.21
   7   1 -30   -0.07    1.89
  -7  -1  30    0.06    2.25
   7   1 -31    0.45    1.88
  -7  -1  31    1.02    2.06
  -7  -1  32    6.97    2.52
  -7  -1  33   -1.36    2.77
   8   1  31   -0.03    1.40
  -8  -1 -31    1.63    2.77
   8   1  30   -0.04    1.68
  -8  -1 -30   -1.01    1.99
   8   1  29    0.08    1.68
  -8  -1 -29   -0.31    1.98
   8   1  28    3.17    1.75
  -8  -1 -28    3.74    1.48
   8   1  27    0.46    1.82
  -8  -1 -27    0.93    1.99
   8   1  26    0.32    1.83
  -8  -1 -26   -0.44    1.93
   8   1  25   -1.43    1.63
  -8  -1 -25   -0.93    1.79
   8   1  24    0.59    1.61
  -8  -1 -24    0.63    1.77
   8   1  23    0.87    1.60
  -8  -1 -23    1.31    1.69
   8   1  22   13.61    1.72
  -8  -1 -22   14.56    1.77
   8   1  21    1.05    1.45
  -8  -1 -21   -1.06    1.17
   8   1  20   17.37    2.02
  -8  -1 -20   16.91    1.58
   8   1  19    2.00    1.47
  -8  -1 -19    1.65    1.21
   8   1  18    0.32    1.29
  -8  -1 -18    0.92    1.07
   8   1  17    4.00    1.21
  -8  -1 -17    3.48    1.00
   8   1  16   13.50    1.81
  -8  -1 -16   13.80    1.42
   8   1  15    1.63    1.02
  -8  -1 -15    2.38    0.97
   8   1  14   23.03    3.13
  -8  -1 -14   24.32    1.79
   8   1  13   -0.02    0.66
  -8  -1 -13    0.20    0.65
   8   1  12   16.26    1.36
  -8  -1 -12   12.13    1.32
   8   1  11    3.08    0.88
  -8  -1 -11    3.74    0.71
   8   1  10    0.55    0.51
  -8  -1 -10    0.80    0.55
   8   1   9    1.27    0.65
  -8  -1  -9    1.69    0.91
   8   1   8   31.79    1.87
  -8  -1  -8   42.25    1.88
   8   1   7   24.23    1.24
  -8  -1  -7   26.65    1.46
   8   1   6   10.60    1.25
  -8  -1  -6   18.77    1.50
   8   1   5    5.09    0.67
  -8  -1  -5    5.61    0.47
   8   1  -8   25.96    1.73
  -8  -1   8   29.95    1.43
   8   1  -9    0.80    0.42
  -8  -1   9    0.30    0.36
   8   1 -10    0.75    0.45
  -8  -1  10    0.42    0.54
   8   1 -11    1.79    0.63
  -8  -1  11    3.35    0.61
   8   1 -12    9.54    1.05
  -8  -1  12   10.50    1.09
   8   1 -13   -0.25    0.62
  -8  -1  13   -0.65    0.85
   8   1 -14   19.76    1.47
  -8  -1  14   22.08    1.41
   8   1 -15    1.01    0.90
  -8  -1  15    1.32    1.05
   8   1 -16   10.01    1.18
  -8  -1  16    6.42    1.24
   8   1 -17    1.92    0.85
  -8  -1  17    2.63    0.93
   8   1 -18    0.04    0.93
  -8  -1  18   -0.53    0.96
   8   1 -19    2.14    1.12
  -8  -1  19    0.92    1.13
   8   1 -20   15.64    1.58
  -8  -1  20   11.16    1.40
   8   1 -21   -0.88    1.27
  -8  -1  21    0.83    1.26
   8   1 -22   14.54    1.77
  -8  -1  22   11.36    1.76
   8   1 -23    0.04    1.63
  -8  -1  23    1.75    1.49
   8   1 -24    2.34    1.79
  -8  -1  24    3.14    1.80
   8   1 -25   -0.75    1.71
  -8  -1  25   -0.34    1.82
   8   1 -26    0.10    2.09
  -8  -1  26    1.22    1.92
   8   1 -27    0.83    3.25
  -8  -1  27    0.91    2.04
   8   1 -28    3.40    1.90
  -8  -1  28    4.96    2.12
   8   1 -29   -0.51    2.05
  -8  -1  29   -0.76    2.11
   8   1 -30   -0.09    1.59
  -8  -1  30    2.54    1.93
   8   1 -31    0.66    1.38
  -8  -1  31   -0.13    1.74
  -8  -1  32   -1.76    3.33
  -8  -1  33    1.61    2.76
   9   1  29   -0.09    1.96
  -9  -1 -29   -0.10    2.23
   9   1  28   -3.09    2.08
  -9  -1 -28    2.70    2.16
   9   1  27    0.69    1.88
  -9  -1 -27   -0.27    2.14
   9   1  26    0.28    2.37
  -9  -1 -26    6.48    2.26
   9   1  25   -2.38    2.00
  -9  -1 -25   -0.87    2.10
   9   1  24   16.25    2.18
  -9  -1 -24   14.94    2.31
   9   1  23    1.94    1.66
  -9  -1 -23    2.57    2.10
   9   1  22    1.54    1.65
  -9  -1 -22   -1.50    1.70
   9   1  21   -1.39    2.81
  -9  -1 -21    0.34    1.61
   9   1  20    5.47    1.71
  -9  -1 -20    1.01    1.42
   9   1  19    1.08    1.46
  -9  -1 -19   -0.28    1.30
   9   1  18   21.01    1.86
  -9  -1 -18   13.92    1.91
   9   1  17    0.59    1.22
  -9  -1 -17   -0.60    1.24
   9   1  16   17.69    2.64
  -9  -1 -16   13.05    1.25
   9   1  15    2.35    0.95
  -9  -1 -15    2.10    1.14
   9   1  14   -0.21    0.80
  -9  -1 -14    0.44    1.02
   9   1  13    2.21    0.85
  -9  -1 -13    2.74    0.95
   9   1  12   21.93    1.33
  -9  -1 -12   28.52    1.65
   9   1  11    0.04    0.66
  -9  -1 -11   -0.31    0.76
   9   1  10    6.81    0.95
  -9  -1 -10    5.31    0.89
   9   1   9    2.53    0.62
  -9  -1  -9    0.98    0.62
   9   1   8    2.28    0.68
  -9  -1  -8    3.81    0.60
   9   1   7    2.43    0.79
  -9  -1  -7    2.82    0.79
   9   1   6   15.23    0.90
  -9  -1  -6   15.29    1.36
   9   1 -10    5.41    0.48
  -9  -1  10    4.68    0.78
   9   1 -11    0.13    0.50
  -9  -1  11    0.21    0.56
   9   1 -12   17.06    2.04
  -9  -1  12   15.50    1.25
   9   1 -13    2.21    0.98
  -9  -1  13    3.32    0.86
   9   1 -14    0.48    0.73
   9   1 -15   -0.04    0.91
  -9  -1  15    0.64    0.97
   9   1 -16    5.58    1.21
  -9  -1  16    4.69    1.19
   9   1 -17   -0.08    0.98
  -9  -1  17   -0.01    1.16
   9   1 -18   17.05    1.57
  -9  -1  18   16.29    1.85
   9   1 -19    0.76    1.24
  -9  -1  19    1.21    1.37
   9   1 -20    2.29    1.48
  -9  -1  20    4.26    1.55
   9   1 -21   -0.08    1.52
  -9  -1  21    1.27    1.45
   9   1 -22    0.81    1.74
  -9  -1  22    2.19    1.56
   9   1 -23    1.25    1.80
  -9  -1  23   -0.80    1.74
   9   1 -24   10.49    2.23
  -9  -1  24    7.56    2.26
   9   1 -25    0.32    2.17
  -9  -1  25    1.69    2.12
   9   1 -26    5.25    2.29
  -9  -1  26    2.93    2.27
   9   1 -27   -0.66    2.07
  -9  -1  27    0.06    2.60
   9   1 -28    0.73    2.04
  -9  -1  28    1.00    2.23
   9   1 -29    1.56    1.92
  -9  -1  29   -0.75    2.12
   9   1 -30   -0.25    1.01
  -9  -1  30   -0.17    1.19
  -9  -1  31    0.88    1.11
  -9  -1  32   -0.11    2.51
 -10  -1 -30    0.14    1.65
 -10  -1 -29    0.59    1.70
 -10  -1 -28   -0.53    1.25
  10   1  27    0.69    1.23
 -10  -1 -27   -0.43    1.61
  10   1  26    0.56    1.35
 -10  -1 -26   -0.35    1.47
  10   1  25   -0.53    1.54
 -10  -1 -25    0.28    1.80
  10   1  24    1.11    1.52
 -10  -1 -24   -0.01    1.86
  10   1  23    0.14    1.61
 -10  -1 -23   -0.46    1.92
  10   1  22    0.58    1.45
 -10  -1 -22   -0.40    2.74
  10   1  21   -3.66    3.32
 -10  -1 -21    4.60    2.78
  10   1  20   -0.14    3.07
 -10  -1 -20    2.33    2.37
  10   1  19    0.16    2.90
 -10  -1 -19    0.21    1.66
  10   1  18    0.59    1.31
 -10  -1 -18    0.38    1.58
  10   1  17    0.13    1.23
 -10  -1 -17    1.07    1.43
  10   1  16    0.53    1.17
 -10  -1 -16    0.76    1.30
  10   1  15   -0.75    1.03
 -10  -1 -15    1.86    1.12
  10   1  14   -0.82    1.08
 -10  -1 -14    1.04    1.09
  10   1  13   -0.35    0.79
 -10  -1 -13    0.13    1.01
  10   1  12    0.09    0.80
 -10  -1 -12    0.08    0.87
  10   1  11    1.46    0.70
 -10  -1 -11    0.33    0.75
  10   1  10    0.13    0.63
 -10  -1 -10    0.82    0.69
  10   1   9    0.59    0.91
 -10  -1  -9   -0.17    0.64
  10   1   8    0.94    0.80
 -10  -1  -8   -0.06    0.79
  10   1   7    0.25    0.58
 -10  -1  -7    0.03    0.64
  10   1 -12   -0.04    0.45
 -10  -1  12    0.44    0.45
  10   1 -13    0.03    0.62
 -10  -1  13    0.03    0.64
  10   1 -14    0.16    0.75
 -10  -1  14    0.00    0.83
  10   1 -15   -0.40    0.88
 -10  -1  15   -0.54    0.87
  10   1 -16    0.37    1.09
 -10  -1  16   -0.23    0.97
  10   1 -17    0.24    1.13
 -10  -1  17    0.40    1.03
  10   1 -18    0.75    1.41
 -10  -1  18   -0.64    1.66
  10   1 -19    1.32    1.35
 -10  -1  19    0.38    1.70
  10   1 -20   -0.89    1.58
 -10  -1  20   -0.53    1.45
  10   1 -21    0.10    1.64
 -10  -1  21    0.10    1.24
  10   1 -22    1.28    1.40
 -10  -1  22   -0.28    1.58
  10   1 -23    0.24    1.46
 -10  -1  23    0.81    1.51
  10   1 -24   -0.48    1.34
 -10  -1  24   -0.89    2.45
  10   1 -25    0.46    2.04
 -10  -1  25    0.39    3.12
  10   1 -26    3.55    1.80
 -10  -1  26   -1.72    2.42
  10   1 -27   -0.80    1.14
 -10  -1  27   -0.34    0.97
  10   1 -28   -0.81    1.87
 -10  -1  28   -0.63    1.86
 -10  -1  29    0.98    2.23
  11   1  29    7.12    1.73
  11   1  28   -1.33    2.79
 -11  -1 -27    1.32    1.25
  11   1  25   -0.98    3.10
 -11  -1 -25   -3.32    3.15
  11   1  24    3.58    3.97
 -11  -1 -24    6.01    1.68
  11   1  23    2.30    4.81
 -11  -1 -23    0.39    1.72
  11   1  22    4.28    4.66
 -11  -1 -22    1.25    1.89
  11   1  21   -0.35    1.53
 -11  -1 -21    0.25    1.94
  11   1  20    0.16    1.71
 -11  -1 -20    4.48    1.78
  11   1  19    0.45    1.51
 -11  -1 -19   -0.77    1.44
  11   1  18   10.87    1.52
 -11  -1 -18    4.44    2.42
  11   1  17    0.14    1.48
 -11  -1 -17    1.35    1.55
  11   1  16    4.10    1.45
 -11  -1 -16    2.60    1.48
  11   1  15    0.99    1.35
 -11  -1 -15    1.48    1.27
  11   1  14    0.66    1.24
 -11  -1 -14    0.32    1.26
  11   1  13    3.66    1.09
 -11  -1 -13    0.36    1.28
  11   1  12   12.81    1.68
  11   1  11    3.09    1.30
 -11  -1 -11    2.59    0.97
  11   1  10   29.52    2.22
  11   1   9    3.33    0.95
 -11  -1  -9    3.84    0.70
  11   1 -15    0.62    0.70
 -11  -1  15    1.31    0.80
  11   1 -16    2.46    1.04
 -11  -1  16    4.37    1.20
  11   1 -17    1.26    1.19
 -11  -1  17   -0.27    1.09
  11   1 -18    6.69    1.46
 -11  -1  18    7.23    1.29
  11   1 -19    1.71    2.24
 -11  -1  19    0.19    1.40
  11   1 -20    2.37    2.29
 -11  -1  20    2.96    1.49
  11   1 -21    0.86    2.29
 -11  -1  21    0.73    1.89
  11   1 -22   -1.08    2.45
 -11  -1  22   -0.74    1.52
  11   1 -23   -0.08    1.91
 -11  -1  23   -0.23    1.67
 -11  -1  24    4.21    2.31
 -12  -1 -24    0.84    2.18
 -12  -1 -23   -1.25    1.57
  12   1  22   -0.39    3.49
 -12  -1 -22    1.22    1.80
  12   1  21    1.18    2.68
 -12  -1 -21    2.18    1.79
  12   1  20    2.83    3.45
 -12  -1 -20    2.99    1.58
  12   1  19    0.16    1.62
 -12  -1 -19    0.63    1.90
  12   1  18   -0.84    1.51
 -12  -1 -18   -0.66    1.51
  12   1  17   -0.27    1.50
 -12  -1 -17   -1.23    1.52
  12   1  16    1.59    1.43
 -12  -1 -16    1.19    1.80
  12   1  15    1.40    2.12
 -12  -1 -15    0.98    1.34
  12   1  14    1.61    2.34
 -12  -1 -14    0.20    2.48
  12   1  13    0.14    1.03
 -12  -1 -13   -0.12    1.25
  12   1  12   -0.63    1.06
 -12  -1 -12   -0.33    1.10
  12   1  11    0.15    1.25
 -12  -1 -11    0.82    0.73
  12   1 -19   -0.51    1.24
 -12  -1  19   -2.21    2.32
  13   1  17   -0.31    1.38
 -13  -1 -16   -0.45    2.16
 -13  -1 -15   -0.07    1.86
 -13  -1 -14    0.87    2.07
 -13   2 -10    3.87    1.12
  13  -2  10    1.75    1.23
 -13   2 -11    0.40    1.37
  13  -2  11   -0.18    1.17
 -13   2 -12   -0.40    1.25
  13  -2  12    2.93    1.46
 -13   2 -13   -0.85    1.59
  13  -2  13    0.10    1.39
 -13   2 -14    1.02    2.08
  13  -2  14    0.52    1.49
 -13   2 -15    1.21    1.64
  13  -2  15   -0.33    1.45
 -13   2 -16    1.33    1.25
  13  -2  16    0.98    2.22
 -13   2 -17    0.22    1.95
  13  -2  17    0.71    1.24
 -13   2 -18    1.62    2.93
  13  -2  18    3.63    1.35
 -13   2 -19   -0.12    1.95
  13  -2  19   -0.02    1.30
 -12   2  21    0.34    1.75
  12  -2 -21    0.08    1.23
 -12   2  20    1.67    1.47
  12  -2 -20    2.83    2.70
 -12   2  19    0.58    1.57
  12  -2 -19   -0.63    1.60
 -12   2  18   -0.04    1.40
  12  -2 -18    0.94    1.95
 -12   2  17   -0.34    1.34
  12  -2 -17   -1.46    1.69
 -12   2  16    1.40    1.31
  12  -2 -16    2.73    1.23
 -12   2  15   -0.46    1.03
  12  -2 -15   -0.27    1.17
 -12   2  14    1.62    1.93
  12  -2 -14    2.00    1.31
 -12   2  13    0.34    0.85
  12  -2 -13    1.47    0.83
 -12   2  12    0.05    0.67
  12  -2 -12    0.69    0.64
 -12   2  -6    0.32    0.98
 -12   2  -7    7.81    1.46
  12  -2   7    2.34    1.49
 -12   2  -8    0.34    0.77
  12  -2   8   -1.55    1.84
 -12   2  -9    3.34    1.37
  12  -2   9    6.24    2.08
 -12   2 -10    4.34    1.63
  12  -2  10    1.03    0.90
 -12   2 -11    0.41    1.72
  12  -2  11    1.08    1.11
  12  -2  12   -0.12    1.31
 -12   2 -13   -0.22    1.50
  12  -2  13    0.54    1.41
 -12   2 -14    1.00    1.25
  12  -2  14    3.23    1.62
 -12   2 -15    0.39    1.41
  12  -2  15   -0.48    3.05
 -12   2 -16    4.32    1.62
  12  -2  16    1.31    1.95
 -12   2 -17   -0.08    1.51
  12  -2  17    0.04    1.56
 -12   2 -18   -0.27    1.64
  12  -2  18    0.77    1.88
 -12   2 -19    1.17    3.23
  12  -2  19    4.58    2.84
 -12   2 -20    2.02    2.07
  12  -2  20    2.54    1.53
 -12   2 -21    2.06    1.81
  12  -2  21   -0.30    1.30
 -12   2 -22    5.20    2.10
  12  -2  22    1.31    1.48
 -12   2 -23   -1.89    2.13
  12  -2  23    5.50    2.49
 -12   2 -24    0.16    2.27
  12  -2  24   -0.03    1.53
 -12   2 -25   -0.10    1.89
  12  -2  25    9.99    3.01
 -11   2  26   -0.69    2.88
  11  -2 -26   -0.52    1.47
 -11   2  25   -0.22    2.78
  11  -2 -25    0.16    1.19
 -11   2  24    1.28    2.43
  11  -2 -24    0.55    1.16
 -11   2  23    0.39    1.88
  11  -2 -23    1.13    1.62
 -11   2  22    0.50    1.44
  11  -2 -22    0.18    1.47
 -11   2  21    2.08    1.92
  11  -2 -21    0.17    1.62
 -11   2  20   -0.81    3.40
  11  -2 -20    0.31    1.66
 -11   2  19    0.11    1.42
  11  -2 -19    0.93    1.46
 -11   2  18    4.71    1.66
  11  -2 -18    4.53    1.41
 -11   2  17   -0.66    1.37
  11  -2 -17    0.11    1.42
 -11   2  16   -0.36    2.45
  11  -2 -16    1.84    1.32
 -11   2  15    0.00    0.94
  11  -2 -15    0.63    1.15
 -11   2  14    0.01    1.01
  11  -2 -14    0.75    1.65
 -11   2  13   -0.12    0.92
  11  -2 -13   -0.07    0.89
 -11   2  12    0.22    0.78
  11  -2 -12    1.12    0.83
 -11   2  11    0.22    0.77
 -11   2  10    8.42    1.53
  11  -2 -10    3.37    0.96
 -11   2   9    1.17    0.59
  11  -2  -9    0.82    0.60
 -11   2   8   -0.27    0.56
  11  -2  -8    0.28    0.69
  11  -2  -7    0.03    0.52
 -11   2  -2    2.12    0.73
  11  -2   2    3.27    0.63
 -11   2  -3   -0.48    0.79
  11  -2   3    2.75    0.77
 -11   2  -4    0.82    0.56
  11  -2   4   -0.23    0.99
 -11   2  -5    0.22    0.58
  11  -2   5   -0.28    0.79
 -11   2  -6    2.27    0.67
  11  -2   6    2.15    0.74
 -11   2  -7    0.53    0.69
  11  -2   7    0.40    0.72
 -11   2  -8    1.52    0.74
  11  -2   8   -0.63    0.75
  11  -2   9    2.00    0.95
 -11   2 -10   12.12    1.39
  11  -2  10   10.56    1.17
 -11   2 -11    1.06    1.07
  11  -2  11    1.03    1.02
 -11   2 -12    2.06    1.34
  11  -2  12   -0.03    1.20
 -11   2 -13    0.14    1.11
  11  -2  13    0.37    1.77
 -11   2 -14    1.06    1.41
  11  -2  14   -0.44    2.23
 -11   2 -15    1.79    1.29
  11  -2  15    0.76    1.45
 -11   2 -16    0.95    1.42
  11  -2  16    0.65    1.48
 -11   2 -17   -0.12    1.50
  11  -2  17   -0.23    1.75
 -11   2 -18    3.37    1.87
  11  -2  18    6.55    1.71
 -11   2 -19   -0.33    1.86
  11  -2  19    0.64    1.70
 -11   2 -20    1.08    2.56
  11  -2  20    0.41    1.87
 -11   2 -21    0.85    1.98
  11  -2  21    0.57    1.88
 -11   2 -22   -0.23    1.85
  11  -2  22    1.59    1.64
 -11   2 -23   -0.67    1.85
  11  -2  23    0.23    0.96
 -11   2 -24    0.89    2.04
  11  -2  24   -0.11    1.13
 -11   2 -25    1.96    2.32
  11  -2  25   -0.12    1.97
 -11   2 -26   -1.87    2.17
  11  -2  26    0.28    2.00
 -11   2 -27    0.93    1.44
  11  -2  27    0.44    1.69
  11  -2  28   -0.25    1.92
  10  -2 -28    0.32    1.49
 -10   2  27   -1.06    1.91
  10  -2 -27   -0.02    2.41
 -10   2  26    1.39    2.06
  10  -2 -26    1.28    1.63
 -10   2  25    4.05    2.22
  10  -2 -25   -0.41    2.16
 -10   2  24    1.32    2.03
  10  -2 -24   -0.15    1.87
 -10   2  23    0.53    2.82
  10  -2 -23    1.05    1.79
 -10   2  22    8.39    2.02
  10  -2 -22    5.62    1.94
 -10   2  21    0.77    1.46
  10  -2 -21   -0.02    1.43
 -10   2  20   10.47    1.83
  10  -2 -20    9.35    1.48
 -10   2  19    1.98    1.49
  10  -2 -19    2.62    1.50
 -10   2  18    0.49    1.32
  10  -2 -18   -0.36    1.19
 -10   2  17    5.24    2.52
  10  -2 -17    7.06    1.41
 -10   2  16   13.47    1.66
  10  -2 -16   11.01    1.40
 -10   2  15    5.51    1.15
  10  -2 -15    3.03    1.08
 -10   2  14   13.33    1.44
  10  -2 -14    5.00    1.00
 -10   2  13    1.50    0.86
  10  -2 -13    0.45    0.90
  10  -2 -12    0.52    0.86
 -10   2  11    3.80    0.79
  10  -2 -11    1.09    0.72
 -10   2  10    2.26    1.33
  10  -2 -10    4.21    0.73
 -10   2   9    2.38    0.92
  10  -2  -9    5.63    0.77
 -10   2   8   11.43    1.84
  10  -2  -8   17.68    1.86
 -10   2   7   -0.09    0.54
  10  -2  -7    0.32    0.55
 -10   2   6   11.96    0.86
  10  -2  -6   11.63    1.01
 -10   2   5    4.12    1.03
  10  -2  -5    6.34    0.66
 -10   2   4    0.69    0.82
  10  -2  -4    0.19    0.42
 -10   2   3    9.81    0.66
  10  -2  -3    7.00    0.71
 -10   2   2   16.57    1.00
  10  -2  -2   17.23    0.90
 -10   2   1    3.24    0.78
  10  -2  -1    1.14    0.45
  10  -2   0   47.39    2.63
 -10   2  -1    0.58    0.68
  10  -2   1    0.25    0.61
 -10   2  -2   15.53    1.34
  10  -2   2    8.59    1.11
 -10   2  -3    9.89    1.05
  10  -2   3   10.71    1.43
 -10   2  -4    1.36    0.77
  10  -2   4    0.92    0.60
 -10   2  -5    6.93    1.00
 -10   2  -6   11.54    1.99
  10  -2   6   16.56    1.33
 -10   2  -7    0.01    0.72
  10  -2   7    0.97    0.65
 -10   2  -8   33.18    1.92
 -10   2  -9    7.76    1.45
  10  -2   9    5.16    1.05
 -10   2 -10    3.89    0.98
  10  -2  10    7.48    0.98
 -10   2 -11    3.33    1.05
  10  -2  11    4.30    1.02
 -10   2 -12    1.50    0.91
  10  -2  12    0.52    0.98
 -10   2 -13    0.51    1.39
  10  -2  13   -0.52    1.03
 -10   2 -14   17.77    1.53
  10  -2  14   16.24    1.67
 -10   2 -15    4.72    1.40
  10  -2  15    4.58    1.38
 -10   2 -16   24.62    1.96
  10  -2  16   23.24    1.68
 -10   2 -17    8.51    1.69
  10  -2  17    5.26    1.71
 -10   2 -18    0.55    1.99
  10  -2  18    0.77    2.59
 -10   2 -19    4.42    1.90
  10  -2  19    4.52    1.75
 -10   2 -20    9.81    2.33
  10  -2  20    4.90    2.10
 -10   2 -21    1.91    2.02
  10  -2  21    0.48    1.79
 -10   2 -22   15.33    2.28
  10  -2  22   12.96    2.15
 -10   2 -23   -0.87    1.93
  10  -2  23    0.50    1.96
 -10   2 -24    0.80    2.08
  10  -2  24    1.50    2.07
 -10   2 -25   -0.20    2.27
  10  -2  25    0.38    2.08
 -10   2 -26   -1.33    2.26
  10  -2  26   -0.75    1.72
 -10   2 -27    0.82    1.95
  10  -2  27   -1.59    3.40
 -10   2 -28    4.28    1.95
  10  -2  28    5.61    2.99
 -10   2 -29   -0.13    1.70
  10  -2  29    5.25    3.06
  -9   2  31   -0.35    2.28
   9  -2 -31   -0.35    1.25
  -9   2  30    0.19    1.14
   9  -2 -30   -1.16    1.41
  -9   2  29   -0.02    1.26
   9  -2 -29   -0.21    1.42
  -9   2  28   -0.90    2.03
   9  -2 -28    0.93    1.28
  -9   2  27    2.10    2.17
   9  -2 -27    0.76    1.91
  -9   2  26   -1.28    2.19
   9  -2 -26    1.51    1.86
  -9   2  25   -1.38    1.89
   9  -2 -25    0.80    1.81
  -9   2  24    1.08    1.80
   9  -2 -24   -0.45    1.72
  -9   2  23    1.91    2.17
   9  -2 -23    0.57    1.59
  -9   2  22   -0.23    1.57
   9  -2 -22   -0.02    1.44
  -9   2  21    2.20    1.46
   9  -2 -21    1.92    1.34
  -9   2  20    0.90    1.42
   9  -2 -20    0.34    1.28
  -9   2  19    0.85    1.23
   9  -2 -19   -0.30    1.21
  -9   2  18   -0.06    1.08
   9  -2 -18   -0.35    1.13
  -9   2  17    0.55    1.01
   9  -2 -17   -1.22    1.05
  -9   2  16   -0.60    1.04
   9  -2 -16    0.92    0.93
  -9   2  15    3.54    0.97
   9  -2 -15    4.77    0.92
  -9   2  14    0.59    0.81
   9  -2 -14    0.69    0.86
  -9   2  13    4.98    0.99
   9  -2 -13    5.70    0.91
  -9   2  12    0.52    0.71
   9  -2 -12    0.11    0.72
  -9   2  11   -0.62    0.72
   9  -2 -11    1.34    1.16
  -9   2  10    4.45    0.80
   9  -2 -10    4.90    0.72
  -9   2   9   11.86    1.07
   9  -2  -9   14.33    0.94
  -9   2   8    2.48    0.57
   9  -2  -8    2.37    0.54
  -9   2   7    1.68    0.92
   9  -2  -7    1.48    0.50
  -9   2   6    2.23    0.55
   9  -2  -6    2.95    0.75
  -9   2   5    0.47    0.47
   9  -2  -5    0.91    0.45
  -9   2   4    7.26    0.99
   9  -2  -4    1.46    0.57
   9  -2  -3    5.08    1.13
  -9   2   2    1.01    0.50
   9  -2  -2    2.64    0.66
  -9   2   1    3.43    0.68
   9  -2  -1    6.74    0.81
  -9   2   0   -0.43    0.62
  -9   2  -1    8.56    0.82
   9  -2   1    5.24    0.84
  -9   2  -2    1.88    0.78
   9  -2   2    2.06    0.55
  -9   2  -3    6.61    0.67
   9  -2   3    7.09    0.82
  -9   2  -4    8.17    1.38
   9  -2   4    8.21    0.72
  -9   2  -5    0.39    0.54
   9  -2   5    1.43    0.53
  -9   2  -6    4.31    0.62
   9  -2   6    3.34    0.76
  -9   2  -7    2.46    0.57
   9  -2   7    1.55    0.59
  -9   2  -8    2.54    0.79
   9  -2   8    3.20    0.78
  -9   2  -9   10.10    1.10
   9  -2   9   11.17    1.47
  -9   2 -10    6.04    0.93
   9  -2  10    5.06    0.99
  -9   2 -11   -0.25    0.77
   9  -2  11   -0.93    0.80
  -9   2 -12   -0.32    0.90
   9  -2  12   -0.10    0.98
  -9   2 -13    8.24    1.15
   9  -2  13    6.93    1.20
  -9   2 -14    0.77    1.01
   9  -2  14    1.82    0.79
  -9   2 -15    2.78    1.07
   9  -2  15    5.46    1.29
  -9   2 -16   -0.38    1.24
   9  -2  16    1.31    1.12
  -9   2 -17   -0.27    1.19
   9  -2  17    0.12    1.26
  -9   2 -18   -0.08    1.34
   9  -2  18    0.34    1.28
  -9   2 -19   -0.21    1.26
   9  -2  19    1.94    1.44
  -9   2 -20    0.14    1.47
   9  -2  20    1.65    1.48
  -9   2 -21    2.62    1.69
   9  -2  21    4.00    2.63
  -9   2 -22    1.31    1.71
   9  -2  22    0.88    1.66
  -9   2 -23    1.11    1.72
   9  -2  23    0.71    1.80
  -9   2 -24   -0.33    2.05
   9  -2  24    2.20    1.39
  -9   2 -25    0.75    2.13
   9  -2  25   -1.18    2.01
  -9   2 -26    0.26    1.42
   9  -2  26    0.39    1.95
  -9   2 -27    1.23    1.39
   9  -2  27    3.20    2.00
  -9   2 -28   -0.55    1.53
   9  -2  28   -0.99    1.85
  -9   2 -29    0.76    1.40
   9  -2  29    0.89    1.68
  -9   2 -30   -0.06    1.10
   9  -2  30   -1.48    1.61
  -8   2  32    0.22    1.32
   8  -2 -32   -0.49    1.13
  -8   2  31   -0.02    0.81
   8  -2 -31    0.12    1.08
  -8   2  30    0.23    1.35
   8  -2 -30    1.08    3.84
  -8   2  29   -1.11    1.47
   8  -2 -29   -1.42    1.93
  -8   2  28    8.15    1.69
   8  -2 -28    7.97    2.10
  -8   2  27    7.64    1.76
   8  -2 -27   10.45    2.18
  -8   2  26    0.64    1.51
   8  -2 -26    0.25    1.84
  -8   2  25    3.00    1.99
   8  -2 -25    2.13    1.77
  -8   2  24    6.80    1.83
   8  -2 -24    4.37    1.77
  -8   2  23    0.65    1.57
   8  -2 -23    2.45    1.44
  -8   2  22    3.14    1.55
   8  -2 -22    3.15    1.42
  -8   2  21    6.23    1.33
   8  -2 -21    7.18    1.48
  -8   2  20    4.50    1.91
   8  -2 -20    5.98    1.26
  -8   2  19    8.32    2.28
   8  -2 -19    4.27    1.15
  -8   2  18    2.68    1.11
   8  -2 -18    2.91    1.00
  -8   2  17   13.51    2.12
   8  -2 -17    9.28    1.21
  -8   2  16    9.89    1.34
   8  -2 -16   12.97    1.05
  -8   2  15    0.59    1.55
   8  -2 -15   -0.35    0.74
  -8   2  14   30.58    2.72
   8  -2 -14   33.34    1.55
  -8   2  13    2.62    0.92
   8  -2 -13    2.83    0.87
  -8   2  12   13.04    1.09
   8  -2 -12   17.29    1.09
  -8   2  11   43.47    2.97
   8  -2 -11   49.94    1.92
  -8   2  10    8.45    0.72
   8  -2 -10    8.79    0.81
  -8   2   9   40.12    1.99
   8  -2  -9   37.77    2.04
  -8   2   8  114.05    3.75
   8  -2  -8   84.32    3.92
  -8   2   7    5.56    0.64
   8  -2  -7    5.07    0.64
  -8   2   6   32.26    1.86
   8  -2  -6   33.42    1.47
  -8   2   5    4.40    0.56
   8  -2  -5    3.50    0.81
  -8   2   4    3.83    0.56
   8  -2  -4    3.86    0.69
  -8   2   3   37.90    2.22
   8  -2  -3   47.50    2.00
  -8   2   2   32.69    2.08
   8  -2  -2   36.06    2.02
  -8   2   1    1.84    0.44
   8  -2  -1    1.13    0.65
  -8   2   0   65.82    2.62
   8  -2   0   58.82    2.70
  -8   2  -1    1.73    0.44
   8  -2   1    1.69    0.67
  -8   2  -2   33.16    2.18
   8  -2   2   40.82    2.23
  -8   2  -3   51.73    2.47
   8  -2   3   45.67    2.71
  -8   2  -4    5.82    0.64
   8  -2   4    2.79    0.58
  -8   2  -5    4.52    0.58
   8  -2   5    2.88    0.67
  -8   2  -6   32.19    2.25
   8  -2   6   36.05    2.36
  -8   2  -7    5.79    0.95
   8  -2   7    5.23    0.73
  -8   2  -8  121.47    4.49
   8  -2   8  128.11    3.85
  -8   2  -9   47.97    2.24
   8  -2   9   49.34    2.29
  -8   2 -10    9.43    0.90
   8  -2  10    8.40    1.16
  -8   2 -11   45.44    2.57
   8  -2  11   50.56    2.68
  -8   2 -12   15.48    1.39
   8  -2  12   16.94    1.21
  -8   2 -13    3.86    0.94
   8  -2  13    3.04    0.89
  -8   2 -14   32.82    2.23
   8  -2  14   34.33    2.05
  -8   2 -15    1.25    1.02
   8  -2  15    1.02    0.96
  -8   2 -16    9.63    1.37
   8  -2  16   11.46    1.35
  -8   2 -17   12.51    1.36
   8  -2  17   11.67    1.36
  -8   2 -18    4.62    1.19
   8  -2  18    4.50    1.25
  -8   2 -19    7.62    1.37
   8  -2  19    8.84    1.60
  -8   2 -20    5.26    1.57
   8  -2  20    5.23    1.69
  -8   2 -21    8.38    1.31
   8  -2  21    8.53    1.29
  -8   2 -22    5.19    1.54
   8  -2  22    3.79    1.75
  -8   2 -23    1.30    1.58
   8  -2  23    3.98    2.85
  -8   2 -24    7.60    1.51
   8  -2  24    7.96    1.78
  -8   2 -25   -0.48    1.79
   8  -2  25    0.21    1.64
  -8   2 -26    1.47    1.53
   8  -2  26    1.34    1.34
  -8   2 -27   11.25    2.12
   8  -2  27    9.56    1.99
  -8   2 -28   11.68    2.01
   8  -2  28   10.65    2.06
  -8   2 -29   -1.38    1.72
   8  -2  29   -0.22    1.77
  -8   2 -30    0.14    1.81
   8  -2  30    0.91    1.79
   7  -2 -33    0.70    1.26
  -7   2  32    2.19    1.38
   7  -2 -32    3.52    0.89
  -7   2  31    0.58    1.79
   7  -2 -31    0.19    1.00
  -7   2  30    2.01    3.76
   7  -2 -30   -0.68    1.79
  -7   2  29    0.74    2.19
   7  -2 -29   -0.37    2.00
  -7   2  28    1.84    2.05
   7  -2 -28    0.16    1.77
  -7   2  27    0.38    1.54
   7  -2 -27    3.95    1.49
  -7   2  26    3.48    1.77
   7  -2 -26    3.79    1.73
  -7   2  25    2.36    1.26
   7  -2 -25    3.75    1.52
  -7   2  24    3.15    1.75
   7  -2 -24    2.58    1.50
  -7   2  23    2.33    1.73
   7  -2 -23    0.72    1.40
  -7   2  22    0.19    1.08
   7  -2 -22   -1.00    1.24
   7  -2 -21    8.66    1.44
  -7   2  20    9.41    1.87
   7  -2 -20   10.08    1.39
  -7   2  19   16.09    2.06
   7  -2 -19   18.79    1.55
  -7   2  18   22.18    1.66
   7  -2 -18   21.53    1.43
  -7   2  17    1.90    1.44
   7  -2 -17    1.41    0.88
  -7   2  16    3.69    0.91
   7  -2 -16    2.49    0.83
  -7   2  15    5.31    0.82
   7  -2 -15    4.42    0.78
  -7   2  14    0.87    0.69
   7  -2 -14    0.37    0.68
  -7   2  13    0.32    0.65
   7  -2 -13    0.63    0.60
  -7   2  12   11.60    1.00
   7  -2 -12    9.86    1.00
  -7   2  11   19.09    1.76
   7  -2 -11   18.11    1.16
  -7   2  10   52.03    3.95
   7  -2 -10   55.31    2.41
  -7   2   9    1.51    0.84
   7  -2  -9    1.97    0.50
  -7   2   8   12.18    1.19
   7  -2  -8   11.48    0.91
  -7   2   7    2.87    0.42
   7  -2  -7    1.94    0.48
  -7   2   6    3.02    0.49
   7  -2  -6    3.72    0.48
  -7   2   5    0.04    0.35
   7  -2  -5    0.13    0.36
  -7   2   4   60.58    2.92
   7  -2  -4   50.82    3.31
  -7   2   3    6.90    0.55
   7  -2  -3    6.05    0.60
  -7   2   2   93.44    3.71
   7  -2  -2  110.92    4.84
  -7   2   1   33.86    1.61
   7  -2  -1   32.88    1.87
  -7   2   0    0.16    0.33
   7  -2   0   -0.23    0.42
  -7   2  -1   36.34    1.45
   7  -2   1   33.45    1.73
  -7   2  -2  109.48    3.58
   7  -2   2   98.03    4.81
  -7   2  -3    6.88    0.66
   7  -2   3    7.38    0.57
  -7   2  -4   61.08    2.11
   7  -2   4   58.91    2.70
  -7   2  -5   -0.08    0.40
   7  -2   5    0.16    0.41
  -7   2  -6    3.89    0.53
   7  -2   6    3.27    0.50
  -7   2  -7    2.73    0.77
   7  -2   7    1.96    0.51
  -7   2  -8   11.74    0.94
   7  -2   8   12.85    0.99
  -7   2  -9    1.29    0.52
   7  -2   9    1.29    0.61
  -7   2 -10   65.56    2.73
   7  -2  10   65.98    2.42
  -7   2 -11   23.57    1.24
   7  -2  11   22.99    1.24
  -7   2 -12   14.45    0.92
   7  -2  12   13.42    1.11
  -7   2 -13    0.35    0.67
   7  -2  13    2.04    0.76
  -7   2 -14    0.59    0.78
   7  -2  14    1.82    0.81
  -7   2 -15    4.80    1.01
   7  -2  15    5.99    0.98
  -7   2 -16    2.78    0.86
   7  -2  16    2.67    0.97
  -7   2 -17    1.90    0.93
   7  -2  17    2.37    0.90
  -7   2 -18   19.55    1.56
   7  -2  18   24.02    1.42
  -7   2 -19   15.94    1.84
   7  -2  19   17.45    2.13
  -7   2 -20   15.90    1.62
   7  -2  20   17.26    1.50
  -7   2 -21   10.76    1.40
   7  -2  21   11.93    1.57
  -7   2 -22    0.64    1.29
   7  -2  22   -1.14    2.24
  -7   2 -23    2.22    1.26
   7  -2  23    2.28    1.39
  -7   2 -24    5.10    1.43
   7  -2  24    4.69    1.48
  -7   2 -25    4.37    1.39
   7  -2  25    3.05    1.29
  -7   2 -26    4.65    1.51
   7  -2  26    3.67    1.62
  -7   2 -27    0.45    1.59
   7  -2  27    3.93    1.68
  -7   2 -28    3.09    1.68
   7  -2  28    1.85    1.63
  -7   2 -29    0.43    2.15
   7  -2  29   -1.66    2.05
  -7   2 -30    0.40    1.85
   7  -2  30    0.62    1.66
  -7   2 -31    2.97    2.31
   7  -2  31   -0.46    2.05
  -6   2  33   -0.87    1.16
   6  -2 -33   -0.78    1.05
  -6   2  32   -0.50    0.99
   6  -2 -32   -1.11    1.41
  -6   2  31    0.37    1.64
   6  -2 -31   -0.07    1.53
  -6   2  30   -0.61    2.23
   6  -2 -30    2.44    2.16
  -6   2  29    2.89    2.06
   6  -2 -29    2.32    2.01
  -6   2  28    4.13    1.96
   6  -2 -28    4.16    1.80
  -6   2  27    0.58    1.73
   6  -2 -27    3.37    1.71
  -6   2  26   -0.75    1.14
   6  -2 -26    0.83    1.32
  -6   2  25    0.07    1.45
   6  -2 -25    0.57    1.42
  -6   2  24    1.15    1.13
   6  -2 -24    0.63    1.10
  -6   2  23    0.55    1.28
   6  -2 -23    0.58    1.31
  -6   2  22    1.02    0.98
   6  -2 -22    0.59    0.94
  -6   2  21   -0.48    1.02
   6  -2 -21   -0.90    1.07
  -6   2  20    5.82    0.89
   6  -2 -20    7.34    1.13
  -6   2  19    2.19    0.92
   6  -2 -19    2.40    1.02
  -6   2  18    0.30    0.87
   6  -2 -18    0.80    0.91
  -6   2  17    0.56    0.77
   6  -2 -17    0.89    0.75
  -6   2  16    3.24    0.88
   6  -2 -16    3.70    0.77
   6  -2 -15    0.86    0.66
  -6   2  14    9.02    1.31
   6  -2 -14    8.12    0.81
  -6   2  13    1.66    0.67
   6  -2 -13    2.36    0.63
  -6   2  12   28.20    1.52
   6  -2 -12   26.15    1.53
  -6   2  11    2.32    0.60
   6  -2 -11    2.81    0.52
  -6   2  10    7.46    1.03
   6  -2 -10    5.42    0.64
  -6   2   9   23.01    1.21
   6  -2  -9   23.75    2.43
  -6   2   8  102.50    3.77
   6  -2  -8  100.58    3.59
  -6   2   7    5.99    0.53
   6  -2  -7    5.21    0.59
  -6   2   6    9.10    0.72
   6  -2  -6   10.65    0.68
  -6   2   5   19.17    1.42
   6  -2  -5   21.58    1.13
  -6   2   4    0.12    0.41
   6  -2  -4    0.25    0.31
  -6   2   3    0.56    0.37
   6  -2  -3    0.16    0.39
  -6   2   2   11.58    0.64
   6  -2  -2   11.65    0.76
  -6   2   1   20.33    0.92
   6  -2  -1   20.23    2.22
  -6   2   0   76.56    3.07
   6  -2   0   76.79    2.74
  -6   2  -1   21.00    0.99
   6  -2   1   21.90    1.12
  -6   2  -2   12.59    0.73
   6  -2   2   12.14    0.96
  -6   2  -3    0.61    0.35
   6  -2   3    0.31    0.40
  -6   2  -4    0.31    0.57
   6  -2   4    0.01    0.35
  -6   2  -5   20.35    1.17
   6  -2   5   21.18    1.06
  -6   2  -6   10.25    0.76
   6  -2   6   10.55    0.78
  -6   2  -7    5.92    0.61
   6  -2   7    6.41    0.62
  -6   2  -8  120.37    3.88
   6  -2   8  119.77    3.85
  -6   2  -9   27.06    1.22
   6  -2   9   29.83    1.21
  -6   2 -10    6.47    0.65
   6  -2  10    6.99    0.70
  -6   2 -11    3.34    0.46
   6  -2  11    3.47    0.65
  -6   2 -12   31.71    1.52
   6  -2  12   32.52    1.51
  -6   2 -13    3.04    0.73
   6  -2  13    3.50    0.71
  -6   2 -14    8.83    0.77
   6  -2  14   10.70    1.02
  -6   2 -15    0.39    0.69
   6  -2  15    0.48    0.72
  -6   2 -16    4.27    0.76
   6  -2  16    4.41    0.82
  -6   2 -17    0.13    0.84
   6  -2  17   -0.26    0.93
  -6   2 -18    0.31    0.84
   6  -2  18   -0.24    0.94
  -6   2 -19    1.51    0.94
   6  -2  19    2.22    1.56
  -6   2 -20    6.71    1.18
   6  -2  20    5.89    1.37
  -6   2 -21    1.44    1.14
   6  -2  21    0.47    1.24
  -6   2 -22    1.09    1.21
   6  -2  22    1.79    1.27
  -6   2 -23    0.23    1.27
   6  -2  23    0.39    1.16
  -6   2 -24    0.50    1.04
   6  -2  24    0.19    1.06
  -6   2 -25   -1.28    1.48
   6  -2  25   -0.96    1.29
  -6   2 -26    0.14    1.28
   6  -2  26   -0.37    1.14
  -6   2 -27    0.10    1.86
   6  -2  27    1.14    1.79
  -6   2 -28    5.24    1.92
   6  -2  28    5.08    1.98
  -6   2 -29    3.26    1.72
   6  -2  29    4.01    2.17
  -6   2 -30    0.86    2.04
   6  -2  30    0.84    2.09
  -6   2 -31    1.02    1.67
   6  -2  31    0.69    1.81
  -6   2 -32   -0.91    2.03
   6  -2  32   -0.60    1.73
  -5   2  33    0.25    1.68
   5  -2 -33    0.84    1.53
  -5   2  32    3.94    1.46
   5  -2 -32    2.65    1.32
  -5   2  31    2.33    1.63
   5  -2 -31    2.89    1.92
  -5   2  30    2.41    1.63
   5  -2 -30    2.27    1.66
  -5   2  29    1.64    1.89
   5  -2 -29    0.02    2.86
  -5   2  28    1.01    1.68
   5  -2 -28   -1.13    1.66
  -5   2  27    7.81    1.49
   5  -2 -27    7.63    1.39
  -5   2  26   14.81    2.01
   5  -2 -26   15.40    1.88
  -5   2  25    6.34    1.20
   5  -2 -25    5.52    1.18
  -5   2  24    6.34    1.60
   5  -2 -24    7.82    1.53
  -5   2  23    0.92    0.97
   5  -2 -23    1.52    1.05
  -5   2  22    0.37    1.13
   5  -2 -22    0.28    1.08
  -5   2  21   18.12    1.47
   5  -2 -21   21.25    1.65
  -5   2  20    6.00    1.16
   5  -2 -20    9.52    1.09
  -5   2  19    7.09    0.92
   5  -2 -19    8.73    1.06
  -5   2  18   64.63    2.84
   5  -2 -18   65.81    2.73
  -5   2  17   54.12    2.34
   5  -2 -17   47.86    2.44
  -5   2  16   40.65    2.42
   5  -2 -16   42.43    1.96
  -5   2  15   21.23    1.21
   5  -2 -15   21.44    1.25
  -5   2  14    0.74    0.59
   5  -2 -14    1.11    0.63
  -5   2  13    3.19    0.49
   5  -2 -13    3.12    0.49
  -5   2  12   63.30    3.38
   5  -2 -12   63.62    2.84
  -5   2  11   67.11    2.53
   5  -2 -11   67.04    2.93
  -5   2  10  226.81    6.85
   5  -2 -10  227.39    7.51
  -5   2   9   19.93    1.32
   5  -2  -9   22.31    1.16
  -5   2   8   76.46    3.08
   5  -2  -8   74.10    3.07
  -5   2   7   86.42    3.15
   5  -2  -7   83.75    4.79
  -5   2   6   21.73    1.31
   5  -2  -6   24.96    1.23
  -5   2   5   37.47    2.59
   5  -2  -5   34.94    1.74
  -5   2   4  182.09    6.08
   5  -2  -4  192.87    9.32
  -5   2   3   11.46    0.62
   5  -2  -3   12.70    0.71
  -5   2   2  170.23    5.18
   5  -2  -2  166.81    5.67
  -5   2   1  123.65    3.74
   5  -2  -1  130.39    6.00
  -5   2   0    0.14    0.29
   5  -2   0   -0.39    0.29
  -5   2  -1  138.73    4.18
   5  -2   1  134.31    4.68
  -5   2  -2  181.58    5.50
   5  -2   2  171.52    5.24
  -5   2  -3   11.60    0.58
   5  -2   3   11.80    0.87
  -5   2  -4  184.85    7.91
   5  -2   4  197.53    6.43
  -5   2  -5   35.40    1.86
   5  -2   5   36.15    1.45
  -5   2  -6   26.13    1.77
   5  -2   6   25.82    1.16
  -5   2  -7   92.07    3.18
   5  -2   7   96.37    3.20
  -5   2  -8   80.72    3.15
   5  -2   8   82.13    3.09
  -5   2  -9   22.69    1.33
   5  -2   9   23.39    1.20
  -5   2 -10  232.15    7.39
   5  -2  10  240.55    6.90
  -5   2 -11   72.00    2.47
   5  -2  11   72.44    2.62
  -5   2 -12   68.23    2.65
   5  -2  12   68.89    2.95
  -5   2 -13    2.60    0.63
   5  -2  13    3.25    0.84
  -5   2 -14    1.38    0.64
   5  -2  14    0.83    0.66
  -5   2 -15   23.76    1.20
   5  -2  15   21.77    1.55
  -5   2 -16   50.28    2.20
   5  -2  16   50.09    2.67
  -5   2 -17   60.48    3.11
   5  -2  17   57.75    2.78
  -5   2 -18   61.99    3.34
   5  -2  18   63.82    2.93
  -5   2 -19    7.05    1.14
   5  -2  19    6.82    1.27
  -5   2 -20    6.61    1.17
   5  -2  20    7.85    1.07
  -5   2 -21   21.10    1.76
   5  -2  21   22.28    1.93
  -5   2 -22   -0.79    1.07
   5  -2  22    0.69    1.02
  -5   2 -23    1.62    1.14
   5  -2  23    0.44    1.12
  -5   2 -24    8.13    1.42
   5  -2  24    7.78    2.22
  -5   2 -25    5.46    1.42
   5  -2  25    5.05    1.49
  -5   2 -26   13.15    1.82
   5  -2  26   11.67    2.09
  -5   2 -27    8.24    1.49
   5  -2  27    6.30    1.51
  -5   2 -28    0.18    1.80
   5  -2  28    1.92    1.88
  -5   2 -29   -0.65    2.84
   5  -2  29    2.98    1.48
  -5   2 -30    1.30    1.92
   5  -2  30    1.36    2.00
  -5   2 -31    6.60    2.09
   5  -2  31    3.31    1.78
  -5   2 -32    3.56    1.33
   5  -2  32    4.19    1.57
   4  -2 -34    0.53    1.36
  -4   2  33    0.28    3.14
   4  -2 -33    0.69    1.53
  -4   2  32    2.76    1.98
   4  -2 -32   -1.59    2.02
  -4   2  31    0.26    1.96
   4  -2 -31    1.77    1.97
  -4   2  30    0.83    1.29
   4  -2 -30    1.52    1.37
  -4   2  29    0.19    1.54
   4  -2 -29   -1.44    1.40
  -4   2  28    0.64    1.29
   4  -2 -28    1.38    1.38
  -4   2  27   -1.36    1.66
   4  -2 -27   -1.35    1.44
  -4   2  26    0.23    1.12
   4  -2 -26   -0.41    1.20
  -4   2  25    1.32    1.34
   4  -2 -25    1.64    1.26
  -4   2  24   -0.14    1.75
   4  -2 -24    0.26    1.21
  -4   2  23    0.39    1.10
   4  -2 -23   -0.29    1.07
  -4   2  22    1.19    1.18
   4  -2 -22    0.58    1.09
  -4   2  21    0.59    1.00
   4  -2 -21    0.03    0.99
  -4   2  20    0.40    0.90
   4  -2 -20   -0.14    0.93
  -4   2  19    0.81    0.86
   4  -2 -19    1.54    0.78
  -4   2  18    0.95    0.73
   4  -2 -18   -0.39    0.54
  -4   2  17    0.40    0.62
   4  -2 -17    0.37    0.73
  -4   2  16    0.06    0.67
   4  -2 -16    1.29    0.54
  -4   2  15    2.08    1.09
   4  -2 -15    3.11    0.57
  -4   2  14   14.04    1.04
   4  -2 -14   16.68    1.04
  -4   2  13    6.79    0.83
   4  -2 -13    6.19    0.75
  -4   2  12    3.36    0.46
   4  -2 -12    4.31    0.65
  -4   2  11   12.14    0.92
   4  -2 -11   13.84    0.98
  -4   2  10   22.79    1.63
   4  -2 -10   23.20    1.36
  -4   2   9   25.68    1.23
   4  -2  -9   25.75    1.35
  -4   2   8   31.82    1.55
   4  -2  -8   32.08    1.79
  -4   2   7   49.17    2.18
   4  -2  -7   52.14    2.08
  -4   2   6    0.60    0.33
   4  -2  -6    0.32    0.32
  -4   2   5    4.58    0.44
   4  -2  -5    4.39    0.39
  -4   2   4   36.46    1.30
   4  -2  -4   36.09    1.61
  -4   2   3   22.48    1.15
   4  -2  -3   23.94    1.07
  -4   2   2   -0.07    0.28
   4  -2  -2    0.15    0.25
  -4   2   1    7.44    0.58
   4  -2  -1    8.79    0.64
  -4   2   0   13.22    0.90
   4  -2   0   13.76    0.78
  -4   2  -1    8.37    0.48
   4  -2   1    8.67    0.55
  -4   2  -2   -0.23    0.27
   4  -2   2    0.11    0.29
  -4   2  -3   24.32    0.98
   4  -2   3   23.29    1.02
  -4   2  -4   37.26    1.57
   4  -2   4   36.98    1.48
  -4   2  -5    3.84    0.48
   4  -2   5    4.15    0.44
  -4   2  -6    0.32    0.35
   4  -2   6   -0.12    0.39
  -4   2  -7   53.82    2.24
   4  -2   7   53.72    2.23
  -4   2  -8   32.38    1.52
   4  -2   8   32.29    1.25
  -4   2  -9   26.57    1.12
   4  -2   9   24.73    1.09
  -4   2 -10   23.89    1.31
   4  -2  10   22.20    2.21
  -4   2 -11   14.86    0.83
   4  -2  11   15.29    0.94
  -4   2 -12    4.45    0.63
   4  -2  12    4.23    0.64
  -4   2 -13    5.85    0.60
   4  -2  13    6.55    0.69
  -4   2 -14   11.87    0.94
   4  -2  14   15.00    1.05
  -4   2 -15    3.62    0.77
   4  -2  15    3.18    0.77
  -4   2 -16    0.80    0.58
   4  -2  16    1.15    0.64
  -4   2 -17    0.31    0.63
   4  -2  17    0.19    0.66
  -4   2 -18   -0.10    0.83
   4  -2  18   -0.08    0.94
  -4   2 -19    0.82    0.72
   4  -2  19    0.05    0.78
  -4   2 -20    0.26    0.93
   4  -2  20    0.78    1.05
  -4   2 -21    0.91    0.85
   4  -2  21    0.22    0.88
  -4   2 -22    1.25    1.16
   4  -2  22    1.53    1.09
  -4   2 -23    1.18    0.87
   4  -2  23    0.24    1.04
  -4   2 -24    0.04    1.09
   4  -2  24    2.12    1.31
  -4   2 -25   -0.10    1.07
   4  -2  25    0.46    1.10
  -4   2 -26   -0.12    1.37
   4  -2  26    0.12    1.53
  -4   2 -27   -0.57    2.00
   4  -2  27    0.86    1.10
  -4   2 -28    1.69    1.36
   4  -2  28    0.44    1.44
  -4   2 -29   -0.66    1.44
   4  -2  29    0.22    1.70
  -4   2 -30    0.01    1.59
   4  -2  30    3.14    1.55
  -4   2 -31   -1.12    2.03
   4  -2  31    2.00    2.10
  -4   2 -32    0.25    1.69
   4  -2  32   -0.23    1.59
  -4   2 -33    0.31    1.87
   4  -2  33   -0.68    1.97
  -3   2  34    0.57    1.46
   3  -2 -34    1.42    1.38
  -3   2  33    0.72    1.28
   3  -2 -33   -0.32    0.99
  -3   2  32    2.55    1.79
   3  -2 -32    3.57    1.97
  -3   2  31    1.17    1.89
   3  -2 -31    0.87    1.96
  -3   2  30    1.35    1.75
   3  -2 -30    1.61    1.80
  -3   2  29    3.39    1.83
   3  -2 -29    6.00    1.76
  -3   2  28    0.29    1.31
   3  -2 -28    0.24    1.27
  -3   2  27    1.41    1.26
   3  -2 -27    2.93    1.47
  -3   2  26   16.66    1.32
   3  -2 -26   14.73    1.30
  -3   2  25   -0.84    1.11
   3  -2 -25    0.75    0.83
  -3   2  24    8.45    1.02
   3  -2 -24   11.17    1.14
  -3   2  23    3.32    1.29
   3  -2 -23    4.24    1.23
  -3   2  22    1.31    0.88
   3  -2 -22    1.72    1.04
  -3   2  21   11.67    1.32
   3  -2 -21   11.24    1.13
  -3   2  20    8.15    0.88
   3  -2 -20    6.85    1.04
  -3   2  19    4.00    0.99
   3  -2 -19    5.64    1.39
  -3   2  18   85.86    3.11
   3  -2 -18   88.37    3.04
  -3   2  17    1.01    0.62
   3  -2 -17    2.00    0.75
  -3   2  16   43.24    2.10
   3  -2 -16   41.77    2.22
  -3   2  15   17.70    1.16
   3  -2 -15   17.90    1.29
  -3   2  14    0.18    0.92
   3  -2 -14    0.48    0.79
  -3   2  13    7.06    0.72
   3  -2 -13    8.36    0.92
  -3   2  12   45.05    2.49
   3  -2 -12   45.39    2.34
  -3   2  11    3.59    0.56
   3  -2 -11    3.69    0.59
  -3   2  10  230.25    7.09
   3  -2 -10  238.46    7.40
  -3   2   9  143.55    5.20
   3  -2  -9  142.46    5.49
  -3   2   8   94.55    4.93
   3  -2  -8   93.05    3.62
  -3   2   7   37.57    1.62
   3  -2  -7   37.65    1.63
  -3   2   6   16.80    1.03
   3  -2  -6   18.85    0.99
  -3   2   5   10.26    0.99
   3  -2  -5   10.70    0.66
  -3   2   4  224.66    6.73
   3  -2  -4  232.59    9.15
  -3   2   3   67.66    2.73
   3  -2  -3   68.54    2.59
  -3   2   2  397.15   11.17
   3  -2  -2  401.10   10.53
  -3   2   1  116.24    4.04
   3  -2  -1  113.77    5.11
  -3   2   0    0.06    0.31
   3  -2   0   -0.26    0.27
  -3   2  -1  115.23    3.96
   3  -2   1  118.32    3.77
  -3   2  -2  411.61   15.20
   3  -2   2  400.23   10.47
  -3   2  -3   69.09    2.73
   3  -2   3   70.87    2.46
  -3   2  -4  224.25    6.57
   3  -2   4  219.97    6.46
  -3   2  -5   11.05    0.71
   3  -2   5   10.58    0.62
  -3   2  -6   17.05    1.10
   3  -2   6   17.29    1.17
  -3   2  -7   37.59    1.80
   3  -2   7   37.57    1.42
  -3   2  -8   96.04    2.93
   3  -2   8   93.62    2.95
  -3   2  -9  147.41    4.90
   3  -2   9  150.85    4.49
  -3   2 -10  243.73    8.22
   3  -2  10  247.73    8.09
  -3   2 -11    3.39    0.60
   3  -2  11    3.32    0.63
  -3   2 -12   45.45    2.03
   3  -2  12   45.73    2.19
  -3   2 -13    7.58    0.65
   3  -2  13    7.71    0.66
  -3   2 -14   -0.21    0.83
   3  -2  14    0.78    0.45
  -3   2 -15   18.79    1.35
   3  -2  15   19.17    1.54
  -3   2 -16   44.37    2.04
   3  -2  16   43.91    2.19
  -3   2 -17    1.91    0.78
   3  -2  17    2.18    0.78
  -3   2 -18   94.63    3.40
   3  -2  18   85.63    3.56
  -3   2 -19    4.05    0.65
   3  -2  19    2.43    0.81
  -3   2 -20    8.38    1.06
   3  -2  20    8.14    0.98
  -3   2 -21   13.76    1.04
   3  -2  21   11.16    0.96
  -3   2 -22    0.89    0.88
   3  -2  22    1.55    0.95
  -3   2 -23    4.85    0.90
   3  -2  23    4.62    0.86
  -3   2 -24    9.69    1.18
   3  -2  24   10.42    1.21
  -3   2 -25    0.15    1.20
   3  -2  25   -0.29    0.90
  -3   2 -26   16.00    1.69
   3  -2  26   15.68    1.66
  -3   2 -27    3.62    1.41
   3  -2  27    2.79    1.48
  -3   2 -28    0.30    1.30
   3  -2  28   -0.46    1.32
  -3   2 -29    3.80    1.72
   3  -2  29    3.12    1.85
  -3   2 -30    3.08    1.40
   3  -2  30    2.33    1.61
  -3   2 -31    1.41    1.52
   3  -2  31   -0.05    2.00
  -3   2 -32    2.88    1.59
   3  -2  32    3.21    1.81
  -3   2 -33   -0.95    2.11
   3  -2  33   -0.34    2.24
  -2   2  34    0.15    1.82
   2  -2 -34    0.17    1.70
  -2   2  33    0.22    1.35
   2  -2 -33   -0.13    1.57
  -2   2  32    0.61    1.86
   2  -2 -32   -1.99    1.91
  -2   2  31    0.65    1.33
   2  -2 -31    1.33    1.82
  -2   2  30    3.41    1.75
   2  -2 -30    3.63    1.51
  -2   2  29   -0.16    1.65
   2  -2 -29    0.02    1.65
  -2   2  28    9.06    1.50
   2  -2 -28    9.58    1.30
  -2   2  27    1.14    1.42
   2  -2 -27    1.28    1.37
  -2   2  26    4.54    1.16
   2  -2 -26    4.66    1.07
  -2   2  25    5.11    1.38
   2  -2 -25    4.71    1.30
  -2   2  24    0.98    0.96
   2  -2 -24    1.03    0.93
  -2   2  23    0.67    0.95
   2  -2 -23    0.37    0.78
  -2   2  22   24.52    1.52
   2  -2 -22   25.65    1.54
  -2   2  21    0.62    0.83
   2  -2 -21   -0.51    0.68
  -2   2  20   59.00    2.29
   2  -2 -20   58.36    2.09
  -2   2  19   14.88    1.11
   2  -2 -19   15.19    1.27
  -2   2  18    0.22    0.56
   2  -2 -18    0.52    0.52
  -2   2  17    8.03    0.93
   2  -2 -17    9.26    0.93
  -2   2  16   73.67    2.94
   2  -2 -16   74.27    3.27
  -2   2  15    0.16    0.48
   2  -2 -15    0.40    0.53
  -2   2  14   74.57    4.74
   2  -2 -14   77.65    4.15
  -2   2  13    9.10    0.75
   2  -2 -13    9.72    0.85
  -2   2  12   29.53    1.90
   2  -2 -12   29.51    1.89
  -2   2  11    7.46    0.67
   2  -2 -11    8.25    0.65
  -2   2  10   79.86    3.84
   2  -2 -10   78.70    3.38
  -2   2   9   41.39    2.00
   2  -2  -9   40.94    2.07
  -2   2   8  297.21    8.68
   2  -2  -8  276.81    7.94
  -2   2   7  269.66   12.54
   2  -2  -7  254.66    7.83
  -2   2   6   42.36    1.98
   2  -2  -6   43.17    1.88
  -2   2   5    0.98    0.32
   2  -2  -5    0.61    0.30
  -2   2   4    0.40    0.31
   2  -2  -4    0.53    0.40
  -2   2   3   11.13    0.72
   2  -2  -3   11.18    0.69
  -2   2   2   67.18    2.68
   2  -2  -2   66.03    2.60
  -2   2   1   54.52    2.15
   2  -2  -1   54.87    2.07
  -2   2   0  476.64   13.59
   2  -2   0  468.55   13.13
  -2   2  -1   55.62    1.94
   2  -2   1   56.43    2.06
  -2   2  -2   67.95    2.39
   2  -2   2   65.01    2.50
  -2   2  -3   10.93    0.63
   2  -2   3   11.69    0.68
  -2   2  -4    0.50    0.32
   2  -2   4    0.25    0.33
  -2   2  -5    0.40    0.36
   2  -2   5    0.47    0.28
  -2   2  -6   43.63    2.01
   2  -2   6   43.65    2.00
  -2   2  -7  254.81    8.04
   2  -2   7  254.72    7.12
  -2   2  -8  298.25    8.59
   2  -2   8  286.82    7.54
  -2   2  -9   39.74    2.07
   2  -2   9   37.99    1.53
  -2   2 -10   77.88    3.50
   2  -2  10   76.21    2.96
  -2   2 -11    7.56    0.62
   2  -2  11    7.99    0.61
  -2   2 -12   28.56    1.41
   2  -2  12   28.40    1.47
  -2   2 -13    8.24    0.72
   2  -2  13    6.87    0.69
  -2   2 -14   79.05    3.91
   2  -2  14   81.06    2.99
  -2   2 -15   -0.07    0.71
   2  -2  15   -0.32    0.68
  -2   2 -16   75.72    2.95
   2  -2  16   73.68    3.11
  -2   2 -17    9.21    1.04
   2  -2  17    7.99    1.07
  -2   2 -18   -0.07    0.87
   2  -2  18   -0.84    0.74
  -2   2 -19   14.80    1.10
   2  -2  19   14.15    1.28
  -2   2 -20   61.34    2.96
   2  -2  20   58.35    3.29
  -2   2 -21    0.22    0.78
   2  -2  21    0.74    0.73
  -2   2 -22   24.41    2.02
   2  -2  22   25.40    2.10
  -2   2 -23    0.71    0.94
   2  -2  23    0.17    0.84
  -2   2 -24   -0.23    1.08
   2  -2  24    0.56    1.21
  -2   2 -25    4.26    1.67
   2  -2  25    4.20    1.12
  -2   2 -26    4.53    1.41
   2  -2  26    4.09    1.43
  -2   2 -27   -0.82    1.29
   2  -2  27    0.75    2.35
  -2   2 -28   10.75    1.26
   2  -2  28   11.29    1.22
  -2   2 -29   -0.26    1.57
   2  -2  29    0.26    1.77
  -2   2 -30    4.34    1.56
   2  -2  30    4.16    1.48
  -2   2 -31    0.95    1.89
   2  -2  31    0.69    1.90
  -2   2 -32    2.60    2.82
   2  -2  32    0.01    2.07
  -2   2 -33    0.54    1.63
   2  -2  33   -0.89    2.07
  -2   2 -34    0.67    1.83
   2  -2  34   -0.48    1.68
  -1   2  34   -0.61    1.83
   1  -2 -34    0.97    1.83
  -1   2  33   -0.34    1.29
   1  -2 -33    0.24    1.16
  -1   2  32    0.18    1.92
   1  -2 -32    0.72    2.66
  -1   2  31   -0.30    1.83
   1  -2 -31    0.30    1.68
  -1   2  30    1.40    1.68
   1  -2 -30   -0.12    2.24
  -1   2  29    2.75    1.76
   1  -2 -29    0.62    1.56
  -1   2  28    0.73    1.17
   1  -2 -28    0.24    1.12
  -1   2  27   -0.51    1.22
   1  -2 -27    0.00    1.12
  -1   2  26    2.17    0.84
   1  -2 -26    1.27    1.10
  -1   2  25    0.50    1.16
   1  -2 -25    0.33    1.20
  -1   2  24    1.83    0.90
   1  -2 -24    1.81    0.91
  -1   2  23    0.28    1.09
   1  -2 -23   -0.29    1.00
  -1   2  22    0.94    0.87
   1  -2 -22    2.42    0.98
  -1   2  21    0.68    0.92
   1  -2 -21   -0.28    0.99
  -1   2  20    7.23    1.05
   1  -2 -20    8.14    1.07
  -1   2  19    4.07    0.88
   1  -2 -19    3.28    0.90
  -1   2  18   26.91    1.45
   1  -2 -18   25.27    1.33
  -1   2  17   29.73    2.20
   1  -2 -17   28.31    1.84
  -1   2  16    2.20    0.58
   1  -2 -16    2.10    0.62
  -1   2  15   -0.21    0.51
   1  -2 -15    0.14    0.54
  -1   2  14    0.66    0.45
   1  -2 -14   -0.13    0.43
  -1   2  13    0.97    0.59
   1  -2 -13    0.54    0.55
  -1   2  12    3.03    0.61
   1  -2 -12    3.39    0.50
  -1   2  11    2.88    0.44
   1  -2 -11    3.13    0.44
  -1   2  10  105.21    3.85
   1  -2 -10  102.06    3.91
  -1   2   9    1.35    0.45
   1  -2  -9    1.58    0.48
  -1   2   8    4.20    0.47
   1  -2  -8    3.84    0.54
  -1   2   7   22.68    1.11
   1  -2  -7   21.59    1.00
  -1   2   6    4.85    0.71
   1  -2  -6    4.63    0.51
  -1   2   5   64.58    2.44
   1  -2  -5   62.07    2.61
  -1   2   4   24.90    0.93
   1  -2  -4   23.91    1.19
  -1   2   3  153.61    4.97
   1  -2  -3  151.62    5.05
  -1   2   2  277.63    8.13
   1  -2  -2  273.93    7.81
  -1   2   1    5.73    0.48
   1  -2  -1    5.78    0.41
  -1   2   0    0.26    0.22
   1  -2   0   -0.08    0.21
  -1   2  -1    5.61    0.37
   1  -2   1    5.59    0.41
  -1   2  -2  273.37    8.29
   1  -2   2  276.38    7.63
  -1   2  -3  151.52    5.27
   1  -2   3  147.91    4.99
  -1   2  -4   25.72    1.02
   1  -2   4   25.49    0.91
  -1   2  -5   64.28    2.50
   1  -2   5   61.04    2.01
  -1   2  -6    4.31    0.41
   1  -2   6    4.30    0.45
  -1   2  -7   19.64    1.90
   1  -2   7   20.38    1.15
  -1   2  -8    3.42    0.68
   1  -2   8    3.83    0.48
  -1   2  -9    1.80    0.65
   1  -2   9    1.74    0.49
  -1   2 -10   95.59    4.64
   1  -2  10  101.89    3.47
  -1   2 -11    0.08    0.51
   1  -2  11    2.27    0.58
   1  -2  12    3.06    0.53
  -1   2 -13    0.44    0.69
   1  -2  13    0.48    0.48
  -1   2 -14    0.52    0.86
   1  -2  14   -0.46    0.84
  -1   2 -15   -0.20    0.97
   1  -2  15   -0.58    1.17
  -1   2 -16    1.76    1.11
  -1   2 -17   27.20    1.63
   1  -2  19    4.73    1.11
  -1   2 -20    7.93    1.61
   1  -2  20    8.90    1.75
  -1   2 -21    0.14    0.90
   1  -2  21    1.17    0.72
  -1   2 -22    2.06    0.85
   1  -2  22    2.51    0.85
  -1   2 -23    0.71    0.79
   1  -2  23    1.95    0.74
  -1   2 -24    1.30    1.17
   1  -2  24    1.62    0.94
  -1   2 -25    0.13    1.00
   1  -2  25    0.30    0.92
  -1   2 -26    2.05    1.32
   1  -2  26   -0.67    1.23
  -1   2 -27   -1.93    1.92
   1  -2  27   -0.75    1.18
  -1   2 -28   -0.76    1.54
   1  -2  28   -0.48    1.64
  -1   2 -29    0.48    1.37
   1  -2  29   -0.23    1.63
  -1   2 -30    0.51    1.25
   1  -2  30   -0.39    1.15
  -1   2 -31    0.16    1.88
   1  -2  31    0.21    1.83
  -1   2 -32    0.32    1.54
   1  -2  32    0.32    1.58
  -1   2 -33   -0.26    2.01
   1  -2  33    0.20    2.25
  -1   2 -34    1.52    1.82
   1  -2  34    1.02    2.04
   0   2  34   -0.50    0.64
   0  -2 -34   -0.33    1.08
   0   2  33    0.50    1.24
   0  -2 -33    2.36    1.26
   0   2  32    0.16    1.86
   0  -2 -32   -1.24    1.84
   0   2  31    0.78    1.69
   0  -2 -31    0.64    1.68
   0   2  30    0.14    1.34
   0  -2 -30    0.22    1.46
   0   2  29    9.36    1.54
   0  -2 -29    7.97    1.47
   0   2  28   14.68    1.56
   0  -2 -28   14.66    1.55
   0   2  27    1.10    1.45
   0  -2 -27    1.61    1.33
   0   2  26   18.41    3.52
   0  -2 -26   18.09    1.87
   0   2  25   12.51    1.56
   0  -2 -25   12.41    1.48
   0   2  24    0.84    1.24
   0  -2 -24    0.96    1.16
   0   2  23    2.00    0.90
   0  -2 -23    1.10    0.74
   0  -2 -22   49.89    2.43
   0   2  21    0.84    0.70
   0  -2 -21    2.68    0.69
   0  -2 -20  129.96    5.18
   0  -2 -19  158.02    4.96
   0  -2 -18    9.78    0.97
   0   2  17   45.62    2.53
   0  -2 -17   45.49    1.86
   0   2  16  185.83    8.94
   0  -2 -16  160.31    5.13
   0   2  15    8.97    0.90
   0  -2 -15    8.26    1.36
   0   2  14  101.49    4.80
   0  -2 -14  107.22    5.38
   0   2  13    3.37    0.72
   0  -2  -9   15.40    1.89
   0  -2  -8  130.31    6.80
   0   2   7   41.95    1.85
   0  -2  -7   39.85    2.37
   0  -2  -6  198.32    8.81
   0   2   5  202.88    9.18
   0  -2  -5  203.21   10.46
   0   2   4   44.34    1.79
   0  -2  -4   45.78    2.18
   0   2   3  127.59    4.04
   0  -2  -3  124.87    6.53
   0   2   2  238.21    6.53
   0  -2  -2  254.93   10.97
   0   2   1  658.66   16.36
   0  -2  -1  676.69   25.14
   0   2   0 1186.59   46.48
   0  -2   0 1154.89   45.71
   0   2  -1  615.03   15.06
   0  -2   1  627.90   15.95
   0   2  -2  259.20    6.90
   0  -2   2  256.13    6.89
   0   2  -3  113.07    3.24
   0  -2   3  117.72    3.92
   0   2  -4   44.62    1.43
   0  -2   4   43.99    1.54
   0   2  -5  210.20    6.14
   0  -2   5  211.60    5.98
   0   2  -6  202.45    6.15
   0  -2   6  204.07    6.00
   0   2  -7   36.29    1.25
   0  -2   7   36.63    1.40
   0   2  -8  143.52    4.70
   0  -2   8  147.79    4.80
   0   2  -9   14.64    0.96
   0  -2   9   13.26    1.00
   0   2 -10   20.34    1.24
   0  -2  10   20.42    1.46
   0   2 -11   63.93    2.31
   0  -2  11   65.36    2.71
   0   2 -12   -0.11    0.49
   0  -2  12    0.77    0.55
   0   2 -13    2.60    0.57
   0  -2  13    2.16    0.58
   0   2 -14   92.25    3.20
   0  -2  14   95.77    3.44
   0   2 -15    8.07    0.62
   0  -2  15    8.35    0.63
   0   2 -16  185.72    5.94
   0  -2  16  187.03    6.37
   0   2 -17   45.20    2.11
   0  -2  17   45.34    2.01
   0   2 -18    8.92    1.04
   0  -2  18   11.36    1.09
   0   2 -19  175.79    5.69
   0  -2  19  177.35    5.97
   0   2 -20  127.89    6.33
   0  -2  20  121.86    4.53
   0   2 -21    3.32    0.91
   0  -2  21    4.63    1.10
   0   2 -22   44.49    3.07
   0  -2  22   43.78    2.30
   0   2 -23    1.48    1.30
   0  -2  23    1.31    0.88
   0   2 -24    0.31    1.17
   0  -2  24    0.44    1.01
   0   2 -25   12.66    1.16
   0  -2  25   12.41    1.23
   0   2 -26   21.89    2.10
   0  -2  26   21.11    2.17
   0   2 -27    1.38    1.10
   0  -2  27    1.41    1.22
   0   2 -28   13.33    2.14
   0  -2  28   13.09    2.20
   0   2 -29   10.41    1.54
   0  -2  29    7.95    1.66
   0   2 -30    2.00    2.08
   0  -2  30    2.23    1.63
   0   2 -31   -0.20    1.54
   0  -2  31    0.32    1.49
   0   2 -32    0.05    1.36
   0  -2  32    0.08    1.59
   0   2 -33    0.10    1.80
   0  -2  33    0.24    1.96
   0   2 -34    0.27    1.23
   0  -2  34    0.65    1.51
   1   2  34    1.07    1.51
  -1  -2 -34    1.30    1.47
   1   2  33    0.39    1.70
  -1  -2 -33    0.11    1.68
   1   2  32   -0.73    1.58
  -1  -2 -32    0.63    1.52
   1   2  31   -0.40    1.36
  -1  -2 -31   -0.39    1.50
   1   2  30    0.20    1.36
  -1  -2 -30   -0.18    1.58
   1   2  29   -0.96    1.94
  -1  -2 -29    0.43    1.39
   1   2  28    1.06    1.49
  -1  -2 -28    1.07    1.52
   1   2  27   -0.28    1.22
  -1  -2 -27    0.05    1.19
   1   2  26    3.23    1.38
  -1  -2 -26    3.02    1.34
   1   2  25    0.05    0.85
  -1  -2 -25   -0.08    0.80
   1   2  24    1.90    0.91
  -1  -2 -24    1.54    0.95
   1   2  23    1.00    0.94
  -1  -2 -23    0.61    1.05
   1   2  22    1.81    1.07
  -1  -2 -22    2.88    1.13
   1   2  21   -0.49    0.95
  -1  -2 -21    0.08    1.06
   1   2  20    7.75    0.94
  -1  -2 -20    8.75    0.95
   1   2  19    3.82    0.91
  -1  -2 -19    2.53    0.93
   1   2  18   26.77    1.49
  -1  -2 -18   26.72    1.45
   1   2  17   30.09    1.93
  -1  -2 -17   29.35    1.85
   1   2  16    2.76    0.77
  -1  -2 -16    2.46    0.77
   1   2  15   -0.31    0.50
  -1  -2 -15    0.33    0.50
   1   2  14   -0.01    0.41
  -1  -2 -14    0.60    0.61
   1   2  13    0.51    0.45
  -1  -2 -13    0.64    0.47
   1   2  12    3.23    0.43
  -1  -2 -12    3.53    0.53
   1   2  11    3.21    0.61
  -1  -2 -11    3.18    0.42
   1   2  10  100.58    3.90
  -1  -2 -10  100.61    3.83
   1   2   9    2.06    0.47
  -1  -2  -9    1.16    0.45
   1   2   8    3.35    0.41
  -1  -2  -8    3.42    0.48
   1   2   7   21.03    1.22
  -1  -2  -7   22.78    1.30
   1   2   6    4.69    0.55
  -1  -2  -6    4.11    0.54
   1   2   5   65.76    2.45
  -1  -2  -5   68.62    2.66
   1   2   4   27.11    1.23
  -1  -2  -4   25.67    1.24
   1   2   3  151.01    4.54
  -1  -2  -3  157.61    6.53
   1   2   2  296.73    8.19
  -1  -2  -2  291.77    7.75
   1   2   1    5.15    0.46
  -1  -2  -1    5.29    0.48
   1   2   0   -0.12    0.26
  -1  -2   0    0.30    0.33
   1   2  -1    5.60    0.30
  -1  -2   1    5.37    0.40
   1   2  -2  299.57    9.01
  -1  -2   2  283.30    8.90
   1   2  -3  158.54    5.30
  -1  -2   3  159.70    5.47
   1   2  -4   27.50    1.10
  -1  -2   4   27.53    1.25
   1   2  -5   67.16    2.70
  -1  -2   5   67.22    2.58
   1   2  -6    4.40    0.39
  -1  -2   6    4.89    0.44
   1   2  -7   22.48    1.08
  -1  -2   7   22.75    1.20
   1   2  -8    4.31    0.40
  -1  -2   8    3.60    0.41
   1   2  -9    1.23    0.39
  -1  -2   9    1.45    0.33
   1   2 -10  104.70    4.12
  -1  -2  10  107.75    4.08
   1   2 -11    2.85    0.71
  -1  -2  11    2.98    0.53
   1   2 -12    3.78    0.54
  -1  -2  12    3.89    0.69
   1   2 -13    0.65    0.42
  -1  -2  13    0.77    0.35
   1   2 -14   -0.15    0.73
  -1  -2  14    0.52    0.42
   1   2 -15   -0.02    0.59
  -1  -2  15    0.89    0.61
   1   2 -16    1.75    0.51
  -1  -2  16    2.78    0.59
   1   2 -17   29.54    1.84
  -1  -2  17   31.20    2.02
   1   2 -18   29.23    1.63
  -1  -2  18   27.22    1.60
   1   2 -19    2.91    0.92
  -1  -2  19    4.36    0.95
   1   2 -20    7.09    0.98
  -1  -2  20    9.10    0.96
   1   2 -21    0.84    0.94
  -1  -2  21    1.25    0.99
   1   2 -22    2.11    1.04
  -1  -2  22    2.47    0.89
   1   2 -23    0.76    1.10
  -1  -2  23    0.94    1.18
   1   2 -24    0.21    1.51
  -1  -2  24    1.17    0.86
   1   2 -25    0.60    1.00
  -1  -2  25    0.86    0.88
   1   2 -26    1.88    0.87
  -1  -2  26    2.01    0.89
   1   2 -27    0.14    1.33
  -1  -2  27   -0.96    1.35
   1   2 -28   -0.71    1.16
  -1  -2  28    0.66    1.49
   1   2 -29   -0.16    1.51
  -1  -2  29    0.71    1.49
   1   2 -30    2.46    1.59
  -1  -2  30   -0.52    1.69
   1   2 -31    0.65    1.16
  -1  -2  31    1.12    1.38
   1   2 -32    0.39    1.82
  -1  -2  32   -1.21    1.90
   1   2 -33   -0.69    2.99
  -1  -2  33    0.18    1.58
   1   2 -34   -0.70    1.68
  -1  -2  34   -0.81    1.45
   2   2  34    4.10    2.21
  -2  -2 -34    0.21    1.69
   2   2  33   -1.81    1.77
  -2  -2 -33   -1.14    1.92
   2   2  32   -0.71    1.91
  -2  -2 -32   -0.79    1.85
   2   2  31    0.27    1.31
  -2  -2 -31    0.67    1.34
   2   2  30    1.52    1.82
  -2  -2 -30    2.22    1.78
   2   2  29    0.20    1.57
  -2  -2 -29    1.08    1.61
   2   2  28   10.32    2.76
  -2  -2 -28   10.09    2.76
   2   2  27   -0.46    1.53
  -2  -2 -27    0.59    1.44
   2   2  26    3.68    0.95
  -2  -2 -26    4.33    1.00
   2   2  25    4.12    1.16
  -2  -2 -25    3.71    1.01
   2   2  24    0.56    1.33
  -2  -2 -24    1.00    0.88
   2   2  23    0.31    0.99
  -2  -2 -23   -0.64    1.11
   2   2  22   24.45    2.03
  -2  -2 -22   24.75    1.92
   2   2  21   -0.04    0.82
  -2  -2 -21    1.01    0.71
   2   2  20   57.69    3.39
  -2  -2 -20   62.75    3.39
   2   2  19   13.89    1.11
  -2  -2 -19   13.71    1.13
   2   2  18    0.73    0.80
  -2  -2 -18   -0.23    0.83
   2   2  17    7.24    0.88
  -2  -2 -17    8.35    0.87
   2   2  16   75.49    3.76
  -2  -2 -16   75.63    3.68
   2   2  15    0.23    0.61
  -2  -2 -15   -0.22    0.58
   2   2  14   73.77    3.33
  -2  -2 -14   77.50    3.29
   2   2  13    8.39    0.78
  -2  -2 -13    9.41    0.88
   2   2  12   30.92    1.65
  -2  -2 -12   30.96    1.35
   2   2  11    7.34    0.97
  -2  -2 -11    7.89    0.73
   2   2  10   76.80    2.95
  -2  -2 -10   77.22    3.29
   2   2   9   40.93    2.17
  -2  -2  -9   40.80    2.26
   2   2   8  303.21    9.68
  -2  -2  -8  302.30    9.50
   2   2   7  260.61    8.56
  -2  -2  -7  251.80    7.61
   2   2   6   44.70    1.86
  -2  -2  -6   45.09    1.83
   2   2   5    0.46    0.33
  -2  -2  -5    0.56    0.24
   2   2   4    0.39    0.31
  -2  -2  -4    0.44    0.29
   2   2   3   12.63    0.68
  -2  -2  -3   10.76    0.73
   2   2   2   67.29    2.17
  -2  -2  -2   64.55    2.27
   2   2   1   51.49    2.00
  -2  -2  -1   55.79    2.20
   2   2   0  474.23   12.84
  -2  -2   0  474.19   13.59
   2   2  -1   53.64    2.14
  -2  -2   1   56.05    2.26
   2   2  -2   66.14    2.32
  -2  -2   2   67.45    2.49
   2   2  -3   11.86    0.69
  -2  -2   3   11.82    0.71
   2   2  -4    0.29    0.25
  -2  -2   4    0.17    0.25
   2   2  -5    0.88    0.31
  -2  -2   5    0.45    0.46
   2   2  -6   43.68    1.93
  -2  -2   6   42.53    1.79
   2   2  -7  254.75    7.73
  -2  -2   7  254.32    7.53
   2   2  -8  301.39    8.45
  -2  -2   8  308.53    9.00
   2   2  -9   41.17    1.87
  -2  -2   9   42.22    1.77
   2   2 -10   80.22    3.28
  -2  -2  10   81.16    3.03
   2   2 -11    7.92    0.58
  -2  -2  11    7.84    0.60
   2   2 -12   30.57    1.41
  -2  -2  12   30.20    1.45
   2   2 -13    9.43    0.68
  -2  -2  13    8.89    1.17
   2   2 -14   75.70    2.81
  -2  -2  14   81.85    3.23
   2   2 -15    0.71    0.65
  -2  -2  15   -0.53    0.45
   2   2 -16   71.81    3.17
  -2  -2  16   78.30    3.43
   2   2 -17    8.57    0.98
  -2  -2  17    8.64    0.93
   2   2 -18    0.34    0.61
  -2  -2  18   -0.04    0.67
   2   2 -19   14.49    1.30
  -2  -2  19   15.27    1.18
   2   2 -20   59.48    2.41
  -2  -2  20   57.49    2.56
   2   2 -21   -0.04    0.86
  -2  -2  21    0.55    0.91
   2   2 -22   24.62    2.42
  -2  -2  22   26.29    2.51
   2   2 -23    0.36    1.06
  -2  -2  23    0.91    1.09
   2   2 -24    1.15    1.76
  -2  -2  24   -0.24    1.13
   2   2 -25    4.59    0.88
  -2  -2  25    3.40    0.93
   2   2 -26    3.89    1.30
  -2  -2  26    4.04    1.07
   2   2 -27   -0.34    1.09
  -2  -2  27    0.96    1.14
   2   2 -28   10.62    1.77
  -2  -2  28    7.56    1.81
   2   2 -29    0.08    1.62
  -2  -2  29   -0.12    1.67
   2   2 -30    3.56    1.44
  -2  -2  30    3.37    1.43
   2   2 -31   -1.35    1.48
  -2  -2  31    0.51    1.73
   2   2 -32   -0.37    1.76
  -2  -2  32   -0.57    1.71
   2   2 -33    0.56    1.94
  -2  -2  33    1.42    2.22
   2   2 -34    0.33    1.57
  -2  -2  34   -0.60    2.00
   3   2  33   -0.23    1.59
  -3  -2 -33   -0.44    1.66
   3   2  32    3.62    1.92
  -3  -2 -32    3.56    1.80
   3   2  31    0.46    1.68
  -3  -2 -31    0.11    1.66
   3   2  30    3.23    1.55
  -3  -2 -30    1.63    1.52
   3   2  29    2.07    1.75
  -3  -2 -29    4.29    1.78
   3   2  28    1.83    1.51
  -3  -2 -28    0.35    1.52
   3   2  27    1.14    1.34
  -3  -2 -27    2.00    1.19
   3   2  26   15.19    1.49
  -3  -2 -26   16.96    1.41
   3   2  25   -0.02    1.04
  -3  -2 -25   -0.53    1.11
   3   2  24    9.08    1.96
  -3  -2 -24   11.15    1.33
   3   2  23    3.19    1.13
  -3  -2 -23    4.05    1.06
   3   2  22    0.82    0.83
  -3  -2 -22    1.36    0.87
   3   2  21   11.83    1.51
  -3  -2 -21   11.41    1.51
   3   2  20    6.15    1.00
  -3  -2 -20    7.93    0.88
   3   2  19    3.19    0.82
  -3  -2 -19    4.49    0.95
   3   2  18   87.72    4.01
  -3  -2 -18   86.30    3.39
   3   2  17    1.49    0.78
  -3  -2 -17    1.50    0.78
   3   2  16   44.92    2.39
  -3  -2 -16   43.94    1.93
   3   2  15   18.56    1.27
  -3  -2 -15   20.40    1.31
   3   2  14    0.95    0.64
  -3  -2 -14    1.34    0.66
   3   2  13    7.38    0.78
  -3  -2 -13    8.35    0.76
   3   2  12   44.45    1.90
  -3  -2 -12   46.43    2.04
   3   2  11    3.34    0.55
  -3  -2 -11    3.76    0.58
   3   2  10  254.55   11.43
  -3  -2 -10  245.48    8.10
   3   2   9  151.27    4.76
  -3  -2  -9  150.85    5.24
   3   2   8   94.47    3.18
  -3  -2  -8  100.42    3.30
   3   2   7   36.97    2.43
  -3  -2  -7   36.77    1.52
   3   2   6   18.88    1.02
  -3  -2  -6   17.00    0.97
   3   2   5   10.34    0.65
  -3  -2  -5    9.81    0.72
   3   2   4  219.28    6.63
  -3  -2  -4  221.91    7.61
   3   2   3   67.71    2.36
  -3  -2  -3   65.88    2.45
   3   2   2  393.07   10.78
  -3  -2  -2  402.74   11.20
   3   2   1  116.25    3.80
  -3  -2  -1  113.71    3.75
   3   2   0    0.03    0.18
  -3  -2   0    0.04    0.20
   3   2  -1  111.94    3.48
  -3  -2   1  115.61    5.16
   3   2  -2  390.99   10.68
  -3  -2   2  398.35    9.93
   3   2  -3   69.03    3.71
  -3  -2   3   69.62    2.41
   3   2  -4  217.74    6.30
  -3  -2   4  224.45    6.40
   3   2  -5   10.37    0.64
  -3  -2   5   10.37    0.68
   3   2  -6   16.95    0.98
  -3  -2   6   17.38    0.95
   3   2  -7   35.33    1.64
  -3  -2   7   36.69    1.58
   3   2  -8   93.03    3.48
  -3  -2   8   96.65    3.76
   3   2  -9  142.85    5.08
  -3  -2   9  148.21    5.08
   3   2 -10  234.66    6.90
  -3  -2  10  246.46    7.79
   3   2 -11    3.39    0.57
  -3  -2  11    3.82    0.55
   3   2 -12   44.35    1.60
  -3  -2  12   45.89    1.77
   3   2 -13    6.82    0.63
  -3  -2  13    7.66    0.71
   3   2 -14    0.86    0.57
  -3  -2  14    1.00    0.60
   3   2 -15   18.38    0.94
  -3  -2  15   18.59    0.97
   3   2 -16   40.66    1.88
  -3  -2  16   40.80    1.90
   3   2 -17    2.15    0.75
  -3  -2  17    1.43    0.61
   3   2 -18   80.79    3.31
  -3  -2  18   84.79    3.59
   3   2 -19    3.75    0.95
  -3  -2  19    2.92    0.75
   3   2 -20    6.77    0.95
  -3  -2  20    7.25    1.01
   3   2 -21   11.63    1.08
  -3  -2  21   11.60    1.01
   3   2 -22    0.76    1.09
  -3  -2  22    0.57    1.02
   3   2 -23    4.67    0.89
  -3  -2  23    4.57    0.92
   3   2 -24    9.21    1.14
  -3  -2  24   10.89    1.23
   3   2 -25   -0.20    1.18
  -3  -2  25    1.21    1.04
   3   2 -26   13.68    1.56
  -3  -2  26   14.36    1.61
   3   2 -27    3.33    1.44
  -3  -2  27    1.23    1.50
   3   2 -28   -0.29    1.21
  -3  -2  28    1.12    1.27
   3   2 -29    4.90    1.70
  -3  -2  29    5.10    1.69
   3   2 -30    1.85    1.50
  -3  -2  30    3.44    1.56
   3   2 -31    0.53    1.59
  -3  -2  31    2.17    1.63
   3   2 -32    3.11    1.87
  -3  -2  32    1.25    2.03
   3   2 -33    0.14    2.41
  -3  -2  33   -1.95    2.25
   3   2 -34   -0.11    1.40
  -3  -2  34    1.11    1.37
   4   2  33    0.20    1.97
  -4  -2 -33    0.90    1.59
   4   2  32   -0.77    1.95
  -4  -2 -32    0.10    1.57
   4   2  31    0.95    1.34
  -4  -2 -31    0.29    1.43
   4   2  30    0.38    1.43
  -4  -2 -30    0.95    2.02
   4   2  29    0.81    1.76
  -4  -2 -29    0.26    1.75
   4   2  28    0.60    1.37
  -4  -2 -28    0.42    1.40
   4   2  27    0.64    1.50
  -4  -2 -27    0.24    1.46
   4   2  26   -0.61    1.36
  -4  -2 -26    0.32    1.49
   4   2  25   -0.23    1.32
  -4  -2 -25    0.76    0.85
   4   2  24    0.74    1.03
  -4  -2 -24    0.91    1.27
   4   2  23    0.46    0.92
  -4  -2 -23    0.47    0.91
   4   2  22    1.47    1.03
  -4  -2 -22    1.58    0.97
   4   2  21   -1.05    0.97
  -4  -2 -21    0.02    1.02
   4   2  20   -0.15    0.82
  -4  -2 -20   -0.74    0.76
   4   2  19    0.04    0.79
  -4  -2 -19    0.43    0.92
   4   2  18    0.35    0.60
  -4  -2 -18    0.80    0.68
   4   2  17   -0.16    0.74
  -4  -2 -17   -0.43    0.77
   4   2  16    0.10    0.70
  -4  -2 -16   -0.38    0.72
   4   2  15    3.54    0.55
  -4  -2 -15    3.24    0.60
   4   2  14   15.13    1.12
  -4  -2 -14   14.06    1.17
   4   2  13    5.64    0.57
  -4  -2 -13    5.55    0.62
   4   2  12    4.22    0.65
  -4  -2 -12    3.78    0.65
   4   2  11   14.51    1.40
  -4  -2 -11   15.30    0.94
   4   2  10   21.42    1.29
  -4  -2 -10   23.11    1.98
   4   2   9   25.57    1.31
  -4  -2  -9   25.31    1.58
   4   2   8   31.93    1.36
  -4  -2  -8   33.04    1.45
   4   2   7   52.81    1.96
  -4  -2  -7   55.90    2.11
   4   2   6    0.38    0.40
  -4  -2  -6    0.17    0.34
   4   2   5    4.26    0.68
  -4  -2  -5    4.39    0.43
   4   2   4   36.50    1.58
  -4  -2  -4   34.48    1.67
   4   2   3   24.65    1.59
  -4  -2  -3   22.60    1.17
   4   2   2   -0.05    0.21
  -4  -2  -2    0.01    0.20
   4   2   1    7.10    0.54
  -4  -2  -1    7.80    0.53
   4   2   0   12.34    0.72
  -4  -2   0   12.67    0.70
   4   2  -1    7.98    0.49
  -4  -2   1    7.66    0.75
   4   2  -2    0.20    0.19
  -4  -2   2   -0.18    0.20
   4   2  -3   23.07    0.99
  -4  -2   3   23.66    1.19
   4   2  -4   35.85    1.56
  -4  -2   4   38.09    1.40
   4   2  -5    4.49    0.42
  -4  -2   5    4.64    0.40
   4   2  -6    0.22    0.29
  -4  -2   6    0.07    0.32
   4   2  -7   51.31    1.91
  -4  -2   7   54.97    2.27
   4   2  -8   32.01    1.42
  -4  -2   8   32.64    1.51
   4   2  -9   25.16    1.34
  -4  -2   9   27.42    1.42
   4   2 -10   21.13    1.29
  -4  -2  10   22.91    1.14
   4   2 -11   14.66    0.90
  -4  -2  11   14.30    0.84
   4   2 -12    3.86    0.59
  -4  -2  12    3.14    0.59
   4   2 -13    5.85    0.76
  -4  -2  13    5.46    0.57
   4   2 -14   13.05    1.31
  -4  -2  14   14.60    0.99
   4   2 -15    3.80    0.64
  -4  -2  15    3.96    0.73
   4   2 -16    1.29    0.97
  -4  -2  16    0.57    0.63
   4   2 -17   -0.28    0.65
  -4  -2  17   -0.34    0.97
   4   2 -18    2.30    1.21
  -4  -2  18    0.05    0.62
   4   2 -19    0.43    0.75
  -4  -2  19    0.59    0.65
   4   2 -20    0.77    0.91
  -4  -2  20    0.34    0.68
   4   2 -21   -0.38    0.82
  -4  -2  21    0.69    0.63
   4   2 -22    1.48    0.99
  -4  -2  22    1.07    0.89
   4   2 -23    0.18    1.09
  -4  -2  23    0.65    1.15
   4   2 -24    2.46    1.14
  -4  -2  24    1.98    1.20
   4   2 -25   -0.65    1.20
  -4  -2  25    0.01    1.26
   4   2 -26    0.66    1.18
  -4  -2  26   -0.83    1.45
   4   2 -27   -0.97    1.56
  -4  -2  27    0.25    1.57
   4   2 -28   -0.95    1.59
  -4  -2  28    1.18    1.69
   4   2 -29    0.37    1.39
  -4  -2  29   -0.63    1.24
   4   2 -30    0.47    1.83
  -4  -2  30    0.48    1.92
   4   2 -31   -0.22    1.90
  -4  -2  31   -1.27    2.11
   4   2 -32    0.17    1.88
  -4  -2  32   -0.27    1.74
   4   2 -33   -1.07    1.68
  -4  -2  33    0.26    2.16
   4   2 -34    1.35    2.07
  -4  -2  34    0.13    1.63
   5   2  32    1.05    1.82
  -5  -2 -32    0.70    1.61
   5   2  31    2.08    1.90
  -5  -2 -31    5.10    2.09
   5   2  30    3.62    2.00
  -5  -2 -30    1.52    1.48
   5   2  29    0.56    1.34
  -5  -2 -29    1.75    1.59
   5   2  28   -0.39    1.78
  -5  -2 -28    1.01    1.79
   5   2  27    6.76    1.84
  -5  -2 -27    8.01    1.73
   5   2  26   15.75    1.59
  -5  -2 -26   15.17    1.63
   5   2  25    6.51    1.43
  -5  -2 -25    6.05    1.53
   5   2  24    8.99    1.56
  -5  -2 -24   10.27    1.38
   5   2  23    1.86    0.93
  -5  -2 -23    2.30    0.88
   5   2  22    0.41    0.91
  -5  -2 -22    1.36    1.14
   5   2  21   19.92    1.40
  -5  -2 -21   21.19    1.62
   5   2  20    7.57    0.92
  -5  -2 -20    7.87    0.98
   5   2  19    7.60    1.13
  -5  -2 -19    7.79    1.11
   5   2  18   59.46    2.88
  -5  -2 -18   62.90    2.76
   5   2  17   58.52    2.42
  -5  -2 -17   59.88    2.38
   5   2  16   40.54    2.30
  -5  -2 -16   42.35    2.40
   5   2  15   19.76    1.23
  -5  -2 -15   21.97    1.26
   5   2  14    1.20    0.63
  -5  -2 -14    0.34    0.59
   5   2  13    2.54    0.60
  -5  -2 -13    4.05    0.73
   5   2  12   66.63    2.50
  -5  -2 -12   67.32    2.48
   5   2  11   66.62    3.07
  -5  -2 -11   71.60    5.66
   5   2  10  225.37    7.03
  -5  -2 -10  232.24    6.76
   5   2   9   22.12    1.14
  -5  -2  -9   19.83    1.27
   5   2   8   76.05    2.70
  -5  -2  -8   78.87    2.67
   5   2   7   83.23    3.08
  -5  -2  -7   86.51    3.07
   5   2   6   25.77    1.03
  -5  -2  -6   25.18    1.11
   5   2   5   33.32    1.38
  -5  -2  -5   33.86    2.11
   5   2   4  179.12    5.49
  -5  -2  -4  191.56    8.29
   5   2   3   11.01    0.55
  -5  -2  -3   11.33    0.62
   5   2   2  146.22    5.60
  -5  -2  -2  157.93    4.43
   5   2   1  114.33    4.33
  -5  -2  -1  120.76    6.22
   5   2   0   -0.13    0.18
  -5  -2   0    0.07    0.18
   5   2  -1  114.79    4.52
   5   2  -2  154.93    6.98
  -5  -2   2  153.63    8.02
   5   2  -3   10.19    0.79
  -5  -2   3   11.01    0.55
   5   2  -4  178.92    8.64
  -5  -2   4  168.18    8.27
   5   2  -5   33.25    1.51
  -5  -2   5   33.97    1.46
   5   2  -6   23.53    1.07
  -5  -2   6   23.79    1.12
   5   2  -7   84.81    3.42
  -5  -2   7   84.06    3.50
   5   2  -8   76.68    2.83
  -5  -2   8   79.90    2.54
   5   2  -9   22.02    1.05
  -5  -2   9   21.22    1.10
   5   2 -10  214.12    7.22
  -5  -2  10  212.65    7.29
   5   2 -11   70.52    2.57
  -5  -2  11   68.11    2.61
   5   2 -12   64.08    2.39
  -5  -2  12   66.72    2.75
   5   2 -13    3.81    0.59
  -5  -2  13    2.58    0.49
   5   2 -14    0.62    0.60
  -5  -2  14    0.52    0.64
   5   2 -15   23.45    1.65
  -5  -2  15   22.26    1.61
   5   2 -16   40.79    2.19
  -5  -2  16   46.67    2.16
   5   2 -17   50.55    2.15
  -5  -2  17   53.87    2.85
   5   2 -18   62.55    2.52
  -5  -2  18   61.62    2.84
   5   2 -19    7.44    1.17
  -5  -2  19    7.84    1.17
   5   2 -20    6.99    1.07
  -5  -2  20    6.39    1.14
   5   2 -21   22.12    1.52
  -5  -2  21   19.76    1.82
   5   2 -22   -0.66    1.06
  -5  -2  22   -0.49    1.12
   5   2 -23    0.71    1.19
  -5  -2  23    1.29    1.26
   5   2 -24    8.22    1.43
  -5  -2  24   10.86    1.50
   5   2 -25    5.72    1.39
  -5  -2  25    5.54    1.49
   5   2 -26   14.94    2.13
  -5  -2  26   17.10    1.75
   5   2 -27    8.40    1.64
  -5  -2  27    9.73    1.76
   5   2 -28    0.75    1.64
  -5  -2  28    0.56    1.79
   5   2 -29   -1.27    2.42
  -5  -2  29    1.06    1.93
   5   2 -30    0.37    1.83
  -5  -2  30    1.21    2.10
   5   2 -31    1.98    2.02
  -5  -2  31    1.30    2.37
   5   2 -32    1.51    2.14
  -5  -2  32    3.98    2.42
   5   2 -33    0.47    1.90
  -5  -2  33    1.95    1.96
   6   2  32   -0.58    1.65
  -6  -2 -32   -0.35    1.37
   6   2  31    0.36    1.78
  -6  -2 -31   -0.93    2.10
   6   2  30    1.98    1.55
  -6  -2 -30    3.30    1.74
   6   2  29    1.03    2.04
  -6  -2 -29    2.76    2.07
   6   2  28    2.65    1.85
  -6  -2 -28    3.53    1.67
   6   2  27   -0.18    1.20
  -6  -2 -27    0.21    1.35
   6   2  26    0.17    1.60
  -6  -2 -26   -0.42    1.65
   6   2  25   -0.15    1.46
  -6  -2 -25   -0.04    1.47
   6   2  24   -0.30    1.43
  -6  -2 -24    1.13    1.42
   6   2  23    0.05    1.03
  -6  -2 -23    0.49    1.05
   6   2  22    1.44    1.28
  -6  -2 -22    1.41    1.28
   6   2  21    1.01    1.13
  -6  -2 -21    0.70    1.20
   6   2  20    6.39    1.32
  -6  -2 -20    6.90    0.97
   6   2  19    2.67    1.38
  -6  -2 -19    2.15    1.06
   6   2  18    1.03    0.92
  -6  -2 -18   -0.12    0.87
   6   2  17   -0.59    0.81
  -6  -2 -17   -0.51    0.80
   6   2  16    2.99    0.75
  -6  -2 -16    4.62    0.75
   6   2  15    0.60    0.73
  -6  -2 -15   -0.10    0.67
   6   2  14    8.67    0.92
  -6  -2 -14    8.41    1.04
   6   2  13    2.58    0.51
  -6  -2 -13    2.67    0.64
   6   2  12   32.60    1.62
  -6  -2 -12   31.44    1.41
   6   2  11    3.19    0.58
  -6  -2 -11    3.58    0.59
   6   2  10    5.77    0.63
  -6  -2 -10    5.87    0.63
   6   2   9   26.56    1.25
  -6  -2  -9   27.76    1.29
   6   2   8  111.42    5.22
  -6  -2  -8  103.82    3.82
   6   2   7    5.61    0.54
  -6  -2  -7    5.36    0.58
   6   2   6    9.00    0.93
  -6  -2  -6   10.38    0.61
   6   2   5   19.50    0.81
  -6  -2  -5   18.30    0.92
   6   2   4    0.12    0.49
  -6  -2  -4   -0.07    0.31
   6   2   3    0.56    0.24
  -6  -2  -3    0.43    0.24
   6   2   2    9.19    0.69
  -6  -2  -2    8.23    0.68
   6   2   1   17.83    1.06
  -6  -2  -1   17.93    0.71
   6   2  -3    0.20    0.18
  -6  -2   3    0.54    0.30
   6   2  -4    0.09    0.19
  -6  -2   4    0.36    0.28
   6   2  -5   16.68    1.37
  -6  -2   5   15.46    1.11
   6   2  -6    8.50    0.66
  -6  -2   6    8.95    0.59
   6   2  -7    5.68    0.82
  -6  -2   7    5.90    0.53
   6   2  -8  103.55    3.48
  -6  -2   8  100.95    3.93
   6   2  -9   26.34    1.26
  -6  -2   9   24.60    1.94
   6   2 -10    5.94    1.02
  -6  -2  10    5.60    0.58
   6   2 -11    2.96    0.48
  -6  -2  11    2.79    0.56
   6   2 -12   28.81    1.51
  -6  -2  12   27.36    1.41
   6   2 -13    2.44    0.63
  -6  -2  13    2.41    0.62
   6   2 -14    8.89    0.84
  -6  -2  14    7.05    0.89
   6   2 -15    0.84    0.61
  -6  -2  15    0.38    0.72
   6   2 -16    2.59    1.21
  -6  -2  16    3.89    0.77
   6   2 -17    0.03    0.78
  -6  -2  17    0.84    0.83
   6   2 -18   -0.53    0.85
  -6  -2  18    1.24    0.87
   6   2 -19    3.03    0.97
  -6  -2  19    2.02    1.02
   6   2 -20    7.44    1.26
  -6  -2  20    8.24    1.34
   6   2 -21    1.21    1.17
  -6  -2  21    2.15    1.23
   6   2 -22    0.28    1.20
  -6  -2  22    0.19    1.20
   6   2 -23    2.50    1.23
  -6  -2  23   -0.92    1.18
   6   2 -24    0.25    1.33
  -6  -2  24    0.84    1.45
   6   2 -25    1.18    1.43
  -6  -2  25    0.83    1.49
   6   2 -26    0.66    1.37
  -6  -2  26   -0.20    1.68
   6   2 -27    0.39    1.68
  -6  -2  27    1.37    1.66
   6   2 -28    5.01    1.87
  -6  -2  28    2.04    1.82
  -6  -2  29    1.29    2.02
   6   2 -30    2.00    2.01
  -6  -2  30    2.04    2.37
   6   2 -31   -1.14    2.04
  -6  -2  31   -0.62    2.31
   6   2 -32   -1.32    2.00
  -6  -2  32    0.20    2.15
  -6  -2  33    0.41    1.84
   7   2  31   -1.90    1.39
  -7  -2 -31    0.16    1.48
   7   2  30   -1.04    1.73
  -7  -2 -30   -0.97    1.73
   7   2  29    1.22    1.98
  -7  -2 -29    0.31    2.15
   7   2  28    1.76    1.76
  -7  -2 -28   -0.01    2.09
   7   2  27    2.57    1.83
  -7  -2 -27    3.79    1.85
   7   2  26    4.14    1.85
  -7  -2 -26    6.39    1.82
   7   2  25    3.27    1.61
  -7  -2 -25    2.09    1.32
   7   2  24    3.90    1.54
  -7  -2 -24    4.04    1.57
   7   2  23    1.27    1.14
  -7  -2 -23    0.67    1.13
   7   2  22    0.30    2.15
  -7  -2 -22    0.46    1.41
   7   2  21    8.24    1.53
  -7  -2 -21    8.92    1.59
   7   2  20   12.43    1.47
  -7  -2 -20   12.31    1.46
   7   2  19   18.28    1.55
  -7  -2 -19   19.06    1.71
  -7  -2 -18   23.34    1.67
   7   2  17    0.66    0.96
  -7  -2 -17    2.07    0.90
   7   2  16    1.79    0.82
  -7  -2 -16    1.52    0.94
   7   2  15    4.83    0.94
  -7  -2 -15    5.81    0.95
   7   2  14   -0.08    0.65
  -7  -2 -14    0.18    0.65
   7   2  13    0.05    0.73
  -7  -2 -13    0.54    0.70
   7   2  12   13.24    1.16
  -7  -2 -12   12.32    0.92
   7   2  11   20.19    1.33
  -7  -2 -11   23.82    1.53
   7   2  10   56.75    2.74
  -7  -2 -10   55.00    2.81
   7   2   9    1.26    0.48
  -7  -2  -9    1.04    0.58
   7   2   8   10.48    0.87
  -7  -2  -8    9.18    0.97
   7   2   7    2.23    0.94
  -7  -2  -7    2.12    0.45
   7   2   6    2.92    0.44
  -7  -2  -6    3.31    0.49
   7   2   5    0.15    0.36
  -7  -2  -5    0.23    0.30
   7   2   4   44.10    2.11
  -7  -2  -4   50.45    2.11
   7   2   3    4.70    0.42
  -7  -2  -3    5.46    0.54
   7   2  -6    2.49    0.48
  -7  -2   6    1.62    0.37
   7   2  -7    1.54    0.49
  -7  -2   7    1.65    0.36
   7   2  -8    6.68    0.81
  -7  -2   8   11.34    0.73
   7   2  -9    1.02    0.47
  -7  -2   9    1.20    0.47
   7   2 -10   53.70    2.23
  -7  -2  10   43.23    2.51
   7   2 -11   21.10    1.84
  -7  -2  11   18.78    1.17
   7   2 -12   12.00    1.42
  -7  -2  12    9.86    1.11
   7   2 -13    0.53    0.53
  -7  -2  13    0.40    0.55
   7   2 -14    0.68    0.70
  -7  -2  14    0.37    0.66
   7   2 -15    5.35    0.91
  -7  -2  15    4.93    0.81
   7   2 -16    3.46    1.20
  -7  -2  16    3.12    1.57
   7   2 -17    1.32    0.95
  -7  -2  17    0.90    0.83
   7   2 -18   16.96    1.70
  -7  -2  18   20.27    1.90
   7   2 -19   16.99    1.75
  -7  -2  19   13.94    1.69
   7   2 -20   15.83    1.47
  -7  -2  20   11.38    1.57
   7   2 -21    9.25    1.95
  -7  -2  21   10.88    1.44
   7   2 -22   -0.33    1.35
  -7  -2  22    0.28    1.35
   7   2 -23    0.53    1.32
  -7  -2  23    2.06    1.42
   7   2 -24    1.82    1.60
  -7  -2  24    3.47    1.52
   7   2 -25    2.55    2.25
  -7  -2  25    3.46    1.74
   7   2 -26    4.79    1.73
  -7  -2  26    4.85    1.88
   7   2 -27   -0.87    1.94
  -7  -2  27   -0.42    1.96
   7   2 -28    1.91    2.00
  -7  -2  28    1.64    2.14
   7   2 -29    0.43    2.11
  -7  -2  29    0.66    1.85
   7   2 -30    0.09    2.16
  -7  -2  30    1.56    2.18
   7   2 -31    0.54    2.21
  -7  -2  31   -2.48    2.21
  -8  -2 -31    0.25    2.18
   8   2  30   -0.02    1.60
  -8  -2 -30    2.17    1.34
   8   2  29   -0.88    1.85
  -8  -2 -29   -0.39    1.68
   8   2  28    4.10    1.87
  -8  -2 -28    3.26    1.72
   8   2  27    9.76    1.42
  -8  -2 -27    8.86    2.13
   8   2  26    1.94    1.59
  -8  -2 -26    0.47    1.61
   8   2  25   -0.06    1.76
  -8  -2 -25   -0.10    1.82
   8   2  24    2.91    1.76
  -8  -2 -24    2.73    1.88
   8   2  23    1.98    1.59
  -8  -2 -23   -1.17    1.49
   8   2  22    2.53    1.50
  -8  -2 -22    4.53    1.53
   8   2  21    8.10    1.27
  -8  -2 -21    7.32    1.74
   8   2  20    6.44    1.62
  -8  -2 -20    7.93    1.54
   8   2  19    6.90    1.47
  -8  -2 -19    4.10    1.45
   8   2  18    2.13    1.15
  -8  -2 -18    3.01    1.24
   8   2  17   10.10    1.24
  -8  -2 -17   11.07    1.35
   8   2  16    9.97    1.17
  -8  -2 -16   11.37    1.33
   8   2  15    1.00    0.85
  -8  -2 -15    1.10    0.86
   8   2  14   30.56    2.11
  -8  -2 -14   35.82    2.05
   8   2  13    3.29    0.88
  -8  -2 -13    2.90    0.92
   8   2  12   13.41    1.22
  -8  -2 -12   15.72    1.30
   8   2  11   34.94    3.44
  -8  -2 -11   43.72    1.92
   8   2  10    7.73    0.86
  -8  -2 -10    8.73    0.91
   8   2   9   47.84    3.07
   8   2   8  107.37    5.07
  -8  -2  -8  103.91    3.54
   8   2   7    4.16    0.56
  -8  -2  -7    3.43    0.54
  -8  -2  -6   26.78    1.34
   8   2   5    2.51    0.42
  -8  -2  -5    2.81    0.42
   8   2   4    3.02    0.32
  -8  -2  -4    2.48    0.52
  -8  -2   8   80.12    4.52
  -8  -2   9   35.38    1.80
   8   2 -10    5.06    0.56
  -8  -2  10    7.60    0.77
   8   2 -11   28.89    2.07
  -8  -2  11   33.21    2.04
   8   2 -12    9.99    0.92
  -8  -2  12   12.30    1.07
   8   2 -13    2.78    0.75
  -8  -2  13    1.70    0.70
   8   2 -14   24.24    1.68
  -8  -2  14   23.50    1.74
   8   2 -15   -0.27    0.85
  -8  -2  15   -0.01    0.86
   8   2 -16    5.87    1.16
  -8  -2  16    9.63    1.20
   8   2 -17    5.85    1.13
  -8  -2  17    8.86    1.36
   8   2 -18    2.11    1.24
  -8  -2  18    1.77    1.08
   8   2 -19    4.20    1.27
  -8  -2  19    4.43    1.37
   8   2 -20    7.47    1.57
  -8  -2  20    5.12    1.46
   8   2 -21    7.14    1.50
  -8  -2  21    5.65    1.40
   8   2 -22    4.61    1.98
  -8  -2  22    5.26    1.43
   8   2 -23    1.78    1.63
  -8  -2  23    1.50    1.72
   8   2 -24    4.47    1.82
  -8  -2  24    6.23    1.92
   8   2 -25    0.65    1.81
  -8  -2  25    0.98    1.96
   8   2 -26    0.58    1.92
  -8  -2  26    1.67    2.03
   8   2 -27    5.91    2.13
  -8  -2  27    8.58    2.13
   8   2 -28    7.02    2.00
  -8  -2  28    6.06    2.22
   8   2 -29   -0.26    1.61
  -8  -2  29   -1.13    1.91
   8   2 -30    0.86    1.53
  -8  -2  30    0.14    1.82
   8   2 -31   -0.05    1.60
  -8  -2  31    4.31    2.55
  -8  -2  32   -0.91    3.00
  -8  -2  33   -0.06    2.25
  -9  -2 -30    0.33    1.32
   9   2  29   -0.04    2.13
  -9  -2 -29    0.98    2.41
   9   2  28   -1.36    1.61
  -9  -2 -28   -0.28    1.70
   9   2  27   -0.47    1.77
  -9  -2 -27    0.49    1.89
   9   2  26   -0.46    1.86
  -9  -2 -26    0.09    1.96
   9   2  25    0.35    1.68
  -9  -2 -25   -1.84    2.07
   9   2  24   -0.81    2.02
  -9  -2 -24   -1.46    1.83
   9   2  23   -0.49    1.66
  -9  -2 -23   -0.35    1.79
   9   2  22   -1.30    1.60
  -9  -2 -22   -0.23    1.76
   9   2  21    1.21    1.61
  -9  -2 -21    1.38    1.55
   9   2  20   -1.44    1.31
  -9  -2 -20    0.78    1.42
   9   2  19    1.20    1.24
  -9  -2 -19    0.33    1.24
   9   2  18   -0.23    1.22
  -9  -2 -18    0.67    1.19
   9   2  17   -0.54    1.25
  -9  -2 -17    0.23    1.28
   9   2  16    0.38    1.02
  -9  -2 -16    0.15    1.03
   9   2  15    2.84    1.00
  -9  -2 -15    2.92    1.12
   9   2  14    0.29    0.95
  -9  -2 -14    1.41    1.02
   9   2  13    5.43    1.02
  -9  -2 -13    3.78    0.89
   9   2  12    0.04    1.60
  -9  -2 -12    0.79    0.82
  -9  -2 -11   -0.53    0.81
   9   2  10    4.95    1.35
  -9  -2 -10    3.09    0.73
   9   2   9    8.87    1.46
  -9  -2  -9   12.76    0.89
   9   2   8    2.44    0.57
  -9  -2  -8    2.77    0.62
   9   2   7    0.62    0.47
  -9  -2  -7    1.90    0.47
   9   2   6    2.44    0.39
  -9  -2  -6    1.29    0.43
   9   2 -10    2.53    0.47
   9   2 -11   -0.14    0.54
  -9  -2  11    0.17    0.67
   9   2 -12   -0.21    1.02
  -9  -2  12   -0.07    0.60
   9   2 -13    6.04    0.86
  -9  -2  13    2.65    0.87
   9   2 -14    0.34    0.96
  -9  -2  14    1.46    0.82
   9   2 -15    3.83    1.51
  -9  -2  15    2.39    0.89
   9   2 -16    0.75    1.09
  -9  -2  16   -0.38    0.88
   9   2 -17   -0.99    1.26
  -9  -2  17   -0.69    1.14
   9   2 -18    0.19    1.36
  -9  -2  18    1.67    1.03
   9   2 -19    1.19    1.35
  -9  -2  19   -0.70    1.43
   9   2 -20   -0.21    1.56
  -9  -2  20   -0.71    1.46
   9   2 -21    3.10    1.81
  -9  -2  21    1.13    1.46
   9   2 -22   -0.55    1.63
  -9  -2  22    0.69    1.45
   9   2 -23    0.06    1.67
  -9  -2  23    1.47    1.67
   9   2 -24   -0.21    1.32
  -9  -2  24   -0.12    1.51
   9   2 -25    0.06    1.15
  -9  -2  25   -0.92    1.43
   9   2 -26    0.23    0.98
  -9  -2  26   -0.54    1.14
   9   2 -27    0.30    0.89
  -9  -2  27    0.30    0.90
   9   2 -28   -0.41    1.03
  -9  -2  28    2.02    3.11
   9   2 -29    0.32    1.37
  -9  -2  29    4.80    2.91
   9   2 -30    0.22    1.22
  -9  -2  31   -2.38    2.87
 -10  -2 -29    0.50    1.44
 -10  -2 -28    0.44    1.24
  10   2  27    1.22    1.81
  10   2  26   -1.66    1.47
 -10  -2 -26    0.99    1.30
  10   2  25    0.21    1.62
 -10  -2 -25    1.10    1.87
  10   2  24   -0.23    1.92
 -10  -2 -24    0.05    1.95
  10   2  23   -0.68    1.80
 -10  -2 -23    0.07    2.07
  10   2  22    6.47    2.06
 -10  -2 -22    6.78    2.17
  10   2  21    1.32    1.70
 -10  -2 -21    0.15    1.87
  10   2  20    6.83    1.58
 -10  -2 -20    7.46    1.94
  10   2  19    5.60    1.64
 -10  -2 -19    1.67    1.71
  10   2  18   -0.74    2.73
 -10  -2 -18    0.97    1.67
  10   2  17    4.12    1.53
 -10  -2 -17    6.23    1.67
  10   2  16   12.79    1.57
 -10  -2 -16    9.87    1.99
  10   2  15   11.91    2.73
 -10  -2 -15    5.70    1.40
  10   2  14   10.98    1.24
 -10  -2 -14   11.28    1.68
  10   2  13    0.74    1.61
 -10  -2 -13    0.27    1.07
  10   2  12    1.40    1.85
 -10  -2 -12    0.20    0.95
  10   2  11    2.22    0.93
 -10  -2 -11    2.10    0.87
  10   2  10    2.26    1.64
 -10  -2 -10    3.86    0.89
  10   2   9    7.79    1.23
 -10  -2  -9    2.65    0.72
  10   2   8   21.56    1.54
 -10  -2  -8   15.39    1.18
  10   2 -13    0.63    0.62
 -10  -2  13    0.32    0.75
  10   2 -14    5.12    0.85
 -10  -2  14    7.07    1.21
  10   2 -15    3.79    1.51
 -10  -2  15    2.76    1.44
 -10  -2  16   12.12    1.45
  10   2 -17    4.64    1.26
 -10  -2  17    2.92    1.68
  10   2 -18   -0.35    1.42
 -10  -2  18   -0.05    1.46
  10   2 -19    1.13    1.55
 -10  -2  19    3.47    2.03
  10   2 -20    5.83    1.81
 -10  -2  20    2.65    1.72
  10   2 -21    0.27    1.91
 -10  -2  21   -1.51    1.70
  10   2 -22    1.20    2.12
 -10  -2  22    8.07    1.84
  10   2 -23    0.36    3.44
 -10  -2  23    0.67    1.99
  10   2 -24    0.03    2.07
 -10  -2  24    1.32    2.00
  10   2 -25   -0.47    3.64
 -10  -2  25   -0.28    1.97
  10   2 -26   -2.20    3.98
 -10  -2  26   -0.38    1.37
  10   2 -27    6.75    3.55
 -10  -2  27    0.11    1.14
  10   2 -28   -0.58    2.50
 -10  -2  28    1.17    2.58
 -11  -2 -28    1.88    1.27
 -11  -2 -27   -0.35    1.19
 -11  -2 -26    0.01    2.04
  11   2  25   -0.02    2.35
 -11  -2 -25   -0.47    1.28
  11   2  24    1.33    3.39
 -11  -2 -24    0.37    0.88
  11   2  23   -1.00    4.28
 -11  -2 -23    0.50    0.94
  11   2  22   -0.16    1.91
 -11  -2 -22   -1.30    1.52
  11   2  21    1.64    2.10
 -11  -2 -21   -0.07    1.56
  11   2  20   -1.17    3.11
 -11  -2 -20   -0.14    1.89
  11   2  19    0.28    1.54
 -11  -2 -19   -1.34    1.71
  11   2  18    2.59    1.40
 -11  -2 -18    0.54    1.60
  11   2  17    0.01    3.48
 -11  -2 -17   -0.64    1.70
  11   2  16   -0.87    3.05
 -11  -2 -16    1.63    1.50
  11   2  15    2.12    2.61
 -11  -2 -15    1.38    1.49
  11   2  14    0.18    1.30
 -11  -2 -14    0.29    1.31
  11   2  13    1.49    1.14
 -11  -2 -13   -0.28    1.16
  11   2  12    1.27    0.92
 -11  -2 -12    0.27    1.02
  11   2  11    0.62    1.31
 -11  -2 -11    0.34    0.84
  11   2  10    6.27    0.86
 -11  -2 -10    3.64    1.26
  11   2 -16    0.09    0.84
 -11  -2  16   -0.37    0.91
  11   2 -17   -0.86    1.56
 -11  -2  17   -0.28    1.49
  11   2 -18    0.88    1.35
 -11  -2  18    0.87    1.46
  11   2 -19   -1.61    1.56
 -11  -2  19   -0.51    1.71
  11   2 -20    0.40    1.53
 -11  -2  20   -0.93    1.46
  11   2 -21   -0.45    1.26
 -11  -2  21    1.15    1.16
  11   2 -22   -0.33    1.31
 -11  -2  22    0.77    0.87
  11   2 -23    0.06    2.30
 -11  -2  23    0.89    1.76
  11   2 -24   -0.73    1.87
 -11  -2  24   -0.10    1.81
  12   2  23   -1.39    2.36
 -12  -2 -23   -0.09    1.49
 -12  -2 -22    0.21    1.26
 -12  -2 -21   -0.57    1.28
  12   2  20    0.90    3.24
 -12  -2 -20   -0.34    1.58
  12   2  19    1.84    4.06
 -12  -2 -19    2.54    1.69
  12   2  18   -0.34    1.92
 -12  -2 -18   -0.54    1.54
  12   2  17    0.88    3.12
 -12  -2 -17   -0.91    1.80
  12   2  16    4.69    2.21
 -12  -2 -16    4.31    1.66
  12   2  15    0.13    1.56
 -12  -2 -15   -0.42    1.47
  12   2  14    1.92    1.43
 -12  -2 -14    0.53    1.40
  12   2  13   -0.21    1.24
 -12  -2 -13    0.69    1.24
  12   2  12    0.68    0.82
 -12  -2 -12    0.84    1.12
 -13  -2 -17   -0.86    2.03
  13   2  16   -1.99    1.91
 -13  -2 -16    3.83    2.25
 -13   3  15    2.98    1.62
  13  -3 -15    1.16    1.21
  13  -3 -14   -0.29    1.08
  13  -3   5   -0.03    0.55
 -13   3  -6    2.43    0.90
 -13   3  -7    3.18    1.91
  13  -3   7    1.27    2.42
 -13   3  -8   -0.58    2.22
 -13   3  -9    2.63    1.64
  13  -3   9    0.75    2.69
 -13   3 -10    7.50    1.43
  13  -3  10    1.93    3.01
 -13   3 -11   -0.06    1.20
  13  -3  11   -1.44    3.08
 -13   3 -12   -0.06    1.74
  13  -3  12    1.26    2.53
 -13   3 -13    0.36    1.52
  13  -3  13    0.48    2.84
 -13   3 -14   -0.75    1.70
  13  -3  14    6.10    3.15
 -13   3 -15    0.32    1.55
  13  -3  15    1.20    3.42
 -13   3 -16   -2.08    1.76
  13  -3  16   -1.33    3.48
 -13   3 -17    1.48    2.04
  13  -3  17    1.16    1.48
 -13   3 -18    4.92    1.59
  13  -3  18   -0.73    1.11
  13  -3  19   -0.73    1.58
 -12   3  21    0.24    1.37
 -12   3  20   -0.03    1.06
  12  -3 -20   -0.36    1.63
 -12   3  19    1.87    1.48
  12  -3 -19    1.01    1.35
 -12   3  18   -0.90    1.62
  12  -3 -18    0.36    1.32
 -12   3  17   -1.17    1.50
  12  -3 -17    2.10    1.61
 -12   3  16    1.81    1.31
  12  -3 -16    0.85    1.39
 -12   3  15   -0.05    1.44
  12  -3 -15    0.70    1.41
 -12   3  14    1.40    1.57
  12  -3 -14    1.82    1.28
 -12   3  13    0.87    1.26
  12  -3 -13    1.36    1.73
 -12   3  12    0.02    1.26
  12  -3 -12   -0.41    1.59
 -12   3  11    1.52    1.71
  12  -3 -11    0.47    1.03
 -12   3  10    0.07    0.97
  12  -3 -10    1.80    1.13
 -12   3   9   -1.15    1.54
  12  -3  -9    0.15    0.81
 -12   3   8    2.25    0.81
  12  -3  -8    2.94    0.72
 -12   3   7    0.32    1.27
  12  -3  -7    0.07    0.77
  12  -3  -6    1.01    0.62
  12  -3  -5    1.53    0.55
 -12   3   4    0.57    0.69
  12  -3  -4    1.46    0.53
  12  -3  -3    1.52    0.56
  12  -3  -2    2.72    0.74
  12  -3  -1    1.98    0.70
 -12   3   0    0.07    0.95
  12  -3   0    2.71    0.74
 -12   3  -1    2.02    0.73
  12  -3   1    0.07    0.74
 -12   3  -2    0.11    0.76
  12  -3   2   -0.46    0.90
 -12   3  -3    1.19    0.89
 -12   3  -4    0.89    0.88
  12  -3   4   -1.93    1.15
 -12   3  -5    1.60    1.13
  12  -3   5    4.84    1.13
 -12   3  -6    2.00    1.06
  12  -3   6    4.39    1.24
 -12   3  -7   -0.17    1.01
  12  -3   7   -1.17    1.14
 -12   3  -8    2.66    1.57
  12  -3   8    9.77    1.37
 -12   3  -9   -0.05    1.21
  12  -3   9   -1.45    1.85
 -12   3 -10    0.65    1.28
  12  -3  10   -0.24    1.24
 -12   3 -11    0.45    2.02
  12  -3  11    2.07    1.56
 -12   3 -12    0.81    1.45
  12  -3  12   -0.70    1.52
 -12   3 -13    0.83    1.35
  12  -3  13    0.05    1.64
 -12   3 -14    6.97    2.51
  12  -3  14    6.02    3.27
 -12   3 -15    1.29    1.74
  12  -3  15    1.01    1.50
 -12   3 -16    2.26    1.69
  12  -3  16    0.80    1.72
 -12   3 -17    2.71    2.65
  12  -3  17    2.35    4.01
 -12   3 -18    1.01    1.94
  12  -3  18    0.53    1.75
 -12   3 -19    4.99    2.12
  12  -3  19    2.23    1.82
 -12   3 -20   -0.02    1.92
  12  -3  20   -0.03    1.82
 -12   3 -21    1.09    2.02
  12  -3  21    0.15    1.58
 -12   3 -22    0.02    1.51
  12  -3  22    2.20    1.60
  12  -3  23   -0.10    1.87
  12  -3  24   -0.55    2.15
  11  -3 -26    0.33    1.69
  11  -3 -25    0.84    1.50
 -11   3  24    0.41    1.97
  11  -3 -24    1.20    1.34
 -11   3  23    2.93    1.98
  11  -3 -23   -0.16    1.48
  11  -3 -22    2.45    2.05
 -11   3  21    1.71    1.98
  11  -3 -21    1.01    1.85
 -11   3  20    0.69    2.18
  11  -3 -20   -0.83    3.31
 -11   3  19    1.41    1.73
  11  -3 -19    1.26    1.65
 -11   3  18   10.91    1.95
  11  -3 -18    8.57    1.68
 -11   3  17    0.22    1.54
  11  -3 -17    2.31    1.44
 -11   3  16    5.00    1.70
  11  -3 -16    2.55    1.65
 -11   3  15    6.69    1.62
  11  -3 -15    6.62    1.48
 -11   3  14    1.82    1.29
  11  -3 -14   -0.61    1.14
 -11   3  13    6.33    1.36
  11  -3 -13    9.81    1.38
 -11   3  12    0.00    1.64
  11  -3 -12    8.40    1.26
 -11   3  11    0.64    1.05
  11  -3 -11    0.28    0.98
 -11   3  10    3.96    0.99
  11  -3 -10    2.12    1.23
 -11   3   9    9.97    1.42
  11  -3  -9   13.54    1.18
 -11   3   8    3.37    1.60
  11  -3  -8    4.12    1.19
 -11   3   7    9.60    1.23
  11  -3  -7   20.20    1.75
 -11   3   6    0.78    0.85
  11  -3  -6    0.90    0.96
 -11   3   5    0.87    1.20
  11  -3  -5   -0.58    0.72
 -11   3   4    4.61    1.07
  11  -3  -4    3.37    0.92
 -11   3   3    1.08    0.85
  11  -3  -3    5.28    0.80
 -11   3   2    3.97    0.86
  11  -3  -2    0.55    0.79
 -11   3   1    3.38    1.23
  11  -3  -1    0.63    0.96
 -11   3   0   -0.58    0.81
  11  -3   0   -0.03    0.85
 -11   3  -1    0.12    0.76
  11  -3   1    3.04    0.75
 -11   3  -2   -0.06    0.79
  11  -3   2    7.05    1.36
 -11   3  -3    4.56    1.63
  11  -3   3    6.74    1.11
  11  -3   4   10.93    1.43
 -11   3  -5    1.69    0.85
  11  -3   5    0.02    1.23
 -11   3  -6    1.82    0.89
  11  -3   6    2.75    1.00
 -11   3  -7   26.92    1.87
  11  -3   7   13.74    1.76
 -11   3  -8    6.76    1.18
  11  -3   8    3.22    1.13
 -11   3  -9    7.65    1.47
  11  -3   9   18.47    1.74
 -11   3 -10    5.07    1.14
  11  -3  10    1.36    1.16
 -11   3 -11    0.87    1.00
  11  -3  11    1.71    1.22
 -11   3 -12   14.21    1.67
  11  -3  12    7.86    1.68
 -11   3 -13    9.79    1.75
  11  -3  13   15.44    1.79
 -11   3 -14   -0.09    1.44
  11  -3  14    0.12    1.59
 -11   3 -15   19.41    2.38
  11  -3  15   14.80    2.03
 -11   3 -16    5.08    1.45
  11  -3  16    4.83    1.78
 -11   3 -17   -0.90    2.14
  11  -3  17    0.00    1.86
 -11   3 -18    7.16    1.89
  11  -3  18    4.63    3.63
 -11   3 -19   -1.40    2.76
  11  -3  19    0.24    1.91
 -11   3 -20   -1.88    1.85
  11  -3  20    1.11    1.74
 -11   3 -21   -1.26    3.05
  11  -3  21    0.53    2.00
 -11   3 -22    2.22    2.88
  11  -3  22   -0.96    2.02
 -11   3 -23    4.10    2.11
  11  -3  23    3.31    1.99
 -11   3 -24    0.21    3.25
  11  -3  24    0.76    2.81
 -11   3 -25   -0.81    1.59
  11  -3  25    2.06    3.72
 -11   3 -26    1.30    1.92
  11  -3  26   -2.61    3.80
 -11   3 -27   -0.96    1.38
  11  -3  27    0.81    2.79
  10  -3 -29   -0.13    1.69
  10  -3 -28    3.37    2.25
 -10   3  27    0.18    1.09
  10  -3 -27   -0.90    1.81
 -10   3  26   -0.08    1.06
  10  -3 -26    4.16    2.38
 -10   3  25    1.67    2.13
  10  -3 -25    0.32    2.29
 -10   3  24   -0.51    1.91
  10  -3 -24   -0.62    1.75
 -10   3  23   -0.30    2.15
  10  -3 -23    0.44    2.54
 -10   3  22    1.12    1.93
  10  -3 -22    0.70    1.54
 -10   3  21    1.87    1.88
  10  -3 -21   -1.00    1.85
 -10   3  20    2.67    1.72
  10  -3 -20    0.99    1.52
 -10   3  19   -1.06    2.74
  10  -3 -19   -0.12    1.63
 -10   3  18   -0.60    1.47
  10  -3 -18    0.69    1.33
 -10   3  17    1.04    1.41
  10  -3 -17    0.13    1.41
 -10   3  16   -0.68    1.41
  10  -3 -16   -0.71    1.25
 -10   3  15   -0.14    1.20
  10  -3 -15    0.52    1.41
 -10   3  14    0.19    1.23
  10  -3 -14   -0.37    1.13
 -10   3  13    1.38    0.96
  10  -3 -13    1.01    1.03
 -10   3  12    1.32    0.98
  10  -3 -12    1.87    1.03
 -10   3  11   -0.24    1.58
  10  -3 -11    0.38    1.02
 -10   3  10    0.32    0.95
  10  -3 -10   -0.09    1.15
 -10   3   9    1.10    0.83
  10  -3  -9    0.07    0.78
 -10   3   8    4.50    1.15
  10  -3  -8    3.62    0.70
 -10   3   7    1.27    0.76
 -10   3   6    0.46    0.76
  10  -3  -6   -0.34    0.69
 -10   3   5    1.32    1.19
  10  -3  -5    3.10    0.80
 -10   3   4    2.94    0.75
  10  -3  -4    0.44    0.74
 -10   3   3    1.32    0.81
  10  -3  -3    3.89    0.75
 -10   3   2    1.50    0.74
  10  -3  -2    0.46    0.72
 -10   3   1    0.42    0.66
  10  -3  -1   -0.38    0.89
 -10   3   0   29.72    2.05
  10  -3   0    8.88    2.07
 -10   3  -1    0.02    1.01
  10  -3   1    0.67    0.69
 -10   3  -2    0.27    1.01
  10  -3   2    0.11    0.74
 -10   3  -3    3.60    1.04
  10  -3   3    4.18    0.84
 -10   3  -4    2.86    1.05
  10  -3   4    2.78    0.77
 -10   3  -5    2.99    0.88
  10  -3   5    5.75    1.05
 -10   3  -6    0.10    0.77
  10  -3   6   -0.37    0.68
 -10   3  -7   -0.15    0.72
  10  -3   7   -0.03    0.87
 -10   3  -8    3.86    1.00
  10  -3   8    5.27    1.51
 -10   3  -9    1.21    0.82
  10  -3   9    1.17    1.00
 -10   3 -10    0.70    0.84
  10  -3  10    0.06    0.97
 -10   3 -11    0.43    0.91
  10  -3  11   -0.17    1.12
 -10   3 -12    1.83    1.10
  10  -3  12    1.49    1.21
 -10   3 -13    1.33    1.23
  10  -3  13    3.64    1.28
 -10   3 -14    0.32    1.72
  10  -3  14    0.31    1.34
 -10   3 -15    1.09    1.30
  10  -3  15    0.99    1.35
 -10   3 -16    1.25    1.34
  10  -3  16    0.74    1.47
 -10   3 -17    1.42    2.10
  10  -3  17    2.18    1.58
 -10   3 -18    0.86    1.68
  10  -3  18    0.58    1.75
 -10   3 -19   -0.68    1.71
  10  -3  19   -0.92    1.42
 -10   3 -20    3.55    2.04
  10  -3  20    1.37    1.80
 -10   3 -21    0.17    2.05
  10  -3  21   -1.62    3.31
 -10   3 -22   -0.38    1.97
  10  -3  22   -0.47    1.90
 -10   3 -23   -0.31    2.05
  10  -3  23    0.60    2.05
 -10   3 -24   -0.45    1.76
  10  -3  24    1.16    2.07
 -10   3 -25   -1.13    2.55
  10  -3  25   -1.95    1.90
 -10   3 -26    1.60    1.98
  10  -3  26    0.37    1.63
 -10   3 -27   -0.38    1.72
  10  -3  27    2.49    2.85
 -10   3 -28   -0.48    1.73
  10  -3  28    0.00    1.77
   9  -3 -31    5.47    2.04
  -9   3  30   -0.08    1.67
   9  -3 -30   -1.53    1.47
  -9   3  29    0.30    1.38
   9  -3 -29    0.62    1.00
   9  -3 -28   -0.42    2.51
  -9   3  27    0.31    2.62
   9  -3 -27   -0.32    1.95
  -9   3  26    2.58    1.91
   9  -3 -26    1.97    1.79
  -9   3  25    2.21    2.05
   9  -3 -25   -0.14    1.78
  -9   3  24    4.97    2.02
   9  -3 -24    6.19    1.71
  -9   3  23    6.42    1.97
   9  -3 -23    5.31    1.69
  -9   3  22    1.76    2.25
   9  -3 -22    0.70    1.52
  -9   3  21   10.41    2.06
   9  -3 -21    8.95    1.71
  -9   3  20   10.72    1.80
   9  -3 -20    9.31    1.76
  -9   3  19    5.19    1.52
   9  -3 -19    4.76    1.43
  -9   3  18    8.02    1.77
   9  -3 -18   10.00    1.47
  -9   3  17    8.59    1.56
   9  -3 -17    8.74    1.30
  -9   3  16    5.86    1.28
   9  -3 -16    5.73    1.19
  -9   3  15   18.10    1.67
   9  -3 -15   17.33    1.57
  -9   3  14    4.17    1.05
   9  -3 -14    2.61    0.95
  -9   3  13   25.50    1.73
   9  -3 -13   22.12    1.46
  -9   3  12   40.05    3.31
   9  -3 -12   40.01    2.00
  -9   3  11    0.00    0.92
   9  -3 -11    0.67    0.77
  -9   3  10   43.94    2.18
   9  -3 -10   35.87    2.30
  -9   3   9    3.87    0.91
   9  -3  -9    4.90    0.81
  -9   3   8    1.41    0.76
   9  -3  -8    0.61    0.71
  -9   3   7   17.05    1.29
  -9   3   6    6.62    1.30
   9  -3  -6    7.88    0.88
  -9   3   5    9.03    0.89
   9  -3  -5    4.16    0.89
  -9   3   4   40.39    2.08
   9  -3  -4   38.69    1.95
  -9   3   3   -0.19    0.56
   9  -3  -3   -0.19    0.55
  -9   3   2   15.89    1.36
  -9   3   1   30.89    2.38
   9  -3  -1   40.48    2.51
  -9   3   0   -0.35    0.91
   9  -3   0   -0.25    0.78
   9  -3   1   37.05    2.36
  -9   3  -2   18.46    1.21
   9  -3   2   17.39    1.75
  -9   3  -3    0.41    0.60
   9  -3   3    0.33    0.64
  -9   3  -4   44.45    2.13
   9  -3   4   37.28    2.33
  -9   3  -5    7.56    1.13
   9  -3   5    9.46    1.13
  -9   3  -6    8.25    0.96
   9  -3   6    7.50    0.91
  -9   3  -7   17.86    1.63
   9  -3   7   18.62    1.66
  -9   3  -8    1.71    0.72
   9  -3   8    0.53    0.73
  -9   3  -9    6.48    1.12
   9  -3   9    6.09    0.95
  -9   3 -10   44.98    2.05
   9  -3  10   43.51    2.34
  -9   3 -11    0.73    0.87
   9  -3  11   -0.05    0.94
  -9   3 -12   41.00    2.48
   9  -3  12   44.66    2.16
  -9   3 -13   27.90    2.69
   9  -3  13   31.06    1.62
  -9   3 -14    3.77    1.13
   9  -3  14    2.12    1.24
  -9   3 -15   24.24    1.78
   9  -3  15   27.97    1.92
  -9   3 -16    7.67    1.38
   9  -3  16    6.00    1.44
  -9   3 -17   11.28    1.41
   9  -3  17   11.24    1.68
  -9   3 -18    9.22    1.79
   9  -3  18    7.38    1.96
  -9   3 -19    5.37    1.58
   9  -3  19    8.17    1.26
  -9   3 -20   11.28    2.07
   9  -3  20   13.58    2.14
  -9   3 -21   11.21    1.81
   9  -3  21   16.72    1.80
  -9   3 -22    1.93    1.86
   9  -3  22    2.33    1.83
  -9   3 -23    8.18    2.14
   9  -3  23    9.54    3.33
  -9   3 -24   10.27    2.25
   9  -3  24    4.79    1.76
  -9   3 -25    0.93    2.30
   9  -3  25    1.56    2.11
  -9   3 -26    4.80    1.84
   9  -3  26    2.72    1.90
  -9   3 -27   -0.23    2.37
   9  -3  27    0.32    2.14
  -9   3 -28    0.35    1.89
   9  -3  28   -0.33    1.79
  -9   3 -29    0.37    1.41
   9  -3  29    0.68    2.82
   8  -3 -31    0.08    1.42
  -8   3  30    1.17    1.62
   8  -3 -30   -0.35    1.74
  -8   3  29    2.80    2.11
   8  -3 -29   -1.87    1.84
  -8   3  28   -1.72    2.15
   8  -3 -28    3.12    1.69
  -8   3  27   -2.24    2.24
   8  -3 -27    4.71    3.33
  -8   3  26    0.54    2.23
   8  -3 -26    2.63    1.86
  -8   3  25    2.37    1.96
   8  -3 -25    1.95    1.37
  -8   3  24   -0.22    2.21
   8  -3 -24   -0.88    1.68
  -8   3  23   -0.88    1.79
   8  -3 -23    0.75    1.48
  -8   3  22    1.16    1.57
   8  -3 -22    0.28    1.38
  -8   3  21    2.67    1.46
   8  -3 -21    1.80    1.17
  -8   3  20    3.42    1.89
   8  -3 -20    1.57    1.20
  -8   3  19   -0.07    1.36
   8  -3 -19    2.09    1.16
  -8   3  18   -0.75    1.95
   8  -3 -18   -0.14    1.01
  -8   3  17    4.89    1.23
   8  -3 -17    3.37    0.98
  -8   3  16    3.72    0.96
   8  -3 -16    2.35    1.40
  -8   3  15    5.66    2.01
   8  -3 -15    2.19    1.45
  -8   3  14    4.80    1.10
   8  -3 -14    4.44    0.87
  -8   3  13    0.03    0.81
   8  -3 -13   -0.02    0.76
  -8   3  12    4.38    0.95
   8  -3 -12    5.38    0.82
  -8   3  11    5.39    0.84
   8  -3 -11    5.07    0.76
  -8   3  10    1.07    0.65
   8  -3 -10    1.15    0.76
  -8   3   9    4.79    0.92
   8  -3  -9    4.14    0.76
  -8   3   8   14.31    1.07
   8  -3  -8   10.29    1.15
  -8   3   7   15.19    1.31
   8  -3  -7   15.25    1.18
  -8   3   6   49.99    2.00
   8  -3  -6   46.80    2.21
  -8   3   5   39.31    2.21
   8  -3  -5   41.29    1.75
  -8   3   4   16.56    1.01
   8  -3  -4   11.48    1.85
  -8   3   3   21.31    1.31
   8  -3  -3   19.61    2.02
  -8   3   2    7.58    0.94
   8  -3  -2    8.98    0.94
  -8   3   1    0.44    0.74
   8  -3  -1    0.22    0.63
   8  -3   0   56.64    3.36
  -8   3  -1    0.29    0.47
   8  -3   1    0.34    0.49
  -8   3  -2    8.38    0.86
   8  -3   2    8.31    0.86
  -8   3  -3   22.35    1.27
   8  -3   3   20.53    1.33
  -8   3  -4   16.36    1.38
   8  -3   4   16.54    1.07
  -8   3  -5   40.92    2.29
   8  -3   5   45.92    1.97
  -8   3  -6   54.51    2.26
   8  -3   6   55.11    2.32
  -8   3  -7   19.03    1.05
   8  -3   7   19.68    1.10
  -8   3  -8   13.86    1.12
   8  -3   8   15.58    1.12
  -8   3  -9    4.80    0.81
   8  -3   9    3.93    0.74
  -8   3 -10    0.28    0.72
   8  -3  10    0.25    0.70
  -8   3 -11    6.65    0.96
   8  -3  11    7.87    1.04
  -8   3 -12    6.38    1.35
   8  -3  12    5.91    0.95
  -8   3 -13    0.63    0.87
   8  -3  13    0.34    0.92
  -8   3 -14    5.29    0.93
   8  -3  14    5.85    1.06
  -8   3 -15    8.62    1.25
   8  -3  15    8.86    1.05
  -8   3 -16    3.32    1.17
   8  -3  16    2.48    1.15
  -8   3 -17    4.45    0.94
   8  -3  17    5.00    1.09
  -8   3 -18    0.61    1.22
   8  -3  18    0.11    1.29
  -8   3 -19    0.17    0.96
   8  -3  19    1.44    1.05
  -8   3 -20    2.38    1.44
   8  -3  20    1.07    1.43
  -8   3 -21    1.15    1.14
   8  -3  21   -0.89    1.17
  -8   3 -22    2.41    1.54
   8  -3  22    1.35    1.64
  -8   3 -23    0.58    1.34
   8  -3  23   -0.35    1.18
  -8   3 -24   -0.72    1.66
   8  -3  24    1.44    1.55
  -8   3 -25    3.82    2.67
   8  -3  25    4.84    1.49
  -8   3 -26    2.91    2.03
   8  -3  26    0.77    1.92
  -8   3 -27    0.71    2.17
   8  -3  27    3.58    2.71
  -8   3 -28    3.59    1.85
   8  -3  28    3.36    1.98
  -8   3 -29    0.88    1.72
   8  -3  29    1.15    2.07
  -8   3 -30   -0.65    0.99
   8  -3  30    0.92    1.59
  -7   3  31    1.06    1.40
   7  -3 -31   -0.47    1.79
  -7   3  30    0.27    2.07
   7  -3 -30    0.26    1.91
  -7   3  29   -0.37    1.70
   7  -3 -29   -0.29    1.98
  -7   3  28    2.23    2.17
   7  -3 -28    1.40    2.00
  -7   3  27    0.00    3.38
   7  -3 -27    0.96    1.88
  -7   3  26    1.07    1.89
   7  -3 -26    1.87    1.69
  -7   3  25   -0.37    3.08
   7  -3 -25    3.96    1.60
  -7   3  24    1.48    1.68
   7  -3 -24    2.53    1.59
  -7   3  23    2.27    2.63
   7  -3 -23    4.42    1.17
  -7   3  22   -1.55    1.96
   7  -3 -22    1.33    1.37
  -7   3  21   13.93    1.52
   7  -3 -21   10.84    1.56
  -7   3  20    9.74    1.66
   7  -3 -20   10.32    1.29
  -7   3  19    3.45    1.24
   7  -3 -19    2.39    0.96
  -7   3  18    0.37    1.12
   7  -3 -18    0.11    1.01
  -7   3  17   26.41    2.13
   7  -3 -17   28.60    1.52
  -7   3  16   12.59    1.46
   7  -3 -16   15.73    1.10
  -7   3  15   15.78    2.83
   7  -3 -15   23.39    1.44
  -7   3  14    1.05    0.73
   7  -3 -14    1.78    0.74
  -7   3  13   14.06    1.09
   7  -3 -13   13.11    1.02
  -7   3  12    5.57    0.80
   7  -3 -12    5.78    0.74
  -7   3  11    2.64    0.73
   7  -3 -11    3.56    0.72
  -7   3  10    9.53    1.00
   7  -3 -10    9.85    0.88
  -7   3   9    3.60    0.64
   7  -3  -9    3.74    0.64
  -7   3   8    3.49    0.63
   7  -3  -8    5.45    0.64
  -7   3   7   29.84    1.40
   7  -3  -7   26.75    1.48
  -7   3   6    5.00    0.69
   7  -3  -6    4.90    0.71
  -7   3   5   67.24    2.60
   7  -3  -5   71.87    3.22
  -7   3   4   42.02    1.62
   7  -3  -4   39.51    2.46
  -7   3   3   17.84    1.30
   7  -3  -3   19.28    1.01
  -7   3   2    0.30    0.43
   7  -3  -2    0.12    0.41
  -7   3   1   22.39    1.06
   7  -3  -1   20.46    2.00
  -7   3   0    0.27    0.40
   7  -3   0    0.00    0.44
  -7   3  -1   20.49    1.27
   7  -3   1   20.25    1.59
  -7   3  -2    0.52    0.56
   7  -3   2   -0.19    0.49
  -7   3  -3   17.45    1.30
   7  -3   3   19.00    1.29
  -7   3  -4   42.21    1.99
   7  -3   4   41.89    2.10
  -7   3  -5   76.36    2.55
   7  -3   5   76.50    2.63
  -7   3  -6    4.91    0.66
   7  -3   6    4.87    0.68
  -7   3  -7   32.96    1.59
   7  -3   7   29.65    2.07
  -7   3  -8    4.54    0.57
   7  -3   8    3.36    0.71
  -7   3  -9    3.64    0.63
   7  -3   9    3.48    0.71
  -7   3 -10   13.00    1.03
   7  -3  10   11.20    1.02
  -7   3 -11    4.03    0.75
   7  -3  11    3.15    0.78
  -7   3 -12    6.98    0.95
   7  -3  12    7.49    0.92
  -7   3 -13   14.88    1.26
   7  -3  13   14.00    1.28
  -7   3 -14    1.67    0.82
   7  -3  14    1.60    0.81
  -7   3 -15   23.47    1.56
   7  -3  15   25.03    1.51
  -7   3 -16   13.64    1.49
   7  -3  16   13.16    1.47
  -7   3 -17   32.05    1.69
   7  -3  17   29.72    1.83
  -7   3 -18    1.28    1.17
   7  -3  18    1.26    0.99
  -7   3 -19    3.03    1.17
   7  -3  19    2.49    1.31
  -7   3 -20   10.08    1.53
   7  -3  20   12.07    1.55
  -7   3 -21   15.14    1.73
   7  -3  21   11.25    1.81
  -7   3 -22    0.36    2.01
   7  -3  22   -0.30    1.17
  -7   3 -23    4.80    1.25
   7  -3  23    3.65    1.46
  -7   3 -24    4.93    1.56
   7  -3  24    2.27    1.13
  -7   3 -25    3.19    1.68
   7  -3  25    2.83    1.82
  -7   3 -26    2.55    1.90
   7  -3  26    3.72    2.73
  -7   3 -27    2.15    2.00
   7  -3  27    0.93    1.96
  -7   3 -28    0.14    2.09
   7  -3  28    3.43    1.95
  -7   3 -29   -0.48    1.70
   7  -3  29   -1.29    1.52
  -7   3 -30   -0.35    2.16
   7  -3  30   -0.61    1.67
   7  -3  31    0.28    1.99
  -6   3  32    0.51    1.26
   6  -3 -32    0.37    0.83
  -6   3  31    0.77    2.43
   6  -3 -31    0.74    1.51
  -6   3  30    6.11    2.02
   6  -3 -30    1.78    2.16
  -6   3  29    1.19    2.76
   6  -3 -29   -0.58    1.82
  -6   3  28    0.45    1.79
   6  -3 -28   -0.70    1.53
  -6   3  27    8.95    2.63
   6  -3 -27    6.10    1.81
  -6   3  26    1.46    1.64
   6  -3 -26    0.65    1.27
  -6   3  25    7.23    2.56
   6  -3 -25    7.21    1.73
  -6   3  24    7.59    1.38
   6  -3 -24    5.70    1.44
  -6   3  23    7.01    2.27
   6  -3 -23    5.44    1.35
  -6   3  22    3.70    0.99
   6  -3 -22    3.42    1.24
  -6   3  21    2.98    1.12
   6  -3 -21    2.81    1.21
  -6   3  20    6.66    1.19
   6  -3 -20    5.22    1.07
  -6   3  19    0.21    1.09
   6  -3 -19    1.13    1.04
  -6   3  18    0.82    1.02
   6  -3 -18    1.12    0.92
  -6   3  17    9.72    1.33
   6  -3 -17   10.59    0.99
  -6   3  16    1.46    1.26
   6  -3 -16    0.42    0.77
  -6   3  15    1.77    0.69
   6  -3 -15    2.20    0.75
  -6   3  14   28.59    1.93
   6  -3 -14   30.01    1.69
  -6   3  13    8.99    0.96
   6  -3 -13   10.21    0.97
  -6   3  12   17.28    0.95
   6  -3 -12   20.03    1.41
  -6   3  11   57.69    2.48
  -6   3  10    0.23    0.55
   6  -3 -10    0.35    0.51
  -6   3   9   50.22    2.03
   6  -3  -9   52.38    2.07
  -6   3   8   21.39    1.17
   6  -3  -8   20.79    1.14
  -6   3   7   14.25    1.02
   6  -3  -7   13.24    0.97
  -6   3   6  123.08    4.59
   6  -3  -6  118.94    4.14
  -6   3   5  109.80    3.65
   6  -3  -5  111.89    4.10
  -6   3   4    0.76    0.45
   6  -3  -4    0.72    0.68
  -6   3   3  192.35    6.23
   6  -3  -3  180.76    6.14
  -6   3   2   33.86    1.46
   6  -3  -2   32.55    1.69
  -6   3   1    7.38    0.66
   6  -3  -1    8.21    1.00
  -6   3   0  118.83    3.84
   6  -3   0  126.21    4.10
  -6   3  -1    6.92    0.67
   6  -3   1    7.28    0.63
  -6   3  -2   38.28    1.48
   6  -3   2   35.46    2.12
  -6   3  -3  196.27    5.88
   6  -3   3  204.19    6.18
  -6   3  -4    0.80    0.43
   6  -3   4    0.68    0.38
  -6   3  -5  116.10    4.37
   6  -3   5  118.34    4.31
   6  -3   6  131.41    4.05
  -6   3  -7   15.26    0.84
   6  -3   7   15.24    0.89
  -6   3  -8   22.64    1.14
   6  -3   8   22.62    1.34
  -6   3  -9   58.01    2.24
   6  -3   9   56.85    2.53
  -6   3 -10   -0.41    0.50
   6  -3  10   -0.05    0.51
  -6   3 -11   69.71    2.62
   6  -3  11   64.09    2.58
  -6   3 -12   20.20    1.20
   6  -3  12   19.75    1.47
  -6   3 -13   11.71    1.00
   6  -3  13   11.60    0.97
  -6   3 -14   33.88    2.05
   6  -3  14   33.48    2.48
  -6   3 -15    3.03    0.81
   6  -3  15    2.08    0.72
  -6   3 -16    0.41    0.72
   6  -3  16    0.51    0.71
  -6   3 -17   11.33    1.20
   6  -3  17   10.50    1.37
  -6   3 -18    0.77    0.89
   6  -3  18   -0.33    0.77
  -6   3 -19    0.32    1.09
   6  -3  19    1.99    1.07
  -6   3 -20    3.70    1.24
   6  -3  20    5.32    1.31
  -6   3 -21    1.44    1.19
   6  -3  21    2.30    1.32
  -6   3 -22    4.08    1.30
   6  -3  22    3.62    1.37
  -6   3 -23    5.32    1.07
   6  -3  23    4.74    1.29
  -6   3 -24    8.01    1.31
   6  -3  24    9.75    1.50
  -6   3 -25   12.71    1.34
   6  -3  25   11.95    1.39
  -6   3 -26    1.38    1.42
   6  -3  26    1.53    1.36
  -6   3 -27   15.38    1.67
   6  -3  27   15.04    2.56
  -6   3 -28    1.11    1.60
   6  -3  28    1.15    1.57
  -6   3 -29    0.91    1.70
   6  -3  29    0.64    1.80
  -6   3 -30    4.45    1.67
   6  -3  30    3.98    1.65
  -6   3 -31    2.42    2.06
   6  -3  31    2.59    2.08
  -5   3  33    0.29    1.46
   5  -3 -33    0.25    0.71
  -5   3  32    0.06    2.15
   5  -3 -32    0.15    1.95
  -5   3  31    0.11    1.75
   5  -3 -31    1.08    1.95
  -5   3  30   -0.13    1.98
   5  -3 -30    1.51    1.91
  -5   3  29    0.37    3.26
   5  -3 -29    0.43    1.92
  -5   3  28   -0.03    1.90
   5  -3 -28    0.31    1.71
  -5   3  27   -0.84    2.71
   5  -3 -27    1.08    1.60
  -5   3  26    0.47    1.61
   5  -3 -26    0.32    1.47
  -5   3  25   -1.05    1.57
   5  -3 -25   -1.49    1.43
  -5   3  24   -0.79    1.38
   5  -3 -24   -0.91    1.25
  -5   3  23    0.59    1.87
   5  -3 -23    1.47    1.29
  -5   3  22   -0.42    1.27
   5  -3 -22    0.99    1.16
  -5   3  21    0.20    0.78
   5  -3 -21    0.16    0.75
  -5   3  20    0.05    0.90
   5  -3 -20    0.53    1.09
  -5   3  19   -1.26    1.29
   5  -3 -19    0.23    0.87
   5  -3 -18    4.31    0.84
  -5   3  17    0.22    0.76
   5  -3 -17    0.68    0.83
  -5   3  16   -0.01    0.82
   5  -3 -16    0.09    0.75
  -5   3  15    1.38    0.71
   5  -3 -15    1.43    0.62
   5  -3 -14    0.08    0.61
  -5   3  13    6.48    0.85
   5  -3 -13    6.28    0.76
  -5   3  12    5.19    0.79
   5  -3 -12    3.90    0.64
  -5   3  11    0.49    0.59
   5  -3 -11    0.35    0.50
  -5   3  10   35.25    2.64
   5  -3 -10   39.43    1.74
  -5   3   9    0.96    0.72
   5  -3  -9   -0.09    0.37
  -5   3   8    0.45    0.49
   5  -3  -8    0.95    0.48
  -5   3   7   10.62    0.86
   5  -3  -7   11.63    0.96
  -5   3   6   16.03    1.06
   5  -3  -6   17.50    0.90
  -5   3   5    3.93    0.51
   5  -3  -5    3.64    0.52
  -5   3   4    0.64    0.46
   5  -3  -4    0.37    0.41
  -5   3   3    2.00    0.45
   5  -3  -3    1.57    0.39
  -5   3   2    7.51    0.62
   5  -3  -2    7.61    0.65
  -5   3   1    0.83    0.42
   5  -3  -1    0.54    0.40
  -5   3   0   -0.08    0.39
   5  -3   0    0.13    0.43
  -5   3  -1    0.63    0.34
   5  -3   1    0.76    0.33
  -5   3  -2    7.46    0.59
   5  -3   2    9.16    0.63
  -5   3  -3    1.42    0.39
   5  -3   3    1.60    0.42
  -5   3  -4    0.62    0.34
   5  -3   4    0.49    0.42
  -5   3  -5    4.01    0.50
   5  -3   5    3.78    0.53
  -5   3  -6   18.73    0.97
   5  -3   6   19.49    0.88
  -5   3  -7   11.71    0.73
   5  -3   7   12.65    0.76
  -5   3  -8    1.02    0.48
   5  -3   8    0.36    0.54
  -5   3  -9    0.26    0.44
   5  -3   9   -0.11    0.52
  -5   3 -10   41.42    1.53
   5  -3  10   38.74    1.58
  -5   3 -11   -0.05    0.44
   5  -3  11    1.30    0.50
  -5   3 -12    4.78    0.65
   5  -3  12    4.63    0.76
  -5   3 -13    6.87    0.75
   5  -3  13    7.59    0.89
  -5   3 -14    1.35    0.64
   5  -3  14    0.33    0.57
  -5   3 -15    1.75    0.77
   5  -3  15    1.51    0.69
  -5   3 -16    0.13    0.77
   5  -3  16   -0.53    0.82
  -5   3 -17   -0.37    0.63
   5  -3  17    0.50    0.72
  -5   3 -18    5.84    0.92
   5  -3  18    6.99    1.01
  -5   3 -19   -0.13    0.94
   5  -3  19    0.45    1.02
  -5   3 -20    0.85    0.98
   5  -3  20   -0.42    1.09
  -5   3 -21    1.07    1.01
   5  -3  21   -0.26    1.03
  -5   3 -22    0.11    0.99
   5  -3  22    0.80    0.87
  -5   3 -23    1.83    1.15
   5  -3  23    0.79    1.31
  -5   3 -24   -0.19    1.07
   5  -3  24    0.06    1.10
  -5   3 -25   -0.30    1.36
   5  -3  25    0.89    1.42
  -5   3 -26    1.04    1.28
   5  -3  26    0.65    1.39
  -5   3 -27   -0.39    1.67
   5  -3  27    0.51    1.69
  -5   3 -28   -1.44    1.62
   5  -3  28   -1.05    1.56
  -5   3 -29    0.33    1.94
   5  -3  29    0.37    2.05
  -5   3 -30   -1.48    3.20
   5  -3  30   -0.44    1.58
  -5   3 -31    1.14    2.24
   5  -3  31    0.00    2.19
  -5   3 -32   -0.69    2.35
   5  -3  32    0.99    2.20
  -4   3  33    3.46    2.02
   4  -3 -33    3.79    3.34
  -4   3  32    0.32    1.60
   4  -3 -32   -1.68    2.08
  -4   3  31    5.67    1.55
   4  -3 -31    7.30    1.45
  -4   3  30   13.18    1.74
   4  -3 -30   14.25    2.10
  -4   3  29    0.20    1.61
   4  -3 -29    2.09    1.47
  -4   3  28    1.68    1.77
   4  -3 -28    0.43    1.76
  -4   3  27    4.38    1.27
   4  -3 -27    2.97    1.32
  -4   3  26   -0.60    1.60
   4  -3 -26    1.60    1.41
  -4   3  25    9.88    1.30
   4  -3 -25   10.65    1.41
  -4   3  24    6.14    1.45
   4  -3 -24    8.60    1.46
  -4   3  23   13.55    1.32
   4  -3 -23   15.01    1.24
  -4   3  22   22.38    1.67
   4  -3 -22   27.05    1.82
  -4   3  21    0.00    0.83
   4  -3 -21    0.10    0.84
  -4   3  20    8.04    0.95
   4  -3 -20    7.76    0.94
  -4   3  19    3.57    1.07
   4  -3 -19    5.21    0.97
  -4   3  18    4.41    0.87
   4  -3 -18    4.54    0.96
  -4   3  17    5.18    0.79
   4  -3 -17    5.75    0.68
  -4   3  16    9.21    0.90
   4  -3 -16    8.82    0.95
  -4   3  15    1.88    0.83
   4  -3 -15    1.54    0.73
  -4   3  14   45.61    1.83
   4  -3 -14   47.26    1.85
  -4   3  13    9.19    0.96
   4  -3 -13    9.35    0.80
  -4   3  12   26.95    1.22
   4  -3 -12   29.16    1.41
  -4   3  11   82.33    3.17
   4  -3 -11   77.99    3.26
  -4   3  10   10.55    0.93
   4  -3 -10   12.03    0.93
  -4   3   9   62.83    2.89
   4  -3  -9   64.42    2.87
  -4   3   8   72.90    3.45
   4  -3  -8   74.32    3.23
  -4   3   7    3.49    0.60
   4  -3  -7    3.37    0.70
  -4   3   6  133.93    4.57
   4  -3  -6  135.04    4.34
  -4   3   5   98.25    4.03
   4  -3  -5  101.36    5.58
  -4   3   4    2.60    0.51
   4  -3  -4    2.89    0.55
  -4   3   3  223.61    6.48
   4  -3  -3  223.71    6.59
  -4   3   2   88.67    3.26
   4  -3  -2   90.64    3.05
  -4   3   1   29.19    1.32
   4  -3  -1   30.04    1.32
  -4   3   0  300.97    9.11
   4  -3   0  307.25    8.20
  -4   3  -1   29.22    1.44
   4  -3   1   30.43    1.50
  -4   3  -2   92.96    5.62
   4  -3   2   88.57    3.00
  -4   3  -3  231.76    6.96
   4  -3   3  228.50    7.34
  -4   3  -4    2.21    0.35
   4  -3   4    2.21    0.44
  -4   3  -5  105.57    5.76
   4  -3   5  105.23    3.59
  -4   3  -6  137.66    4.44
   4  -3   6  140.23    4.29
  -4   3  -7    3.69    0.49
   4  -3   7    3.50    0.56
  -4   3  -8   74.65    3.05
   4  -3   8   76.46    3.12
  -4   3  -9   68.21    2.83
   4  -3   9   69.05    2.51
  -4   3 -10   13.00    0.77
   4  -3  10   12.01    0.79
  -4   3 -11   86.37    3.26
   4  -3  11   89.16    2.89
  -4   3 -12   31.87    1.60
   4  -3  12   30.06    1.67
  -4   3 -13   10.29    0.83
   4  -3  13    9.69    0.85
  -4   3 -14   50.33    2.28
   4  -3  14   47.25    2.80
  -4   3 -15    1.31    0.54
   4  -3  15    1.15    0.63
  -4   3 -16    8.04    0.79
   4  -3  16    8.71    0.85
  -4   3 -17    6.91    0.91
   4  -3  17    6.28    0.95
  -4   3 -18    4.60    0.93
   4  -3  18    5.46    1.04
  -4   3 -19    4.13    0.80
   4  -3  19    5.69    0.71
  -4   3 -20    9.17    1.29
   4  -3  20    9.23    1.26
  -4   3 -21    0.30    1.03
   4  -3  21    0.19    0.79
  -4   3 -22   23.89    1.97
   4  -3  22   25.84    2.07
  -4   3 -23   16.62    1.64
   4  -3  23   15.46    1.55
  -4   3 -24    7.93    1.38
   4  -3  24    6.86    1.46
  -4   3 -25    9.04    1.59
   4  -3  25   11.44    1.56
  -4   3 -26    1.25    1.44
   4  -3  26   -0.05    1.54
  -4   3 -27    5.38    1.56
   4  -3  27    6.45    1.58
  -4   3 -28    1.63    1.64
   4  -3  28    4.28    2.68
  -4   3 -29    1.30    1.87
   4  -3  29    2.04    1.86
  -4   3 -30   13.25    1.82
   4  -3  30   13.96    1.86
  -4   3 -31    8.08    1.60
   4  -3  31    9.71    1.64
  -4   3 -32    0.62    2.32
   4  -3  32   -0.35    1.79
  -3   3  33   -0.31    1.90
   3  -3 -33   -0.05    1.92
  -3   3  32   -1.23    2.08
   3  -3 -32    0.83    2.11
  -3   3  31    0.81    2.00
   3  -3 -31   -0.06    1.91
  -3   3  30    2.05    2.74
   3  -3 -30    2.03    1.97
  -3   3  29    0.56    1.47
   3  -3 -29    0.58    1.62
  -3   3  28    0.45    1.24
   3  -3 -28    0.40    1.54
  -3   3  27    5.03    1.31
   3  -3 -27    6.38    1.33
  -3   3  26    0.36    1.18
   3  -3 -26    2.09    1.18
  -3   3  25   -0.35    1.08
   3  -3 -25   -1.08    0.92
  -3   3  24    4.91    1.13
   3  -3 -24    6.93    1.06
  -3   3  23    5.69    1.11
   3  -3 -23    5.77    1.02
  -3   3  22   -0.49    0.72
   3  -3 -22   -0.07    0.78
  -3   3  21   10.73    1.12
   3  -3 -21   10.67    1.22
  -3   3  20   -0.72    0.83
   3  -3 -20    0.02    0.81
  -3   3  19    0.34    0.88
   3  -3 -19    0.93    0.86
  -3   3  18   12.44    1.32
   3  -3 -18   11.02    1.24
  -3   3  17   23.80    1.53
   3  -3 -17   24.14    1.29
  -3   3  16   31.36    1.75
   3  -3 -16   36.85    1.77
  -3   3  15   74.66    3.48
   3  -3 -15   77.70    3.44
  -3   3  14    2.38    0.67
   3  -3 -14    1.47    0.62
  -3   3  13   20.41    1.76
   3  -3 -13   21.49    1.26
  -3   3  12   16.19    0.98
   3  -3 -12   16.87    0.92
  -3   3  11    0.26    0.55
   3  -3 -11    0.26    0.48
  -3   3  10    3.04    0.65
   3  -3 -10    2.29    0.50
  -3   3   9   13.17    1.39
   3  -3  -9   13.45    0.93
  -3   3   8    0.59    0.47
   3  -3  -8    1.44    0.46
  -3   3   7   99.75    3.69
   3  -3  -7   97.93    3.80
  -3   3   6   34.23    1.61
   3  -3  -6   32.49    1.62
  -3   3   5  107.75    4.12
   3  -3  -5  110.03    4.96
  -3   3   4   22.22    1.28
   3  -3  -4   21.64    1.21
  -3   3   3   11.34    0.96
   3  -3  -3   12.26    0.76
  -3   3   2   14.53    1.06
   3  -3  -2   14.89    0.99
  -3   3   1    4.06    0.53
   3  -3  -1    4.30    0.52
  -3   3   0    0.36    0.35
   3  -3   0   -0.24    0.36
  -3   3  -1    3.81    0.52
   3  -3   1    3.50    0.39
  -3   3  -2   14.33    0.97
   3  -3   2   15.73    1.01
  -3   3  -3   11.01    0.81
   3  -3   3   11.79    0.84
  -3   3  -4   22.20    1.03
   3  -3   4   23.00    0.92
  -3   3  -5  107.72    3.45
   3  -3   5  108.00    3.43
  -3   3  -6   34.90    1.47
   3  -3   6   36.38    1.47
  -3   3  -7   97.45    3.24
   3  -3   7  100.31    2.94
  -3   3  -8    1.16    0.51
   3  -3   8    0.82    0.50
  -3   3  -9   14.32    0.93
   3  -3   9   14.47    0.85
  -3   3 -10    2.56    0.60
   3  -3  10    2.34    0.50
  -3   3 -11    0.14    0.56
   3  -3  11   -0.28    0.55
  -3   3 -12   16.61    1.05
   3  -3  12   15.69    1.06
  -3   3 -13   21.62    1.23
   3  -3  13   22.65    1.30
  -3   3 -14    1.94    0.68
   3  -3  14    0.63    0.67
  -3   3 -15   80.78    3.22
   3  -3  15   78.31    3.41
  -3   3 -16   36.74    1.85
   3  -3  16   36.92    1.91
  -3   3 -17   25.79    1.59
   3  -3  17   27.07    1.70
  -3   3 -18   13.54    1.08
   3  -3  18   12.64    1.30
  -3   3 -19    0.18    1.22
   3  -3  19   -0.27    0.74
  -3   3 -20    0.28    1.02
   3  -3  20   -0.33    1.06
  -3   3 -21   10.01    1.16
   3  -3  21   11.71    1.20
  -3   3 -22    1.07    1.05
   3  -3  22   -0.20    0.91
  -3   3 -23    5.58    0.97
   3  -3  23    6.48    1.00
  -3   3 -24    6.08    1.35
   3  -3  24    6.00    1.15
  -3   3 -25    0.23    1.09
   3  -3  25    0.19    0.93
  -3   3 -26    0.98    1.27
   3  -3  26    2.39    1.16
  -3   3 -27    6.26    1.28
   3  -3  27    5.73    1.30
  -3   3 -28   -0.18    1.69
   3  -3  28    0.43    1.70
  -3   3 -29   -0.16    1.39
   3  -3  29    1.99    1.53
  -3   3 -30   -1.28    1.87
   3  -3  30    1.44    1.85
  -3   3 -31    0.60    1.68
   3  -3  31    0.70    1.89
  -3   3 -32    0.10    2.17
   3  -3  32   -0.58    2.13
  -3   3 -33   -0.01    1.92
   3  -3  33   -0.51    2.02
  -2   3  33    0.28    1.06
   2  -3 -33    1.88    1.92
  -2   3  32    0.11    1.41
   2  -3 -32    1.43    1.70
  -2   3  31    0.50    1.88
   2  -3 -31    1.96    1.97
  -2   3  30    1.48    2.63
   2  -3 -30    2.32    1.82
  -2   3  29   -0.18    1.64
   2  -3 -29   -0.12    1.68
  -2   3  28    0.63    1.48
   2  -3 -28    0.11    1.63
  -2   3  27    1.27    1.41
   2  -3 -27    0.41    1.44
  -2   3  26    1.69    1.29
   2  -3 -26    1.03    1.44
  -2   3  25   12.01    1.53
   2  -3 -25   10.62    1.51
  -2   3  24   -1.28    1.06
   2  -3 -24   -0.41    1.05
  -2   3  23    3.04    1.19
   2  -3 -23    3.37    1.13
  -2   3  22    7.63    1.11
   2  -3 -22    7.68    1.02
  -2   3  21    0.48    1.00
   2  -3 -21    0.17    1.02
  -2   3  20    1.50    0.79
   2  -3 -20    0.88    0.85
  -2   3  19   10.35    1.26
   2  -3 -19   12.26    1.21
  -2   3  18    0.12    0.88
   2  -3 -18   -0.41    0.71
  -2   3  17   25.09    1.18
   2  -3 -17   24.04    1.12
  -2   3  16    4.94    0.89
   2  -3 -16    5.18    0.87
  -2   3  15   24.09    1.70
   2  -3 -15   23.40    1.49
  -2   3  14    8.56    0.80
   2  -3 -14   10.02    0.78
  -2   3  13    4.34    0.64
   2  -3 -13    3.17    0.64
  -2   3  12    3.90    0.55
   2  -3 -12    5.23    0.59
  -2   3  11   16.96    1.62
   2  -3 -11   17.91    1.08
  -2   3  10    0.50    0.50
   2  -3 -10    0.60    0.50
  -2   3   9    3.43    0.49
   2  -3  -9    3.25    0.52
  -2   3   8    6.89    0.61
   2  -3  -8    6.79    0.60
  -2   3   7   24.10    2.15
   2  -3  -7   24.65    1.18
  -2   3   6   67.16    2.71
   2  -3  -6   64.21    2.48
  -2   3   5  301.42    9.17
   2  -3  -5  311.92   12.65
  -2   3   4   75.05    3.40
   2  -3  -4   76.35    3.15
  -2   3   3  179.25    6.08
   2  -3  -3  168.96    5.91
  -2   3   2   14.69    0.91
   2  -3  -2   14.10    0.94
  -2   3   1   22.68    0.98
   2  -3  -1   23.64    1.16
  -2   3   0    7.67    0.61
   2  -3   0    7.11    0.54
  -2   3  -1   24.69    1.26
   2  -3   1   24.71    1.08
  -2   3  -2   14.93    0.82
   2  -3   2   15.05    0.85
  -2   3  -3  172.81    5.37
   2  -3   3  175.23    5.28
  -2   3  -4   75.43    2.91
   2  -3   4   75.97    2.85
  -2   3  -5  329.35   10.16
   2  -3   5  329.60    9.23
  -2   3  -6   66.07    2.51
   2  -3   6   68.31    2.31
  -2   3  -7   24.05    1.32
   2  -3   7   24.58    1.18
  -2   3  -8    7.85    0.57
   2  -3   8    6.78    0.56
  -2   3  -9    2.72    0.45
   2  -3   9    2.38    0.47
  -2   3 -10    1.03    0.49
   2  -3  10    1.15    0.55
  -2   3 -11   17.23    1.15
   2  -3  11   16.50    0.96
  -2   3 -12    4.01    0.54
   2  -3  12    3.72    0.54
  -2   3 -13    3.83    0.63
   2  -3  13    3.92    0.70
  -2   3 -14    7.81    0.77
   2  -3  14    8.57    0.65
  -2   3 -15   21.87    1.15
   2  -3  15   23.85    1.40
  -2   3 -16    6.56    0.85
   2  -3  16    6.22    0.79
  -2   3 -17   25.02    1.66
   2  -3  17   23.99    1.68
  -2   3 -18   -0.46    0.75
   2  -3  18    0.34    0.59
  -2   3 -19   12.15    1.19
   2  -3  19   11.00    1.06
  -2   3 -20    0.81    0.98
   2  -3  20    0.76    0.98
  -2   3 -21   -0.91    0.81
   2  -3  21   -0.42    0.84
  -2   3 -22    8.09    1.20
   2  -3  22    7.85    1.26
  -2   3 -23    2.19    0.86
   2  -3  23    1.97    0.96
  -2   3 -24    0.06    1.21
   2  -3  24   -0.11    1.22
  -2   3 -25   12.13    1.37
   2  -3  25   12.36    1.47
  -2   3 -26    0.94    1.40
   2  -3  26    1.23    1.46
  -2   3 -27    1.34    1.14
   2  -3  27    1.77    1.14
  -2   3 -28    1.57    1.26
   2  -3  28    0.51    1.35
  -2   3 -29    1.34    1.13
   2  -3  29   -0.03    1.27
  -2   3 -30   -0.81    1.90
   2  -3  30    3.44    1.53
  -2   3 -31   -0.71    1.61
   2  -3  31   -0.01    1.58
  -2   3 -32   -1.14    1.92
   2  -3  32    0.88    2.20
  -2   3 -33    0.64    1.80
   2  -3  33    1.04    1.99
  -1   3  33    1.19    1.49
   1  -3 -33    0.52    1.62
  -1   3  32    3.36    1.89
   1  -3 -32    3.36    1.96
  -1   3  31   -1.24    1.85
   1  -3 -31    2.57    1.75
  -1   3  30    0.57    1.71
   1  -3 -30   -1.90    1.68
  -1   3  29    9.76    1.55
   1  -3 -29    9.04    1.76
  -1   3  28    0.71    1.28
   1  -3 -28    0.57    1.32
  -1   3  27    2.89    0.99
   1  -3 -27    1.75    1.03
  -1   3  26    3.04    1.45
   1  -3 -26    4.54    1.13
  -1   3  25    6.13    1.15
   1  -3 -25    8.70    1.58
  -1   3  24   16.23    1.64
   1  -3 -24   17.71    1.68
  -1   3  23   20.66    1.52
   1  -3 -23   21.20    1.46
  -1   3  22    1.30    1.05
   1  -3 -22    1.51    1.06
  -1   3  21   29.51    1.87
   1  -3 -21   32.33    2.37
  -1   3  20   23.95    1.33
   1  -3 -20   23.56    1.25
  -1   3  19    1.77    0.85
   1  -3 -19    1.05    0.72
  -1   3  18   68.21    2.66
   1  -3 -18   66.17    2.70
  -1   3  17    0.21    0.60
   1  -3 -17    0.63    0.62
  -1   3  16    3.71    0.75
   1  -3 -16    3.30    0.78
  -1   3  15  111.29    4.47
   1  -3 -15  121.20    4.31
  -1   3  14   13.16    1.05
   1  -3 -14   12.39    0.80
  -1   3  13  214.75    7.24
   1  -3 -13  198.86    6.55
  -1   3  12  233.88    7.05
   1  -3 -12  220.77    6.45
  -1   3  11   70.92    2.77
   1  -3 -11   68.58    2.80
  -1   3  10   15.08    1.33
   1  -3 -10   12.69    0.94
  -1   3   9  206.39    6.94
   1  -3  -9  197.97    6.59
  -1   3   8    9.71    0.70
   1  -3  -8    9.90    0.77
  -1   3   7  149.38    5.07
   1  -3  -7  148.08    5.11
  -1   3   6   36.06    1.97
   1  -3  -6   38.10    1.85
  -1   3   5    1.57    0.37
   1  -3  -5    1.75    0.41
  -1   3   4   45.61    2.33
   1  -3  -4   43.56    1.96
  -1   3   3   76.28    3.07
   1  -3  -3   74.91    2.90
  -1   3   2   16.73    1.04
   1  -3  -2   16.32    1.10
  -1   3   1    0.79    0.38
   1  -3  -1    1.12    0.38
  -1   3   0   -0.07    0.28
   1  -3   0   -0.30    0.30
  -1   3  -1    1.35    0.60
   1  -3   1    0.80    0.32
  -1   3  -2   17.83    1.59
   1  -3   2   16.82    0.94
  -1   3  -3   77.58    4.03
   1  -3   3   74.12    2.66
  -1   3  -4   47.87    2.48
   1  -3   4   45.71    1.65
  -1   3  -5    2.01    0.60
   1  -3   5    2.10    0.35
   1  -3   6   34.78    1.21
   1  -3   7  155.88    5.44
  -1   3  -8   10.68    1.33
   1  -3   8    9.98    0.78
  -1   3  -9  202.81   10.19
  -1   3 -10   15.00    1.44
   1  -3  13  227.00    9.88
  -1   3 -15  126.14    6.72
   1  -3  15  127.71    7.32
  -1   3 -16    5.33    1.07
   1  -3  16    3.69    0.64
  -1   3 -17    0.43    0.69
   1  -3  17    1.05    0.66
  -1   3 -18   68.49    3.03
   1  -3  18   71.32    4.29
  -1   3 -19    1.17    0.67
   1  -3  19    0.14    0.78
  -1   3 -20   24.31    1.86
  -1   3 -21   31.26    2.10
  -1   3 -22    1.71    0.97
   1  -3  22   -0.45    1.05
  -1   3 -23   23.47    1.79
   1  -3  23   12.08    1.80
  -1   3 -24   14.81    1.76
   1  -3  24   11.92    1.84
  -1   3 -25    5.70    1.39
   1  -3  25    5.84    1.46
  -1   3 -26    3.20    1.37
   1  -3  26    1.99    1.49
  -1   3 -27    1.54    1.55
   1  -3  27    2.31    1.46
  -1   3 -28   -0.83    1.44
   1  -3  28    2.55    2.34
  -1   3 -29   11.60    1.71
   1  -3  29    9.80    1.82
  -1   3 -30    1.95    1.77
   1  -3  30   -0.98    1.90
  -1   3 -31   -0.25    1.33
   1  -3  31    0.99    1.44
  -1   3 -32    3.30    1.91
   1  -3  32    2.62    1.67
  -1   3 -33    2.13    1.30
   1  -3  33    3.94    1.36
   0   3  33   -1.56    2.21
   0  -3 -33    0.33    1.09
   0   3  32    1.24    2.06
   0  -3 -32    0.79    2.00
   0   3  31    0.06    1.27
   0  -3 -31   -0.69    1.40
   0   3  30    1.36    1.46
   0  -3 -30   -1.60    1.43
   0   3  29   -0.14    1.42
   0  -3 -29   -0.52    1.63
   0   3  28   -1.18    1.49
   0  -3 -28    0.96    1.45
   0   3  27   -1.79    1.17
   0  -3 -27    0.26    1.10
   0   3  26   -1.17    1.41
   0  -3 -26   -1.11    1.37
   0   3  25   -0.78    1.07
   0  -3 -25   -0.91    1.25
   0   3  24    0.30    1.19
   0  -3 -24    0.56    1.22
   0   3  23    0.89    0.92
   0  -3 -23   -0.40    0.90
   0   3  22    1.04    1.04
   0  -3 -22   -0.47    0.96
   0   3  21   -0.89    0.83
   0  -3 -21   -0.13    0.86
   0   3  20   -0.48    0.99
   0  -3 -20    0.03    1.46
   0   3  19    0.66    0.93
   0  -3 -19    0.10    1.12
   0   3  18   -0.53    1.12
   0  -3 -16   -0.46    0.82
   0  -3 -15   -0.20    0.91
   0  -3 -14   -0.18    0.95
   0   3  13   -0.14    0.77
   0  -3 -13    0.60    0.89
   0   3  12    0.09    0.60
   0  -3 -12    0.24    0.82
   0   3  11    0.54    0.40
   0  -3 -11   -0.21    0.40
   0   3  10    0.33    0.51
   0  -3 -10   -1.22    0.48
   0   3   9    0.03    0.64
   0  -3  -9   -0.33    0.64
   0   3   8    0.38    0.42
   0  -3  -8    0.25    0.43
   0   3   7    0.17    0.41
   0  -3  -7    0.02    0.59
   0   3   6    0.11    0.39
   0  -3  -6    0.00    0.37
   0   3   5    0.00    0.31
   0  -3  -5    0.23    0.38
   0   3   4    0.04    0.36
   0  -3  -4    0.08    0.31
   0   3   3   -0.14    0.29
   0  -3  -3   -0.08    0.33
   0   3   2    0.11    0.30
   0  -3  -2   -0.08    0.30
   0   3   1    0.07    0.25
   0  -3  -1    0.12    0.31
   0   3   0   -0.10    0.34
   0  -3   0    0.21    0.35
   0   3  -1   -0.23    0.24
   0  -3   1    0.00    0.29
   0   3  -2    0.07    0.31
   0  -3   2    0.09    0.28
   0   3  -3    0.13    0.25
   0  -3   3   -0.18    0.33
   0   3  -4    0.18    0.37
   0  -3   4    0.09    0.30
   0   3  -5   -0.30    0.35
   0  -3   5   -0.04    0.26
   0   3  -6   -0.29    0.27
   0  -3   6    0.42    0.40
   0   3  -7   -0.23    0.44
   0  -3   7   -0.10    0.46
   0   3  -8    0.15    0.34
   0  -3   8    0.21    0.34
   0   3  -9    0.02    0.44
   0  -3   9    0.51    0.47
   0   3 -10    0.12    0.47
   0  -3  10   -0.04    0.49
   0   3 -11    0.30    0.42
   0  -3  11    0.24    0.47
   0   3 -12    0.49    0.55
   0  -3  12   -0.06    0.52
   0   3 -13    0.52    0.62
   0  -3  13   -0.57    0.60
   0   3 -14    0.46    0.57
   0  -3  14   -0.12    0.59
   0   3 -15    0.68    0.63
   0  -3  15   -0.25    0.53
   0   3 -16    0.51    0.56
   0  -3  16    0.45    0.63
   0   3 -17   -0.72    0.62
   0  -3  17   -0.11    0.62
   0   3 -18    0.43    0.78
   0  -3  18    0.22    0.85
   0   3 -19    0.59    0.72
   0  -3  19   -0.01    0.79
   0   3 -20    0.09    0.97
   0  -3  20   -1.03    1.03
   0   3 -21   -0.49    1.05
   0  -3  21    0.12    0.95
   0   3 -22    0.27    0.85
   0  -3  22    0.11    1.06
   0   3 -23    0.58    1.10
   0  -3  23    0.32    1.03
   0   3 -24    0.03    0.98
   0  -3  24    0.13    0.93
   0   3 -25   -0.37    1.19
   0  -3  25    0.24    1.26
   0   3 -26   -0.25    1.05
   0  -3  26    0.79    1.10
   0   3 -27    0.01    1.35
   0  -3  27    0.52    1.45
   0   3 -28    0.71    1.35
   0  -3  28    0.92    1.32
   0   3 -29    0.12    1.58
   0  -3  29   -0.05    1.74
   0   3 -30   -0.52    1.30
   0  -3  30   -0.76    1.35
   0   3 -31   -2.11    1.81
   0  -3  31    0.94    2.04
   0   3 -32   -0.52    1.58
   0  -3  32    1.90    1.77
   0   3 -33    0.32    1.61
   0  -3  33    0.71    1.50
   1   3  33    2.88    1.06
  -1  -3 -33    0.66    1.18
   1   3  32    5.17    1.75
  -1  -3 -32    3.84    1.61
   1   3  31    0.00    1.84
  -1  -3 -31   -0.74    1.56
   1   3  30   -1.28    1.70
  -1  -3 -30    0.07    1.73
   1   3  29    7.94    1.68
  -1  -3 -29    7.44    1.84
   1   3  28    1.61    1.38
  -1  -3 -28    0.53    1.27
   1   3  27    2.15    1.51
  -1  -3 -27    1.45    1.45
   1   3  26    5.19    1.19
  -1  -3 -26    6.26    1.17
   1   3  25    7.35    1.45
  -1  -3 -25    4.54    1.24
   1   3  24   17.42    1.45
  -1  -3 -24   16.80    1.47
   1   3  23   21.95    1.63
  -1  -3 -23   21.97    1.73
   1   3  22    0.97    0.79
  -1  -3 -22    0.98    0.87
   1   3  21   29.02    1.78
  -1  -3 -21   27.00    1.55
   1   3  20   25.23    1.42
  -1  -3 -20   25.63    1.45
   1   3  19    0.75    0.89
  -1  -3 -19    1.13    0.94
   1   3  18   68.40    3.57
  -1  -3 -18   65.30    3.09
   1   3  17    0.60    0.66
  -1  -3 -17   -0.11    0.63
   1   3  16    2.96    0.73
  -1  -3 -16    4.68    1.12
   1   3  15  120.96    4.46
  -1  -3 -15  120.43    4.83
   1   3  14   13.26    0.91
  -1  -3 -14   14.52    1.01
   1   3  13  206.53    6.78
  -1  -3 -13  202.43    7.14
   1   3  12  225.12    7.16
  -1  -3 -12  224.90    7.04
   1   3  11   71.72    2.64
  -1  -3 -11   71.39    3.10
   1   3  10   13.79    0.82
  -1  -3 -10   14.01    0.86
   1   3   9  202.05    6.50
  -1  -3  -9  208.99    6.52
   1   3   8    9.32    0.67
  -1  -3  -8    9.24    0.84
   1   3   7  151.04    5.44
  -1  -3  -7  149.56    5.19
   1   3   6   37.72    1.50
  -1  -3  -6   37.29    1.65
   1   3   5    2.67    0.38
  -1  -3  -5    2.27    0.37
   1   3   4   46.30    1.91
  -1  -3  -4   46.44    1.95
   1   3   3   76.75    2.90
  -1  -3  -3   79.14    2.57
   1   3   2   16.83    0.73
  -1  -3  -2   16.48    0.86
   1   3   1    0.74    0.32
  -1  -3  -1    0.88    0.33
   1   3   0   -0.09    0.23
  -1  -3   0    0.04    0.23
   1   3  -1    1.05    0.35
  -1  -3   1    0.92    0.34
   1   3  -2   16.14    0.91
  -1  -3   2   17.58    0.76
   1   3  -3   72.90    2.39
  -1  -3   3   78.72    2.43
   1   3  -4   46.85    2.00
  -1  -3   4   46.67    1.99
   1   3  -5    1.50    0.42
  -1  -3   5    1.68    0.40
   1   3  -6   37.22    1.45
  -1  -3   6   36.89    1.54
   1   3  -7  161.61    5.27
  -1  -3   7  155.83    5.02
   1   3  -8   10.37    0.86
  -1  -3   8   11.03    0.81
   1   3  -9  201.17   10.23
  -1  -3   9  215.19    7.23
   1   3 -10   13.80    0.82
  -1  -3  10   15.15    0.99
   1   3 -11   75.87    2.48
  -1  -3  11   76.07    2.53
   1   3 -12  239.85    6.99
  -1  -3  12  240.09    6.93
   1   3 -13  218.86    6.25
  -1  -3  13  223.88    6.40
   1   3 -14   12.31    0.85
  -1  -3  14   12.55    1.00
   1   3 -15  122.89    4.37
  -1  -3  15  120.91    4.39
   1   3 -16    3.78    0.86
  -1  -3  16    3.59    0.74
   1   3 -17    0.59    0.70
  -1  -3  17    0.26    0.68
   1   3 -18   66.13    2.69
  -1  -3  18   63.16    2.68
   1   3 -19    1.22    0.87
  -1  -3  19    0.70    0.90
   1   3 -20   27.74    1.71
  -1  -3  20   25.57    1.52
   1   3 -21   28.13    1.70
  -1  -3  21   29.83    2.03
   1   3 -22    1.79    1.05
  -1  -3  22    0.54    0.84
   1   3 -23   20.61    2.34
  -1  -3  23   18.76    1.42
   1   3 -24   17.41    1.62
  -1  -3  24   18.84    1.63
   1   3 -25    6.68    1.15
  -1  -3  25    5.89    1.31
   1   3 -26    5.00    1.32
  -1  -3  26    3.31    1.31
   1   3 -27    2.22    2.16
  -1  -3  27    2.18    1.19
   1   3 -28    1.42    1.51
  -1  -3  28    1.13    1.58
   1   3 -29    8.77    2.68
  -1  -3  29    8.02    2.85
   1   3 -30    1.06    1.74
  -1  -3  30   -0.53    1.96
   1   3 -31   -0.55    1.76
  -1  -3  31   -0.25    2.10
   1   3 -32    4.21    1.47
  -1  -3  32    6.16    1.53
   1   3 -33    1.44    1.52
  -1  -3  33    0.81    1.43
   2   3  33    1.03    1.89
  -2  -3 -33    0.53    2.09
   2   3  32    0.21    1.52
  -2  -3 -32    0.28    1.53
   2   3  31   -0.35    2.02
  -2  -3 -31   -0.56    2.01
   2   3  30   -0.06    1.37
  -2  -3 -30    1.12    1.87
   2   3  29    0.21    1.62
  -2  -3 -29    0.37    1.61
   2   3  28    2.63    1.56
  -2  -3 -28    0.73    1.61
   2   3  27    0.47    1.44
  -2  -3 -27    0.23    1.46
   2   3  26    0.62    1.39
  -2  -3 -26   -0.81    1.35
   2   3  25   11.80    1.12
  -2  -3 -25   12.72    1.28
   2   3  24    0.81    0.98
  -2  -3 -24    0.74    0.90
   2   3  23    2.31    0.93
  -2  -3 -23    1.20    0.74
   2   3  22    7.46    1.09
  -2  -3 -22    8.03    1.10
   2   3  21   -0.28    0.68
  -2  -3 -21   -0.33    0.78
   2   3  20    0.87    0.79
  -2  -3 -20    0.57    0.77
   2   3  19   12.28    1.59
  -2  -3 -19   11.35    1.05
   2   3  18    0.08    0.70
  -2  -3 -18    0.27    0.79
   2   3  17   22.87    1.59
  -2  -3 -17   23.63    1.62
   2   3  16    5.30    0.70
  -2  -3 -16    5.08    0.73
   2   3  15   19.84    1.48
  -2  -3 -15   22.48    2.20
   2   3  14    8.97    0.80
  -2  -3 -14    7.97    0.65
   2   3  13    4.13    0.70
  -2  -3 -13    3.77    0.70
   2   3  12    4.25    0.52
  -2  -3 -12    4.41    0.62
   2   3  11   18.05    1.05
  -2  -3 -11   17.23    0.97
   2   3  10    0.82    0.37
  -2  -3 -10    0.60    0.37
   2   3   9    2.73    0.44
  -2  -3  -9    2.41    0.49
   2   3   8    7.63    0.89
  -2  -3  -8    7.56    0.70
   2   3   7   25.81    1.42
  -2  -3  -7   24.91    1.63
   2   3   6   68.08    2.32
  -2  -3  -6   64.90    2.44
   2   3   5  322.78    9.93
  -2  -3  -5  330.56   10.66
   2   3   4   77.95    2.87
  -2  -3  -4   75.15    2.95
   2   3   3  182.94    5.68
  -2  -3  -3  181.49    5.76
   2   3   2   15.61    1.01
  -2  -3  -2   14.25    1.12
   2   3   1   24.58    1.04
  -2  -3  -1   24.02    1.27
   2   3   0    7.39    0.61
  -2  -3   0    6.89    0.53
   2   3  -1   24.77    1.11
  -2  -3   1   25.34    1.28
   2   3  -2   15.17    0.89
  -2  -3   2   14.91    0.89
   2   3  -3  165.52    4.98
  -2  -3   3  179.19    5.51
   2   3  -4   77.32    2.54
  -2  -3   4   80.33    2.71
   2   3  -5  347.08   14.36
  -2  -3   5  336.75    9.57
   2   3  -6   69.88    2.38
  -2  -3   6   68.45    2.20
   2   3  -7   22.37    1.09
  -2  -3   7   26.71    1.22
   2   3  -8    7.80    0.64
  -2  -3   8    7.56    0.70
   2   3  -9    3.23    0.54
  -2  -3   9    3.12    0.50
   2   3 -10    0.77    0.71
  -2  -3  10    0.70    0.48
   2   3 -11   17.65    0.80
  -2  -3  11   16.56    0.81
   2   3 -12    4.58    0.50
  -2  -3  12    4.20    0.53
   2   3 -13    3.05    0.62
  -2  -3  13    3.41    0.60
   2   3 -14    8.71    0.84
  -2  -3  14    7.86    0.86
   2   3 -15   23.70    1.58
  -2  -3  15   21.23    1.33
   2   3 -16    5.24    0.83
  -2  -3  16    5.58    0.87
   2   3 -17   23.27    1.36
  -2  -3  17   20.43    1.20
   2   3 -18    0.64    0.80
  -2  -3  18    0.48    0.76
   2   3 -19   12.94    1.12
  -2  -3  19   11.86    1.07
   2   3 -20    1.15    0.93
  -2  -3  20    0.66    0.94
   2   3 -21   -0.74    0.96
  -2  -3  21   -0.72    0.98
   2   3 -22    7.89    1.86
  -2  -3  22    7.67    1.23
   2   3 -23    2.33    1.18
  -2  -3  23    2.47    1.23
   2   3 -24   -1.16    1.59
  -2  -3  24    0.92    0.99
   2   3 -25   10.24    1.50
  -2  -3  25   10.01    1.51
   2   3 -26   -1.40    1.90
  -2  -3  26    0.92    1.15
   2   3 -27    1.76    1.47
  -2  -3  27    1.78    1.47
   2   3 -28    0.22    2.16
  -2  -3  28    2.40    2.45
   2   3 -29    0.50    1.59
  -2  -3  29   -1.11    1.62
   2   3 -30    1.05    1.86
  -2  -3  30   -0.07    1.96
   2   3 -31    1.30    1.45
  -2  -3  31    1.63    1.65
   2   3 -32   -0.14    1.65
  -2  -3  32   -0.80    1.83
   2   3 -33    0.76    1.84
  -2  -3  33    2.09    1.74
   3   3  33    0.25    1.54
  -3  -3 -33    1.09    2.41
   3   3  32    1.31    1.76
  -3  -3 -32   -0.21    1.85
   3   3  31    0.13    1.52
  -3  -3 -31    0.38    1.60
   3   3  30    1.10    1.80
  -3  -3 -30    0.37    2.00
   3   3  29    0.49    1.86
  -3  -3 -29    0.62    1.80
   3   3  28   -0.91    1.97
  -3  -3 -28    0.25    1.56
   3   3  27    5.11    1.41
  -3  -3 -27    4.93    1.60
   3   3  26    0.89    1.20
  -3  -3 -26    0.99    1.10
   3   3  25    1.19    1.11
  -3  -3 -25   -0.96    1.30
   3   3  24    6.02    0.93
  -3  -3 -24    5.41    0.92
   3   3  23    6.37    1.02
  -3  -3 -23    6.83    1.11
   3   3  22   -0.77    0.74
  -3  -3 -22    0.13    0.93
   3   3  21   10.54    1.18
  -3  -3 -21    9.94    1.14
   3   3  20   -0.09    0.67
  -3  -3 -20   -0.08    0.65
   3   3  19   -0.46    0.71
  -3  -3 -19    0.12    0.64
   3   3  18   12.41    0.99
  -3  -3 -18   12.20    1.00
   3   3  17   24.17    1.83
  -3  -3 -17   23.79    1.64
   3   3  16   36.91    3.38
  -3  -3 -16   37.87    2.12
   3   3  15   79.08    5.25
  -3  -3 -15   71.41    2.66
   3   3  14    1.49    0.56
  -3  -3 -14    1.86    0.55
   3   3  13   21.70    1.32
  -3  -3 -13   21.68    1.14
   3   3  12   15.41    1.37
  -3  -3 -12   16.24    1.00
   3   3  11    0.16    0.52
  -3  -3 -11    0.08    0.74
   3   3  10    2.43    0.47
  -3  -3 -10    2.35    0.58
   3   3   9   13.37    0.96
  -3  -3  -9   13.72    0.99
   3   3   8    1.44    0.67
  -3  -3  -8    1.67    0.74
   3   3   7  102.86    3.73
  -3  -3  -7  103.43    3.66
   3   3   6   34.30    1.66
  -3  -3  -6   35.24    1.83
   3   3   5  112.44    4.68
  -3  -3  -5  109.92    3.63
   3   3   4   22.81    1.29
  -3  -3  -4   22.09    1.24
   3   3   3   12.46    0.87
  -3  -3  -3   11.41    0.78
   3   3   2   15.28    0.76
  -3  -3  -2   15.70    0.85
   3   3   1    4.42    0.40
  -3  -3  -1    4.00    0.46
   3   3   0    0.01    0.18
  -3  -3   0    0.22    0.28
   3   3  -1    3.69    0.39
  -3  -3   1    3.77    0.40
   3   3  -2   16.08    0.89
  -3  -3   2   14.83    0.78
   3   3  -3   10.98    0.68
  -3  -3   3   11.28    0.65
   3   3  -4   22.46    1.80
  -3  -3   4   23.72    1.15
   3   3  -5  104.80    6.91
  -3  -3   5  109.74    3.56
   3   3  -6   35.29    1.59
  -3  -3   6   35.43    1.24
   3   3  -7  102.64    3.34
  -3  -3   7  100.85    3.92
   3   3  -8    1.66    0.42
  -3  -3   8    1.64    0.39
   3   3  -9   12.89    0.78
  -3  -3   9   14.35    0.89
   3   3 -10    2.86    0.71
  -3  -3  10    2.17    0.49
   3   3 -11   -0.41    0.39
  -3  -3  11   -0.16    0.48
   3   3 -12   15.09    0.81
  -3  -3  12   15.24    0.97
   3   3 -13   19.60    1.17
  -3  -3  13   22.82    1.26
   3   3 -14    1.36    0.61
  -3  -3  14    2.03    0.64
   3   3 -15   80.32    3.36
  -3  -3  15   77.52    3.26
   3   3 -16   37.83    1.49
  -3  -3  16   35.10    1.61
   3   3 -17   22.20    1.41
  -3  -3  17   23.20    1.73
   3   3 -18   10.71    1.18
  -3  -3  18   12.84    1.15
   3   3 -19    0.37    0.66
  -3  -3  19    0.42    0.87
   3   3 -20    0.90    0.88
  -3  -3  20   -1.04    0.92
   3   3 -21   11.26    1.19
  -3  -3  21   10.81    1.27
   3   3 -22   -0.10    0.94
  -3  -3  22   -0.19    1.06
   3   3 -23    6.69    1.03
  -3  -3  23    5.72    1.13
   3   3 -24    6.09    1.33
  -3  -3  24    4.96    1.31
   3   3 -25    0.62    1.07
  -3  -3  25   -1.33    1.13
   3   3 -26   -0.06    1.40
  -3  -3  26    0.78    1.44
   3   3 -27    4.32    1.44
  -3  -3  27    6.60    1.53
   3   3 -28    0.20    1.61
  -3  -3  28   -0.59    1.82
   3   3 -29    0.23    1.72
  -3  -3  29    0.83    1.91
   3   3 -30    0.67    1.92
  -3  -3  30    1.67    2.08
   3   3 -31   -0.74    1.68
  -3  -3  31    0.70    1.81
   3   3 -32   -0.18    1.56
  -3  -3  32    0.09    1.51
   3   3 -33    0.72    1.86
  -3  -3  33    0.45    1.98
   4   3  32   -0.60    1.50
  -4  -3 -32    1.39    1.70
   4   3  31    6.14    2.23
  -4  -3 -31    8.17    2.16
   4   3  30   14.89    2.07
  -4  -3 -30   11.44    2.26
   4   3  29   -0.83    2.57
  -4  -3 -29    1.01    1.90
   4   3  28    2.01    1.68
  -4  -3 -28    2.24    1.76
   4   3  27    4.54    1.43
  -4  -3 -27    4.71    1.37
   4   3  26    1.13    1.41
  -4  -3 -26    0.81    1.49
   4   3  25    9.65    1.24
  -4  -3 -25   10.24    1.30
   4   3  24    8.50    1.35
  -4  -3 -24    9.84    1.29
   4   3  23   14.80    1.26
  -4  -3 -23   13.41    1.48
   4   3  22   24.33    1.40
  -4  -3 -22   25.24    1.51
   4   3  21   -0.43    0.84
  -4  -3 -21    1.10    1.01
   4   3  20    7.68    0.97
  -4  -3 -20    9.61    0.99
   4   3  19    3.56    1.01
  -4  -3 -19    4.92    0.95
   4   3  18    5.07    0.75
  -4  -3 -18    6.53    0.95
   4   3  17    6.58    1.05
  -4  -3 -17    6.28    0.87
   4   3  16   11.30    1.57
  -4  -3 -16    9.59    0.98
   4   3  15    1.28    0.67
  -4  -3 -15    1.15    0.72
   4   3  14   49.97    2.34
  -4  -3 -14   42.72    2.16
   4   3  13   10.61    0.85
  -4  -3 -13   10.88    0.76
   4   3  12   28.20    1.60
  -4  -3 -12   28.80    1.55
   4   3  11   90.42    3.65
  -4  -3 -11   84.64    3.88
   4   3  10   11.80    0.78
  -4  -3 -10   11.41    0.73
   4   3   9   67.56    2.63
  -4  -3  -9   66.95    2.49
   4   3   8   76.22    2.67
  -4  -3  -8   77.85    2.80
   4   3   7    4.04    0.49
  -4  -3  -7    2.81    0.49
   4   3   6  131.90    4.52
  -4  -3  -6  132.56    4.82
   4   3   5   97.09    3.26
  -4  -3  -5   95.63    3.47
   4   3   4    2.88    0.57
  -4  -3  -4    2.09    0.39
   4   3   3  225.30    7.36
  -4  -3  -3  214.23    7.38
   4   3   2   88.63    3.58
  -4  -3  -2   87.96    3.48
   4   3   1   29.34    1.20
  -4  -3  -1   29.69    1.36
   4   3   0  313.57    9.20
  -4  -3   0  302.17    8.68
   4   3  -1   30.96    1.50
  -4  -3   1   29.27    1.44
   4   3  -2   89.37    3.02
  -4  -3   2   88.87    3.05
   4   3  -3  223.99    7.43
  -4  -3   3  225.37    6.68
   4   3  -4    2.75    0.36
  -4  -3   4    1.83    0.41
   4   3  -5  105.35    3.44
  -4  -3   5  101.33    3.72
   4   3  -6  133.69    4.34
  -4  -3   6  129.49    6.69
   4   3  -7    3.50    0.44
  -4  -3   7    3.41    0.46
   4   3  -8   73.13    4.03
  -4  -3   8   73.93    2.85
   4   3  -9   66.57    2.57
  -4  -3   9   66.86    2.46
   4   3 -10   12.08    0.89
  -4  -3  10   11.71    0.75
   4   3 -11   87.06    3.31
  -4  -3  11   85.73    3.00
   4   3 -12   32.02    1.35
  -4  -3  12   30.37    1.94
   4   3 -13    9.97    0.73
  -4  -3  13    9.64    0.77
   4   3 -14   50.96    2.68
  -4  -3  14   44.60    2.18
   4   3 -15    1.35    0.61
  -4  -3  15    0.87    0.68
   4   3 -16    7.80    0.84
  -4  -3  16    8.26    0.73
   4   3 -17    5.45    0.87
  -4  -3  17    5.19    0.96
   4   3 -18    5.09    0.90
  -4  -3  18    5.37    0.86
   4   3 -19    3.90    1.25
  -4  -3  19    3.97    0.95
   4   3 -20    7.42    1.09
  -4  -3  20    7.24    1.15
   4   3 -21    0.62    1.37
  -4  -3  21    0.29    0.86
   4   3 -22   21.95    1.94
  -4  -3  22   21.20    1.89
   4   3 -23   12.08    2.18
  -4  -3  23   11.78    1.44
   4   3 -24    8.72    1.40
  -4  -3  24    9.59    1.44
   4   3 -25    8.07    1.94
  -4  -3  25   10.04    1.68
   4   3 -26    1.30    1.43
  -4  -3  26    1.04    1.28
   4   3 -27    3.94    1.59
  -4  -3  27    3.59    1.68
   4   3 -28    2.83    1.29
  -4  -3  28    1.21    1.44
   4   3 -29    0.46    1.75
  -4  -3  29    0.79    1.57
   4   3 -30   12.76    2.57
  -4  -3  30   15.28    1.84
   4   3 -31    5.23    1.98
  -4  -3  31    7.53    2.14
   4   3 -32   -0.31    1.94
  -4  -3  32    0.58    2.14
   4   3 -33    0.50    2.47
  -4  -3  33    1.80    1.77
   5   3  32    0.26    1.92
  -5  -3 -32   -0.70    2.25
   5   3  31    0.02    1.69
  -5  -3 -31   -0.04    1.82
   5   3  30   -0.31    1.51
  -5  -3 -30    0.40    1.42
   5   3  29    0.39    1.90
  -5  -3 -29   -0.29    1.97
   5   3  28   -0.10    1.56
  -5  -3 -28   -0.76    1.69
   5   3  27   -0.24    1.55
  -5  -3 -27   -0.11    1.60
   5   3  26    1.30    1.50
  -5  -3 -26    0.48    1.63
   5   3  25    0.33    1.22
  -5  -3 -25    0.42    1.25
   5   3  24   -1.25    1.29
  -5  -3 -24   -0.21    1.37
   5   3  23    0.53    1.05
  -5  -3 -23    1.05    1.04
   5   3  22    0.80    1.15
  -5  -3 -22   -0.24    1.20
   5   3  21    0.21    1.06
  -5  -3 -21   -0.28    1.04
   5   3  20    0.74    0.84
  -5  -3 -20    0.09    1.10
   5   3  19    0.10    0.93
  -5  -3 -19    0.82    0.98
   5   3  18    6.85    0.98
  -5  -3 -18    6.18    0.84
   5   3  17    0.12    0.77
  -5  -3 -17   -0.14    0.82
   5   3  16    0.24    0.52
  -5  -3 -16   -0.02    0.52
   5   3  15    0.82    0.69
  -5  -3 -15    0.91    0.73
   5   3  14    0.78    0.57
  -5  -3 -14    0.47    0.54
   5   3  13    5.28    0.69
  -5  -3 -13    5.60    0.78
   5   3  12    5.05    0.65
  -5  -3 -12    4.07    0.64
   5   3  11    0.49    0.61
  -5  -3 -11    0.46    0.47
   5   3  10   36.43    1.89
  -5  -3 -10   36.11    1.84
   5   3   9   -0.41    0.73
  -5  -3  -9   -0.52    0.48
   5   3   8    0.72    0.46
  -5  -3  -8    0.83    0.45
   5   3   7   12.29    0.75
  -5  -3  -7   11.69    0.73
   5   3   6   16.91    0.93
  -5  -3  -6   15.59    0.92
   5   3   5    3.19    0.70
  -5  -3  -5    3.85    0.50
   5   3   4    0.59    0.37
  -5  -3  -4   -0.03    0.37
   5   3   3    1.33    0.35
  -5  -3  -3    1.81    0.33
   5   3   2    7.35    0.65
  -5  -3  -2    6.95    0.61
   5   3   1    0.31    0.29
  -5  -3  -1    1.03    0.49
   5   3   0    0.46    0.28
  -5  -3   0   -0.13    0.30
   5   3  -1    0.53    0.23
  -5  -3   1    1.44    0.44
   5   3  -2    7.99    0.62
  -5  -3   2    8.03    0.81
   5   3  -3    1.77    0.36
  -5  -3   3    1.10    0.56
   5   3  -4    0.51    0.32
  -5  -3   4    0.28    0.33
   5   3  -5    3.57    0.46
  -5  -3   5    3.52    0.50
   5   3  -6   17.21    1.07
  -5  -3   6   16.97    0.96
   5   3  -7   11.46    0.73
  -5  -3   7   10.24    0.80
   5   3  -8    1.19    0.59
  -5  -3   8    0.61    0.48
   5   3  -9    0.10    0.41
  -5  -3   9    0.08    0.43
   5   3 -10   37.36    1.49
  -5  -3  10   38.38    2.23
   5   3 -11    0.57    0.46
  -5  -3  11    0.30    0.53
   5   3 -12    4.78    0.90
  -5  -3  12    4.32    0.66
   5   3 -13    6.62    0.70
  -5  -3  13    5.35    0.81
   5   3 -14    0.05    0.60
  -5  -3  14    0.94    0.62
   5   3 -15    1.42    0.65
  -5  -3  15    1.13    0.62
   5   3 -16   -0.34    0.66
  -5  -3  16    0.28    0.74
   5   3 -17   -0.20    0.62
  -5  -3  17   -0.19    0.67
   5   3 -18    4.44    0.98
  -5  -3  18    5.15    0.91
   5   3 -19   -0.10    0.78
  -5  -3  19   -0.14    0.82
   5   3 -20   -0.20    1.03
  -5  -3  20    0.21    1.10
   5   3 -21   -0.49    0.84
  -5  -3  21    1.04    0.91
   5   3 -22    0.79    1.18
  -5  -3  22    0.58    1.22
   5   3 -23    1.14    1.66
  -5  -3  23    0.72    1.96
   5   3 -24   -0.56    1.28
  -5  -3  24    0.49    1.93
   5   3 -25   -0.38    1.48
  -5  -3  25    0.40    2.03
   5   3 -26    0.84    1.49
  -5  -3  26   -0.32    1.35
   5   3 -27   -1.50    1.65
  -5  -3  27   -0.66    1.80
   5   3 -28   -0.07    1.48
  -5  -3  28    0.84    1.90
   5   3 -29   -0.31    1.82
  -5  -3  29   -0.26    1.97
   5   3 -30   -0.95    1.86
  -5  -3  30    0.72    2.21
   5   3 -31   -2.34    1.89
  -5  -3  31   -0.02    1.85
   5   3 -32    0.96    2.23
  -5  -3  32   -0.23    2.03
   5   3 -33    0.10    0.88
  -5  -3  33   -0.43    1.90
   6   3  32    0.02    1.64
   6   3  31    2.89    1.39
  -6  -3 -31    1.64    1.59
   6   3  30    2.81    2.19
  -6  -3 -30    4.32    2.26
   6   3  29    1.84    1.98
  -6  -3 -29   -1.35    2.06
   6   3  28    1.52    1.40
  -6  -3 -28    1.54    1.46
   6   3  27   10.29    1.63
  -6  -3 -27    4.58    2.73
   6   3  26    0.45    1.58
  -6  -3 -26    2.26    1.76
   6   3  25   12.33    2.36
  -6  -3 -25   11.17    1.56
   6   3  24    4.96    1.52
  -6  -3 -24    4.69    1.70
   6   3  23    6.63    1.39
  -6  -3 -23    3.71    1.45
   6   3  22    3.75    1.26
  -6  -3 -22    2.80    1.22
   6   3  21    0.53    1.20
  -6  -3 -21    1.84    1.27
   6   3  20    4.94    0.93
  -6  -3 -20    4.51    1.00
   6   3  19    1.83    0.78
  -6  -3 -19    0.77    1.09
   6   3  18    0.38    0.89
  -6  -3 -18    0.83    0.99
   6   3  17   10.19    1.08
  -6  -3 -17   10.36    1.08
   6   3  16    0.29    0.79
  -6  -3 -16   -0.16    0.85
   6   3  15    1.91    0.63
  -6  -3 -15    2.37    0.62
   6   3  14   29.65    1.98
  -6  -3 -14   29.55    1.83
   6   3  13   10.77    0.92
  -6  -3 -13   10.72    0.91
   6   3  12   16.28    1.08
  -6  -3 -12   17.50    1.30
   6   3  11   64.44    2.30
  -6  -3 -11   67.40    2.26
   6   3  10   -0.21    0.88
  -6  -3 -10    0.58    0.57
   6   3   9   51.94    1.92
  -6  -3  -9   54.16    2.13
   6   3   8   18.43    1.15
  -6  -3  -8   20.37    1.38
   6   3   7   14.26    0.95
  -6  -3  -7   14.03    0.90
   6   3   6  118.09    4.32
  -6  -3  -6  110.68    4.30
   6   3   5   99.77    4.07
  -6  -3  -5   95.32    3.97
   6   3   4    0.52    0.31
  -6  -3  -4    0.89    0.34
   6   3   3  172.33    6.35
  -6  -3  -3  183.65    5.11
   6   3   2   26.95    2.52
  -6  -3  -2   29.63    1.39
   6   3   1    5.41    0.92
  -6  -3  -1    5.25    0.95
   6   3   0  102.69    4.48
  -6  -3   0  117.78    4.17
   6   3  -1    5.43    0.70
  -6  -3   1    6.41    1.00
   6   3  -2   30.39    1.71
  -6  -3   2   32.64    1.67
   6   3  -3  173.61    6.11
   6   3  -4    0.68    0.29
  -6  -3   4    0.82    0.31
   6   3  -5  107.94    3.30
  -6  -3   5   95.42    6.00
   6   3  -6  107.43    4.22
  -6  -3   6  124.74    4.39
   6   3  -7   13.85    0.83
  -6  -3   7   12.04    1.10
   6   3  -8   19.56    1.03
  -6  -3   8   18.51    1.37
   6   3  -9   48.99    2.77
  -6  -3   9   47.57    2.34
   6   3 -10   -0.05    0.47
  -6  -3  10    0.74    0.45
   6   3 -11   59.27    2.64
  -6  -3  11   66.66    2.69
   6   3 -12   17.03    1.10
  -6  -3  12   15.86    1.16
   6   3 -13    9.60    1.02
  -6  -3  13    9.71    0.88
   6   3 -14   33.06    2.38
  -6  -3  14   29.59    1.69
   6   3 -15    1.75    0.71
  -6  -3  15    1.68    0.74
   6   3 -16   -0.30    0.76
  -6  -3  16   -0.33    0.63
   6   3 -17    8.70    1.22
  -6  -3  17    8.82    1.18
   6   3 -18    0.14    1.18
  -6  -3  18    0.64    0.73
   6   3 -19    0.77    1.02
  -6  -3  19    1.07    1.09
   6   3 -20    6.17    1.73
  -6  -3  20    5.32    1.19
   6   3 -21    2.63    1.15
  -6  -3  21    2.64    1.25
   6   3 -22    4.43    1.37
  -6  -3  22    2.46    1.32
   6   3 -23    5.01    1.28
  -6  -3  23    4.74    1.43
   6   3 -24    3.96    1.45
  -6  -3  24    6.19    1.60
   6   3 -25    7.73    1.56
  -6  -3  25    9.18    1.74
   6   3 -26    0.68    1.68
  -6  -3  26   -1.01    1.64
   6   3 -27    6.70    1.81
  -6  -3  27    7.84    1.87
   6   3 -28    2.13    2.55
  -6  -3  28    3.12    1.87
   6   3 -29    0.08    2.02
  -6  -3  29    1.06    2.34
   6   3 -30    2.03    1.85
  -6  -3  30    1.12    1.72
   6   3 -31    2.79    1.52
  -6  -3  31    3.89    1.50
   6   3 -32   -0.85    1.42
  -6  -3  32    0.16    1.37
   6   3 -33   -0.62    1.11
  -6  -3  33   -0.85    1.36
   7   3  31   -0.44    2.12
  -7  -3 -31   -0.32    1.11
   7   3  30    1.11    1.71
  -7  -3 -30    0.49    1.69
   7   3  29   -0.90    1.81
  -7  -3 -29   -0.09    2.12
   7   3  28    2.18    2.63
  -7  -3 -28    3.71    1.85
   7   3  27    0.12    1.72
  -7  -3 -27    0.84    1.93
   7   3  26   -0.75    1.81
  -7  -3 -26    0.47    1.74
   7   3  25    2.93    1.47
  -7  -3 -25    4.81    1.49
   7   3  24    1.81    1.52
  -7  -3 -24    1.19    1.67
   7   3  23    3.04    1.40
  -7  -3 -23    3.18    1.57
   7   3  22    1.11    1.11
  -7  -3 -22    0.72    1.21
   7   3  21   12.03    1.73
  -7  -3 -21   12.27    1.67
   7   3  20   11.72    1.62
  -7  -3 -20   10.45    1.53
   7   3  19    2.96    1.04
  -7  -3 -19    3.90    1.09
   7   3  18    2.03    1.10
  -7  -3 -18    2.16    1.06
   7   3  17   25.37    2.87
  -7  -3 -17   27.54    1.61
   7   3  16   13.69    1.09
  -7  -3 -16   13.99    1.25
   7   3  15   19.42    1.46
  -7  -3 -15   19.49    1.85
   7   3  14    1.51    1.31
  -7  -3 -14    1.30    0.77
   7   3  13   13.34    1.16
  -7  -3 -13   15.12    1.07
   7   3  12    5.15    1.37
  -7  -3 -12    5.03    0.86
   7   3  11    3.26    1.07
  -7  -3 -11    3.97    0.72
   7   3  10    8.82    0.83
  -7  -3 -10   11.48    0.93
   7   3   9    2.11    0.55
  -7  -3  -9    3.13    0.62
   7   3   8    3.61    0.61
  -7  -3  -8    3.68    0.57
   7   3   7   25.65    1.77
  -7  -3  -7   23.94    1.45
   7   3   6    5.16    0.91
  -7  -3  -6    6.33    0.59
  -7  -3  -5   64.49    2.36
   7   3   4   38.66    1.42
  -7  -3  -4   32.46    1.97
   7   3   3   18.40    0.91
  -7  -3  -3   16.38    1.58
   7   3   2    0.12    0.28
  -7  -3  -2    0.22    0.33
   7   3   1   20.02    1.76
  -7  -3  -1   18.02    0.82
   7   3   0    0.03    0.26
  -7  -3   0    0.11    0.27
   7   3  -1   11.49    1.44
  -7  -3   1   10.17    1.00
   7   3  -2    0.38    0.28
  -7  -3   2   -0.03    0.29
   7   3  -3   14.60    0.95
   7   3  -4   33.47    1.70
  -7  -3   4   32.27    1.66
   7   3  -5   54.09    4.03
  -7  -3   5   49.45    2.97
   7   3  -6    5.19    0.42
  -7  -3   6    1.70    0.48
   7   3  -7   27.04    1.56
  -7  -3   7   25.60    1.76
   7   3  -8    4.54    0.81
  -7  -3   8    3.33    0.57
   7   3  -9    3.81    0.61
  -7  -3   9    2.73    0.73
   7   3 -10    9.01    0.90
  -7  -3  10   12.82    0.92
   7   3 -11    3.53    0.67
  -7  -3  11    3.27    0.65
   7   3 -12    5.15    0.80
  -7  -3  12    6.27    0.76
   7   3 -13   11.44    1.11
  -7  -3  13   12.00    1.10
   7   3 -14    1.35    0.76
  -7  -3  14    0.38    0.68
   7   3 -15   17.92    1.46
  -7  -3  15   19.27    1.52
   7   3 -16   13.13    1.73
  -7  -3  16   11.33    1.37
   7   3 -17   16.64    2.81
  -7  -3  17   29.78    1.68
   7   3 -18    1.14    1.00
  -7  -3  18    0.47    0.95
   7   3 -19    1.65    1.07
  -7  -3  19    2.64    1.15
   7   3 -20    7.18    1.36
  -7  -3  20   10.49    1.35
   7   3 -21   12.02    1.51
  -7  -3  21   11.31    1.44
   7   3 -22    0.41    1.40
  -7  -3  22    0.45    1.28
   7   3 -23    2.16    1.42
  -7  -3  23    2.92    1.57
   7   3 -24    1.51    1.58
  -7  -3  24    2.96    1.78
   7   3 -25    1.47    1.66
  -7  -3  25    3.33    1.56
   7   3 -26    1.02    1.82
  -7  -3  26    1.47    1.90
   7   3 -27    0.69    1.87
  -7  -3  27    1.16    2.01
   7   3 -28    2.57    1.77
  -7  -3  28    3.26    1.87
   7   3 -29   -0.62    1.81
  -7  -3  29   -0.90    2.15
   7   3 -30    0.20    1.37
  -7  -3  30    0.81    1.90
   7   3 -31    1.85    1.32
  -7  -3  31    0.80    1.49
  -7  -3  32   -0.36    1.62
   8   3  30   -0.68    1.80
  -8  -3 -30   -0.25    1.22
   8   3  29   -0.93    1.75
  -8  -3 -29   -0.63    1.60
   8   3  28    2.18    1.77
  -8  -3 -28    3.53    1.06
   8   3  27    3.81    1.67
  -8  -3 -27    2.09    2.02
   8   3  26    3.48    3.11
  -8  -3 -26    0.91    1.95
   8   3  25    0.96    3.09
  -8  -3 -25    2.68    1.51
   8   3  24    2.21    2.88
  -8  -3 -24   -0.26    1.88
   8   3  23   -1.18    2.98
  -8  -3 -23    1.20    1.61
   8   3  22   -0.70    1.52
  -8  -3 -22    0.21    1.55
   8   3  21    1.21    1.38
  -8  -3 -21    1.05    1.11
   8   3  20    1.53    1.26
  -8  -3 -20    2.84    1.37
   8   3  19    0.68    1.22
  -8  -3 -19    1.51    1.27
   8   3  18    0.45    1.13
  -8  -3 -18    0.25    1.18
   8   3  17    4.86    1.29
  -8  -3 -17    4.16    1.23
   8   3  16    2.96    0.94
  -8  -3 -16    2.71    1.11
   8   3  15    5.31    1.18
  -8  -3 -15    6.71    1.20
   8   3  14    5.42    1.51
  -8  -3 -14    4.28    1.01
  -8  -3 -13   -0.12    0.87
   8   3  12    5.64    0.90
  -8  -3 -12    5.56    0.90
   8   3  11    7.12    1.30
  -8  -3 -11    3.45    0.81
   8   3  10   -0.70    0.65
  -8  -3 -10   -0.18    0.66
   8   3   9    3.09    1.07
  -8  -3  -9    3.61    0.72
   8   3   8   12.93    0.88
  -8  -3  -8   13.61    0.92
   8   3   7   13.59    0.91
  -8  -3  -7   12.92    0.89
   8   3   6   44.04    1.80
  -8  -3  -6   42.68    2.05
   8   3   5   32.67    1.63
  -8  -3  -5   34.61    1.64
   8   3   4    6.31    0.77
  -8  -3  -4   13.95    1.04
   8   3   3   17.21    0.94
  -8  -3  -3   14.37    1.19
   8   3   2    4.35    0.54
  -8  -3  -2    5.44    0.65
   8   3  -6   34.38    1.60
  -8  -3   6   38.26    1.72
   8   3  -7   10.48    0.89
  -8  -3   7    8.32    0.87
   8   3  -8    9.12    0.86
  -8  -3   8    7.00    1.20
   8   3  -9    1.54    0.64
  -8  -3   9    3.58    0.54
   8   3 -10    0.18    0.77
  -8  -3  10    0.23    0.62
  -8  -3  11    4.97    0.75
   8   3 -12    3.53    0.86
  -8  -3  12    4.30    0.80
   8   3 -13    0.38    0.82
  -8  -3  13    0.06    0.69
   8   3 -14    4.10    0.99
  -8  -3  14    3.49    0.86
   8   3 -15    7.38    1.57
  -8  -3  15    6.53    1.04
   8   3 -16    1.36    1.25
  -8  -3  16    2.13    1.15
   8   3 -17    2.36    1.12
  -8  -3  17    3.92    1.15
   8   3 -18   -0.45    1.61
  -8  -3  18   -0.84    1.21
   8   3 -19    0.37    2.11
  -8  -3  19    0.45    1.19
   8   3 -20    0.20    1.26
  -8  -3  20    1.81    1.28
   8   3 -21    0.68    1.39
  -8  -3  21    1.54    1.57
   8   3 -22    1.19    1.72
  -8  -3  22    0.17    1.54
   8   3 -23    0.28    1.89
  -8  -3  23   -0.01    1.49
   8   3 -24    0.61    1.71
  -8  -3  24   -0.11    1.76
   8   3 -25    0.53    1.63
  -8  -3  25   -0.95    1.89
   8   3 -26    0.87    2.31
  -8  -3  26    0.55    1.84
   8   3 -27    0.29    1.85
  -8  -3  27    1.40    2.01
   8   3 -28    0.35    1.77
  -8  -3  28   -0.07    1.67
   8   3 -29    1.67    1.61
  -8  -3  29   -0.29    1.36
   8   3 -30    0.84    3.76
  -8  -3  30   -0.45    2.37
   9   3  30   -0.80    1.72
  -9  -3 -30   -0.16    1.02
   9   3  29    5.84    2.39
  -9  -3 -29   -1.16    1.18
   9   3  28    0.40    1.24
  -9  -3 -28    0.91    0.96
   9   3  27    0.27    1.91
  -9  -3 -27   -0.40    1.74
   9   3  26    3.06    1.81
  -9  -3 -26    1.38    1.75
   9   3  25    0.67    1.69
  -9  -3 -25   -0.95    1.83
   9   3  24    6.12    1.84
  -9  -3 -24    2.60    1.91
   9   3  23    7.25    1.72
  -9  -3 -23    4.89    1.67
   9   3  22    2.08    1.75
  -9  -3 -22    1.39    1.88
   9   3  21   13.67    3.64
  -9  -3 -21   10.58    2.04
   9   3  20    9.51    1.61
  -9  -3 -20   11.43    1.90
   9   3  19    3.63    1.56
  -9  -3 -19    4.78    1.51
   9   3  18    9.65    1.68
  -9  -3 -18   12.83    1.73
   9   3  17   11.93    2.15
  -9  -3 -17   10.48    1.48
   9   3  16    8.47    2.21
  -9  -3 -16    4.10    1.22
   9   3  15   19.99    2.78
  -9  -3 -15   13.86    2.02
   9   3  14    1.84    0.98
  -9  -3 -14    2.40    0.93
   9   3  13   17.80    1.50
  -9  -3 -13   20.14    1.65
   9   3  12   25.30    1.68
  -9  -3 -12   28.68    2.13
   9   3  11    0.18    0.80
  -9  -3 -11    0.12    0.70
   9   3  10   36.33    2.21
   9   3   9    4.43    1.43
  -9  -3  -9    2.26    0.71
   9   3   8    0.57    0.62
  -9  -3  -8    0.79    0.63
   9   3   7   10.58    1.84
  -9  -3  -7   16.07    1.08
   9   3   6    3.69    0.66
  -9  -3  -6    6.09    0.73
   9   3   5    6.11    0.53
   9   3  -9    2.17    0.42
  -9  -3  10   16.42    1.35
   9   3 -11    0.04    0.69
  -9  -3  11    0.22    0.77
   9   3 -12   28.97    1.55
  -9  -3  13   17.05    1.38
   9   3 -14    2.44    1.23
  -9  -3  14    2.46    0.91
   9   3 -15    9.44    2.14
  -9  -3  15   19.54    1.44
  -9  -3  16    5.38    1.28
   9   3 -17    4.86    1.92
  -9  -3  17    8.00    1.44
   9   3 -18    8.20    1.64
  -9  -3  18   14.27    2.92
   9   3 -19    1.72    1.50
  -9  -3  19    4.01    1.50
   9   3 -20    3.75    1.79
  -9  -3  20    8.50    1.84
   9   3 -21   12.47    2.13
  -9  -3  21    6.80    1.99
   9   3 -22   -1.11    1.86
  -9  -3  22    0.27    1.64
   9   3 -23    3.38    2.29
  -9  -3  23    6.04    1.97
   9   3 -24    5.73    2.31
  -9  -3  24    4.80    2.01
   9   3 -25    0.91    2.21
  -9  -3  25    1.29    2.19
   9   3 -26    1.45    2.16
  -9  -3  26    1.18    2.23
   9   3 -27    0.75    2.01
  -9  -3  27   -0.12    2.02
   9   3 -28    0.27    1.56
  -9  -3  28   -0.24    1.03
   9   3 -29    0.53    1.08
  -9  -3  29   -0.01    1.28
   9   3 -30    0.23    1.01
 -10  -3 -29    3.94    1.71
  10   3  28   -0.71    1.91
 -10  -3 -28    1.43    1.42
  10   3  27   -0.11    0.92
 -10  -3 -27   -0.52    1.89
  10   3  26    0.59    1.20
 -10  -3 -26   -0.40    1.19
  10   3  25    0.11    2.25
 -10  -3 -25   -0.14    1.50
  10   3  24   -0.18    1.26
 -10  -3 -24    0.21    1.63
  10   3  23   -0.44    1.57
 -10  -3 -23    0.26    1.67
  10   3  22   -0.53    2.00
 -10  -3 -22    2.90    1.49
  10   3  21   -1.17    1.57
 -10  -3 -21   -1.15    1.68
  10   3  20    0.78    1.62
 -10  -3 -20    0.64    1.46
  10   3  19    2.70    1.68
 -10  -3 -19   -0.34    1.68
 -10  -3 -18    0.10    1.53
  10   3  17    0.40    1.40
 -10  -3 -17    1.06    1.73
  10   3  16    0.69    1.37
 -10  -3 -16    0.97    1.32
  10   3  15   -0.73    1.22
 -10  -3 -15   -0.75    1.48
  10   3  14    0.08    1.51
 -10  -3 -14    0.95    1.38
  10   3  13    1.16    1.42
 -10  -3 -13    2.20    1.08
  10   3  12    1.97    1.11
 -10  -3 -12    0.68    0.84
  10   3  11    0.72    0.91
 -10  -3 -11    0.71    0.97
  10   3  10    0.22    1.05
 -10  -3 -10    0.28    0.83
  10   3   9    0.06    0.82
 -10  -3  -9    0.92    0.78
  10   3   8    2.89    0.66
 -10  -3  -8    1.81    0.78
  10   3   7    0.18    0.47
  10   3 -12    0.67    0.72
  10   3 -13    1.33    1.08
 -10  -3  13    1.47    1.02
  10   3 -14    0.59    0.95
 -10  -3  14    0.87    0.88
  10   3 -15    1.05    1.90
 -10  -3  15    0.21    1.04
  10   3 -16    0.11    2.13
 -10  -3  16   -0.23    1.02
  10   3 -17   -0.78    1.48
 -10  -3  17    1.88    1.70
  10   3 -18    0.27    2.59
 -10  -3  18   -0.03    1.78
  10   3 -19   -0.80    1.63
 -10  -3  19    0.86    1.32
  10   3 -20    1.88    1.62
 -10  -3  20    1.09    1.60
  10   3 -21   -0.08    1.46
 -10  -3  21   -1.19    1.45
  10   3 -22    0.49    2.81
 -10  -3  22    0.17    1.79
  10   3 -23   -0.44    2.61
 -10  -3  23    1.70    1.88
  10   3 -24   -0.67    1.96
 -10  -3  24    0.02    1.40
 -10  -3  25    0.61    1.19
 -10  -3  26    1.06    3.05
 -10  -3  27    1.11    2.00
 -11  -3 -26    1.63    1.62
  11   3  25    6.10    2.07
  11   3  24    0.84    1.73
 -11  -3 -24    4.82    1.38
  11   3  23   -5.63    3.09
 -11  -3 -23    3.99    1.77
  11   3  22    0.05    0.77
 -11  -3 -22   -0.01    1.98
  11   3  21   -0.25    0.87
 -11  -3 -21    0.15    1.91
  11   3  20   -2.19    3.75
 -11  -3 -20    0.12    1.63
  11   3  19   -1.14    3.38
 -11  -3 -19    1.22    2.07
  11   3  18    2.99    1.75
 -11  -3 -18    6.67    1.85
  11   3  17   -0.18    1.83
 -11  -3 -17    2.51    1.80
  11   3  16    4.16    1.81
 -11  -3 -16    2.33    1.63
  11   3  15   23.93    3.45
 -11  -3 -15   12.83    2.02
  11   3  14   -2.35    2.71
 -11  -3 -14    0.17    1.55
  11   3  13   16.80    2.30
 -11  -3 -13   13.25    2.03
  11   3  12    3.81    1.40
 -11  -3 -12    8.73    1.41
  11   3  11    0.76    1.04
 -11  -3 -11    0.87    0.93
  11   3  10    1.87    0.89
 -11  -3 -10    1.92    0.92
  11   3   9    7.62    0.70
  11   3 -16    1.46    0.91
 -11  -3  16    1.70    1.27
  11   3 -17   -0.06    1.33
 -11  -3  17    0.51    1.61
  11   3 -18    4.54    1.64
 -11  -3  18    1.70    1.95
  11   3 -19    0.88    1.55
 -11  -3  19    0.25    1.41
  11   3 -20    0.73    1.49
 -11  -3  20   -0.22    1.41
  11   3 -21   -1.66    2.75
 -11  -3  21    1.13    1.27
  11   3 -22   -0.31    0.94
  12   3  22    1.21    1.29
 -12  -3 -22    4.39    1.88
  12   3  21   -1.43    3.86
 -12  -3 -21   -1.01    1.29
  12   3  20    0.24    1.99
 -12  -3 -20   -1.03    1.56
  12   3  19    6.61    3.93
 -12  -3 -19    0.95    1.60
  12   3  18    0.35    1.89
 -12  -3 -18    0.78    1.52
  12   3  17   -1.06    3.06
 -12  -3 -17   -0.48    1.72
  12   3  16    1.83    1.75
 -12  -3 -16   -0.24    1.60
  12   3  15    0.85    1.67
 -12  -3 -15   -1.25    2.51
  12   3  14   -0.41    1.62
 -12  -3 -14    3.71    2.19
  12   3  13    0.17    1.30
 -12  -3 -13    0.51    1.22
  12   3  12   -0.54    1.00
 -12  -3 -12   -0.18    1.40
 -13   4  14   -0.98    1.25
 -13   4  13   -0.29    2.39
  13  -4 -13    3.02    1.24
 -13   4  12    0.57    1.63
  13  -4 -12    0.48    0.88
  13  -4 -11    0.56    1.19
 -13   4  10    0.59    1.36
  13  -4 -10   -0.27    1.63
 -13   4   9   -0.46    1.91
  13  -4  -9   -0.39    1.66
 -13   4   8   -1.72    2.04
  13  -4  -8   -0.26    1.54
 -13   4   7    8.82    1.02
  13  -4  -7    6.79    1.72
  13  -4  -6   -0.24    1.05
 -13   4   5   -0.81    1.44
  13  -4  -5   -0.01    1.00
 -13   4   4    1.27    1.67
  13  -4  -4   -0.27    0.93
 -13   4   3    2.42    1.04
  13  -4  -3    2.16    0.92
 -13   4   2    3.05    1.51
  13  -4  -2    2.65    1.39
  13  -4  -1    1.23    1.01
 -13   4   0    0.18    1.69
  13  -4   0    0.15    1.04
 -13   4  -1    0.81    1.21
  13  -4   1   -0.04    1.05
 -13   4  -2    1.12    1.18
  13  -4   2    2.18    0.96
 -13   4  -3   -0.08    2.20
  13  -4   3    9.56    2.67
 -13   4  -4    0.71    1.25
  13  -4   4   -0.70    1.50
 -13   4  -5    0.57    2.21
  13  -4   5    0.43    1.66
 -13   4  -6    2.19    1.38
  13  -4   6   -0.16    1.95
 -13   4  -8    0.29    1.51
  13  -4   8    0.89    1.76
 -13   4  -9    9.15    1.89
  13  -4   9    0.68    1.47
 -13   4 -10   -0.85    2.71
  13  -4  10    0.82    1.74
 -13   4 -11   -1.61    1.74
  13  -4  11    0.77    1.62
 -13   4 -12    1.73    1.77
  13  -4  12    0.58    1.58
 -13   4 -13   14.74    2.99
  13  -4  13    6.04    1.84
 -13   4 -14    0.20    1.81
  13  -4  14   -0.09    2.04
 -13   4 -15    0.59    1.86
  13  -4  15    2.58    3.28
 -13   4 -16    4.18    2.84
  13  -4  16    0.41    2.70
 -13   4 -17    0.57    2.35
 -13   4 -18    0.54    1.45
  13  -4  18    0.13    1.60
 -12   4  20   -0.98    3.46
  12  -4 -20   -0.18    1.50
 -12   4  19    8.68    2.22
  12  -4 -19    4.87    1.87
 -12   4  18   -0.75    1.62
  12  -4 -18    0.33    1.52
 -12   4  17   -1.50    3.16
  12  -4 -17    4.54    1.78
 -12   4  16   -0.33    2.02
  12  -4 -16    0.13    1.34
 -12   4  15    0.26    1.59
  12  -4 -15    0.42    1.76
 -12   4  14   -0.60    2.07
  12  -4 -14    1.11    1.79
 -12   4  13    3.76    1.60
  12  -4 -13    3.57    1.60
 -12   4  12    1.50    1.72
  12  -4 -12   -0.33    2.17
 -12   4  11    7.17    1.67
 -12   4  10   -0.27    1.47
  12  -4 -10    1.52    1.35
 -12   4   9    1.46    2.45
  12  -4  -9    2.43    1.59
 -12   4   8   -1.59    2.13
  12  -4  -8    1.31    1.23
 -12   4   7   -0.30    1.95
  12  -4  -7   -0.27    1.34
 -12   4   6    1.36    2.03
  12  -4  -6   -0.48    1.32
 -12   4   5    3.12    2.09
  12  -4  -5    0.60    1.21
 -12   4   4   -1.12    1.30
  12  -4  -4    0.05    1.12
 -12   4   3    4.86    1.42
  12  -4  -3   10.36    1.39
 -12   4   2    1.27    1.22
  12  -4  -2    1.86    1.18
 -12   4   1    2.74    1.27
  12  -4  -1   -0.69    1.63
 -12   4   0   -0.46    1.22
  12  -4   0   -0.24    1.12
 -12   4  -1    1.62    1.32
  12  -4   1    2.45    1.34
 -12   4  -2    0.61    1.31
  12  -4   2    0.88    1.59
 -12   4  -3    5.17    1.62
  12  -4   3    7.46    1.37
 -12   4  -4   -0.80    1.20
  12  -4   4    0.26    1.31
 -12   4  -5    2.82    1.36
  12  -4   5    2.40    1.21
 -12   4  -6    1.94    1.26
  12  -4   6   -0.04    1.27
 -12   4  -7    1.29    1.19
  12  -4   7   -0.22    1.46
 -12   4  -8    1.05    1.13
  12  -4   8    0.63    1.28
 -12   4  -9    3.61    1.22
  12  -4   9    7.45    1.72
 -12   4 -10    0.24    1.26
  12  -4  10   -0.24    1.30
 -12   4 -11    9.15    1.63
  12  -4  11   13.84    1.84
 -12   4 -12   -0.12    1.43
  12  -4  12   -1.47    1.65
 -12   4 -13    6.56    2.84
  12  -4  13    5.82    2.09
 -12   4 -14    3.00    1.84
  12  -4  14    0.39    1.82
 -12   4 -15   -0.11    1.80
  12  -4  15   -0.82    1.80
 -12   4 -16    0.85    1.82
  12  -4  16   -0.81    1.81
 -12   4 -17    7.44    2.00
  12  -4  17    7.40    1.96
 -12   4 -18    2.66    2.14
  12  -4  18   -0.90    2.07
 -12   4 -19    6.32    1.62
  12  -4  19    5.45    1.76
 -12   4 -20   -1.63    3.40
  12  -4  20   -0.42    1.81
 -12   4 -21    1.15    2.05
  12  -4  21   -0.70    1.74
 -12   4 -22    0.59    1.90
  12  -4  22    0.91    1.63
  12  -4  23    0.68    1.70
  11  -4 -25   -0.18    1.57
 -11   4  24    0.62    1.30
  11  -4 -24    0.10    1.51
 -11   4  23   -0.06    1.16
  11  -4 -23   -0.85    1.66
 -11   4  22   -0.09    1.52
  11  -4 -22   -0.10    1.38
 -11   4  21   -0.31    2.01
  11  -4 -21   -1.88    1.86
 -11   4  20    0.39    1.73
  11  -4 -20    0.40    1.01
 -11   4  19    1.31    2.51
  11  -4 -19    0.47    1.68
 -11   4  18    1.73    1.95
  11  -4 -18   -0.10    1.68
  11  -4 -17   -0.27    1.98
 -11   4  16   -1.67    1.77
  11  -4 -16    0.15    1.63
 -11   4  15   -0.18    1.53
  11  -4 -15    1.02    1.45
 -11   4  14    1.54    1.50
  11  -4 -14    0.40    1.29
 -11   4  13    0.58    1.70
  11  -4 -13    0.65    1.92
 -11   4  12    2.62    1.53
  11  -4 -12    1.25    1.86
 -11   4  11   -0.56    2.67
  11  -4 -11    0.56    1.67
 -11   4  10    1.87    2.58
  11  -4 -10    2.00    2.00
 -11   4   9    6.32    1.47
  11  -4  -9    3.79    1.80
 -11   4   8    1.65    1.17
  11  -4  -8    0.09    1.29
 -11   4   7    0.26    1.08
  11  -4  -7    1.43    1.20
 -11   4   6   -0.59    1.23
  11  -4  -6   -0.02    1.18
 -11   4   5    1.12    1.65
  11  -4  -5    0.35    1.07
 -11   4   4    0.11    1.01
  11  -4  -4    0.47    1.61
 -11   4   3    2.25    0.98
  11  -4  -3   -0.28    0.98
 -11   4   2    0.72    1.09
  11  -4  -2    2.40    1.08
 -11   4   1    1.39    1.19
  11  -4  -1    1.87    1.04
 -11   4   0   -0.65    1.13
  11  -4   0   -0.66    1.49
 -11   4  -1    1.94    0.99
  11  -4   1    0.75    1.07
 -11   4  -2    5.76    1.21
  11  -4   2    1.45    1.11
 -11   4  -3    1.63    1.15
  11  -4   3    1.86    1.16
 -11   4  -4    0.76    0.98
  11  -4   4   -0.71    1.09
 -11   4  -5    0.22    1.15
  11  -4   5    0.46    1.20
 -11   4  -6   -0.29    0.93
  11  -4   6    1.36    1.29
 -11   4  -7    1.61    1.04
  11  -4   7    3.08    1.09
 -11   4  -8    2.79    1.17
  11  -4   8    3.17    1.26
 -11   4  -9    6.82    1.22
  11  -4   9    6.74    1.40
 -11   4 -10    2.29    1.19
  11  -4  10    1.98    1.36
 -11   4 -11   -0.33    1.22
  11  -4  11   -0.01    1.41
 -11   4 -12    1.99    1.28
  11  -4  12    1.76    1.55
 -11   4 -13    0.65    1.43
  11  -4  13    0.12    1.55
 -11   4 -14    0.83    1.45
  11  -4  14   -0.41    1.57
 -11   4 -15    0.39    1.57
  11  -4  15   -0.22    1.74
 -11   4 -16   -0.75    2.20
  11  -4  16   -0.87    1.90
 -11   4 -17    0.49    1.82
  11  -4  17    0.22    2.01
 -11   4 -18    3.06    2.59
  11  -4  18    3.56    1.95
 -11   4 -19    0.33    2.05
  11  -4  19    1.59    2.27
 -11   4 -20    0.71    2.07
  11  -4  20    1.99    2.10
 -11   4 -21    0.67    2.23
  11  -4  21   -0.69    1.90
 -11   4 -22   -0.54    1.83
  11  -4  22   -1.39    1.66
 -11   4 -23   -1.81    2.05
  11  -4  23    0.48    1.51
 -11   4 -24   -0.19    2.44
  11  -4  24    0.86    1.49
 -11   4 -25   -0.10    2.17
  11  -4  25   -0.66    1.69
  10  -4 -29   -0.05    1.24
  10  -4 -28   -0.30    1.71
 -10   4  27    1.11    1.65
  10  -4 -27    0.93    1.28
 -10   4  26   -0.43    1.63
  10  -4 -26   -0.25    1.01
 -10   4  25    3.00    1.75
  10  -4 -25    3.74    0.79
 -10   4  24    1.48    1.87
  10  -4 -24   -0.60    1.52
 -10   4  23    4.54    1.98
  10  -4 -23    1.50    1.85
 -10   4  22   -0.58    1.94
  10  -4 -22    0.34    1.86
 -10   4  21    3.71    1.97
  10  -4 -21    2.04    1.84
 -10   4  20    0.43    2.02
  10  -4 -20   -0.21    1.72
 -10   4  19    8.80    2.26
  10  -4 -19   18.49    1.79
 -10   4  18    2.32    1.96
  10  -4 -18   -1.06    1.46
 -10   4  17   20.05    2.34
  10  -4 -17   25.43    2.29
 -10   4  16    6.91    1.62
  10  -4 -16    5.24    1.48
 -10   4  15    6.07    3.08
  10  -4 -15    3.09    1.33
 -10   4  14    7.81    1.42
  10  -4 -14    8.75    1.60
 -10   4  13    9.90    1.74
  10  -4 -13    9.95    1.47
 -10   4  12    1.34    1.25
  10  -4 -12    2.59    1.29
  10  -4 -11   49.23    3.60
 -10   4  10    0.57    1.16
  10  -4 -10    0.90    1.05
  10  -4  -9   19.54    1.62
 -10   4   8   11.60    1.55
  10  -4  -8   17.58    1.40
 -10   4   7    3.99    1.16
  10  -4  -7    2.52    1.11
 -10   4   6   13.13    1.44
  10  -4  -6   12.80    1.74
 -10   4   5   22.76    1.86
 -10   4   4    2.75    1.02
  10  -4  -4    2.96    1.03
 -10   4   3   25.64    2.00
  10  -4  -3   29.64    2.47
 -10   4   2    0.41    0.86
  10  -4  -2    0.01    0.93
 -10   4   1    3.55    1.10
  10  -4  -1   -0.43    1.00
 -10   4   0    1.02    1.46
  10  -4   0    2.77    1.10
 -10   4  -1   -0.40    1.21
  10  -4   1    4.18    1.08
 -10   4  -2    0.54    0.91
  10  -4   2    1.79    1.41
 -10   4  -3   25.46    2.42
  10  -4   3   34.66    2.05
 -10   4  -4    4.86    0.93
  10  -4   4    5.27    1.13
 -10   4  -5   26.74    1.82
  10  -4   5   29.45    1.83
 -10   4  -6   13.76    1.48
  10  -4   6   16.96    1.36
 -10   4  -7    2.64    0.99
  10  -4   7    2.52    1.07
 -10   4  -8   18.25    1.50
  10  -4   8   13.78    1.75
 -10   4  -9   24.62    2.28
  10  -4   9   29.17    1.85
 -10   4 -10    1.92    1.14
  10  -4  10    3.53    1.25
 -10   4 -11   64.93    3.81
  10  -4  11   63.82    3.25
 -10   4 -12    4.15    1.87
  10  -4  12    2.47    1.32
 -10   4 -13   17.09    1.60
  10  -4  13   12.32    1.61
 -10   4 -14    7.32    1.36
  10  -4  14    9.32    1.72
 -10   4 -15    4.78    1.39
  10  -4  15    3.93    1.57
 -10   4 -16    5.13    1.83
  10  -4  16    5.03    1.97
 -10   4 -17   34.28    3.17
  10  -4  17   34.78    2.20
 -10   4 -18    0.57    1.64
  10  -4  18    0.07    1.84
 -10   4 -19   28.14    2.27
  10  -4  19   22.65    2.35
 -10   4 -20    1.05    1.77
  10  -4  20   -0.26    1.96
 -10   4 -21    0.86    1.64
  10  -4  21    1.36    1.40
 -10   4 -22    2.94    1.90
  10  -4  22   -0.06    1.94
 -10   4 -23    5.36    1.31
  10  -4  23    2.18    1.27
 -10   4 -24    1.00    1.95
  10  -4  24   -0.72    1.89
 -10   4 -25    1.71    2.44
  10  -4  25    4.99    1.34
 -10   4 -26   -0.53    1.86
  10  -4  26   -1.22    1.80
  10  -4  27    0.91    3.14
  -9   4  29    0.03    1.05
   9  -4 -29   -0.53    1.46
  -9   4  28   -0.03    0.98
   9  -4 -28   -2.36    1.92
  -9   4  27    0.21    1.55
   9  -4 -27    0.49    1.30
  -9   4  26    1.26    2.20
   9  -4 -26    0.34    1.53
  -9   4  25    1.93    2.57
   9  -4 -25   -0.70    1.42
  -9   4  24   -0.59    2.19
   9  -4 -24   -2.02    1.85
  -9   4  23    1.94    2.06
   9  -4 -23    0.99    1.58
  -9   4  22   -0.73    1.98
   9  -4 -22   -0.49    1.74
  -9   4  21    1.19    1.83
   9  -4 -21    0.74    1.63
  -9   4  20   -1.33    1.72
   9  -4 -20   -0.34    1.41
  -9   4  19    1.17    1.66
   9  -4 -19   -0.11    1.10
  -9   4  18    1.17    1.44
   9  -4 -18    1.07    1.09
  -9   4  17    1.70    1.43
   9  -4 -17    2.45    1.32
  -9   4  16   -0.06    1.40
   9  -4 -16    0.52    1.22
  -9   4  15    1.45    1.32
   9  -4 -15    0.18    1.19
  -9   4  14    1.55    2.31
   9  -4 -14    0.66    1.10
  -9   4  13    4.62    1.35
   9  -4 -13    7.04    1.21
  -9   4  12    0.13    1.09
   9  -4 -12    0.30    0.99
  -9   4  11    1.69    1.00
   9  -4 -11    0.69    0.96
  -9   4  10    3.73    1.04
   9  -4 -10    3.29    0.92
  -9   4   9   -0.13    0.94
   9  -4  -9   -0.04    0.79
  -9   4   8   -0.18    0.89
   9  -4  -8   -0.04    0.78
  -9   4   7   10.03    1.30
   9  -4  -7    9.48    1.26
  -9   4   6    2.14    0.96
   9  -4  -6    3.72    0.87
  -9   4   5    8.85    1.46
   9  -4  -5    5.06    1.36
  -9   4   4    0.55    0.79
   9  -4  -4    1.47    0.68
  -9   4   3    4.05    0.79
   9  -4  -3    3.46    0.90
  -9   4   2    1.64    0.85
   9  -4  -2    2.07    1.22
  -9   4   1    4.69    0.90
   9  -4  -1    3.85    1.37
  -9   4   0   -0.52    1.05
   9  -4   0   -0.36    0.96
  -9   4  -1    0.52    1.10
   9  -4   1    2.16    1.22
  -9   4  -2    1.73    1.16
   9  -4   2    2.56    1.28
  -9   4  -3    4.51    0.77
   9  -4   3    5.71    0.96
  -9   4  -4    0.35    0.98
   9  -4   4    1.01    0.83
  -9   4  -5    7.09    1.21
   9  -4   5    5.24    1.09
  -9   4  -6    2.62    0.86
   9  -4   6    2.91    0.91
  -9   4  -7   13.87    1.88
   9  -4   7   13.78    1.17
  -9   4  -8    0.81    0.79
   9  -4   8    0.55    0.87
  -9   4  -9   -0.01    0.88
   9  -4   9    0.00    0.78
  -9   4 -10    1.90    1.43
   9  -4  10    2.78    1.06
  -9   4 -11    1.07    1.00
   9  -4  11    0.53    1.14
  -9   4 -12    0.30    0.98
   9  -4  12    0.33    1.13
  -9   4 -13    7.73    1.32
   9  -4  13    7.85    1.49
  -9   4 -14    0.45    1.14
   9  -4  14    0.56    1.24
  -9   4 -15    0.45    1.15
   9  -4  15    0.88    1.29
  -9   4 -16    1.72    1.65
   9  -4  16    2.05    1.42
  -9   4 -17    2.90    1.21
   9  -4  17    3.19    1.42
  -9   4 -18    1.43    1.48
   9  -4  18    2.16    1.55
  -9   4 -19    2.34    1.63
   9  -4  19    2.05    1.33
  -9   4 -20   -0.02    1.73
   9  -4  20    1.32    1.84
  -9   4 -21    0.68    1.78
   9  -4  21   -0.46    1.80
  -9   4 -22    1.08    2.48
   9  -4  22   -0.03    1.61
  -9   4 -23    4.07    3.25
   9  -4  23    0.13    1.96
  -9   4 -24   -1.29    2.06
   9  -4  24   -0.83    1.98
  -9   4 -25   -0.05    1.68
   9  -4  25   -0.32    1.56
  -9   4 -26    2.37    2.14
   9  -4  26    0.32    2.15
  -9   4 -27    0.07    1.54
   9  -4  27    0.59    1.70
  -9   4 -28   -1.08    2.30
   9  -4  28   -1.37    1.76
  -8   4  30    2.02    1.28
  -8   4  29   -2.49    2.37
   8  -4 -29    0.72    1.62
  -8   4  28    1.15    2.25
   8  -4 -28    0.37    1.67
  -8   4  27    7.01    3.20
   8  -4 -27   -0.22    1.75
  -8   4  26    0.76    2.14
   8  -4 -26    0.46    1.79
  -8   4  25    5.90    3.80
   8  -4 -25    7.73    1.84
  -8   4  24    1.15    1.95
   8  -4 -24    1.18    1.45
  -8   4  23    0.29    1.98
   8  -4 -23   -0.34    1.73
  -8   4  22   -0.66    1.80
   8  -4 -22    0.34    1.52
  -8   4  21    1.01    1.64
   8  -4 -21    1.84    1.28
  -8   4  20   10.47    1.79
   8  -4 -20   12.43    1.36
  -8   4  19   12.45    1.78
   8  -4 -19    8.16    1.44
  -8   4  18    0.24    1.36
   8  -4 -18    0.83    0.93
  -8   4  17   22.59    1.70
   8  -4 -17   26.28    1.73
  -8   4  16    2.62    1.22
   8  -4 -16    2.87    1.03
  -8   4  15    1.55    1.08
   8  -4 -15    0.47    1.05
  -8   4  14    6.46    1.87
   8  -4 -14    5.28    0.93
  -8   4  13   13.46    1.33
   8  -4 -13   14.62    1.39
  -8   4  12    8.15    1.18
   8  -4 -12    6.85    1.14
  -8   4  11   28.14    1.98
   8  -4 -11   27.77    1.79
  -8   4  10    0.85    0.87
   8  -4 -10    0.83    0.83
  -8   4   9   23.97    1.60
   8  -4  -9   26.25    1.50
  -8   4   8    2.85    0.85
   8  -4  -8    3.56    0.79
  -8   4   7   -0.26    0.90
   8  -4  -7    0.76    0.61
  -8   4   6    8.51    1.22
   8  -4  -6    9.86    1.02
  -8   4   5   23.40    1.69
   8  -4  -5   25.96    1.51
  -8   4   4   -0.60    0.79
   8  -4  -4   -0.17    0.58
  -8   4   3   15.36    1.23
   8  -4  -3   14.94    1.33
  -8   4   2    0.98    0.66
   8  -4  -2    1.81    0.68
  -8   4   1    0.92    0.54
  -8   4   0   39.92    3.04
   8  -4   0   21.95    4.00
  -8   4  -1    1.10    0.96
   8  -4   1    1.02    0.82
  -8   4  -2    1.54    0.67
   8  -4   2    1.23    0.67
  -8   4  -3   17.63    1.06
   8  -4   3   17.78    1.49
  -8   4  -4    0.92    0.64
   8  -4   4    0.32    0.58
  -8   4  -5   27.12    1.91
   8  -4   5   24.01    1.87
  -8   4  -6   10.15    1.21
   8  -4   6   11.65    1.20
  -8   4  -7    0.20    0.66
   8  -4   7    1.00    0.72
  -8   4  -8    4.26    0.86
   8  -4   8    2.78    0.85
  -8   4  -9   25.33    1.44
   8  -4   9   21.93    2.12
  -8   4 -10   -0.19    0.80
   8  -4  10    1.13    0.92
  -8   4 -11   35.12    1.83
   8  -4  11   35.36    1.60
  -8   4 -12    8.98    1.75
   8  -4  12    9.46    1.19
  -8   4 -13   15.40    1.67
   8  -4  13   15.49    2.12
  -8   4 -14    5.75    1.63
   8  -4  14    7.15    1.09
  -8   4 -15    2.97    1.19
   8  -4  15    0.84    1.28
  -8   4 -16    5.46    1.24
   8  -4  16    5.33    1.18
  -8   4 -17   24.85    1.93
   8  -4  17   24.96    2.23
  -8   4 -18    0.88    1.44
   8  -4  18   -0.31    1.27
  -8   4 -19   13.18    1.59
   8  -4  19   12.30    1.71
  -8   4 -20    8.16    1.62
   8  -4  20    7.67    1.81
  -8   4 -21    2.09    1.62
   8  -4  21    1.62    1.62
  -8   4 -22    0.38    1.63
   8  -4  22    0.22    1.46
  -8   4 -23   -1.19    1.74
   8  -4  23    0.68    1.84
  -8   4 -24    0.85    1.48
   8  -4  24    0.95    1.54
  -8   4 -25    2.99    2.06
   8  -4  25    5.07    2.40
  -8   4 -26    2.25    1.97
   8  -4  26    0.84    1.59
  -8   4 -27    1.40    2.06
   8  -4  27   -0.11    1.83
  -8   4 -28   -0.71    2.36
   8  -4  28    3.33    2.44
  -8   4 -29    0.20    1.92
   8  -4  29    0.78    2.18
  -7   4  31    0.75    1.42
   7  -4 -31   -0.14    0.73
  -7   4  30   -1.32    1.41
   7  -4 -30    0.81    1.63
  -7   4  29    1.82    2.91
   7  -4 -29    0.47    1.53
  -7   4  28    1.02    1.82
   7  -4 -28    0.07    1.54
  -7   4  27    0.35    2.11
   7  -4 -27    2.24    1.88
  -7   4  26    5.05    1.73
   7  -4 -26    2.98    1.74
  -7   4  25    0.28    1.95
   7  -4 -25    1.24    1.62
  -7   4  24    2.21    1.84
   7  -4 -24    0.98    1.57
  -7   4  23    3.39    1.70
   7  -4 -23    2.99    1.62
  -7   4  22   -0.77    1.37
   7  -4 -22    0.75    1.05
  -7   4  21   24.83    1.87
   7  -4 -21   21.67    1.85
  -7   4  20    4.21    1.45
   7  -4 -20    3.65    1.31
  -7   4  19    6.32    1.33
   7  -4 -19    4.44    0.92
  -7   4  18    2.04    2.32
   7  -4 -18   -0.95    1.05
  -7   4  17    6.46    1.43
   7  -4 -17    7.56    1.19
  -7   4  16    2.97    1.16
   7  -4 -16    3.18    0.98
  -7   4  15   12.41    1.27
   7  -4 -15   13.50    1.07
  -7   4  14    4.57    1.72
   7  -4 -14    5.56    0.97
  -7   4  13    9.53    1.09
   7  -4 -13   10.37    0.93
  -7   4  12    9.64    1.26
   7  -4 -12   11.20    0.98
  -7   4  11    0.81    0.78
   7  -4 -11    1.74    0.71
  -7   4  10   37.78    2.11
   7  -4 -10   35.39    1.89
  -7   4   9   17.20    1.26
   7  -4  -9   17.77    1.24
  -7   4   8   -0.28    0.64
   7  -4  -8   -0.56    0.54
  -7   4   7   37.39    2.48
   7  -4  -7   40.34    2.11
  -7   4   6   11.78    1.08
   7  -4  -6   12.47    0.97
  -7   4   5   62.01    2.75
   7  -4  -5   57.21    2.97
  -7   4   4   33.46    1.58
   7  -4  -4   30.42    1.55
  -7   4   3    0.97    0.55
   7  -4  -3    0.35    0.53
  -7   4   2    3.77    0.66
   7  -4  -2    4.18    0.85
  -7   4   1  220.62    6.63
   7  -4  -1  189.58   12.56
  -7   4   0    1.43    0.93
   7  -4   0    1.30    0.94
  -7   4  -1  232.63    8.64
   7  -4   1  236.51   10.37
  -7   4  -2    5.14    0.95
   7  -4   2    3.86    1.19
  -7   4  -3    0.02    0.49
   7  -4   3    0.39    0.45
  -7   4  -4   33.61    1.64
   7  -4   4   37.41    1.75
  -7   4  -5   62.39    2.48
   7  -4   5   62.07    2.91
  -7   4  -6   14.01    0.99
   7  -4   6   13.60    1.13
  -7   4  -7   48.95    2.49
   7  -4   7   47.93    1.96
  -7   4  -8    0.35    1.03
   7  -4   8   -0.09    0.68
  -7   4  -9   20.07    1.13
   7  -4   9   20.53    1.21
  -7   4 -10   41.89    1.98
   7  -4  10   40.37    1.98
  -7   4 -11    1.12    0.64
   7  -4  11    1.46    0.63
  -7   4 -12   11.26    1.07
   7  -4  12   12.94    1.04
  -7   4 -13   11.19    1.15
   7  -4  13    8.80    1.18
  -7   4 -14    6.71    1.00
   7  -4  14    6.63    1.00
  -7   4 -15   16.73    1.25
   7  -4  15   14.70    1.19
  -7   4 -16    3.71    1.10
   7  -4  16    3.20    1.08
  -7   4 -17    8.68    1.30
   7  -4  17    8.58    1.41
  -7   4 -18    1.84    0.89
   7  -4  18    0.55    0.88
  -7   4 -19    6.61    1.39
   7  -4  19    3.81    1.46
  -7   4 -20    3.02    1.15
   7  -4  20    2.38    1.45
  -7   4 -21   25.23    2.33
   7  -4  21   22.51    2.01
  -7   4 -22    0.02    1.27
   7  -4  22    0.65    1.31
  -7   4 -23    4.30    1.72
   7  -4  23    1.68    1.36
  -7   4 -24    0.57    1.68
   7  -4  24    0.60    1.76
  -7   4 -25    1.01    1.79
   7  -4  25    0.82    1.55
  -7   4 -26    3.39    1.91
   7  -4  26    2.05    1.96
  -7   4 -27   -0.03    2.09
   7  -4  27    0.54    1.52
  -7   4 -28    0.75    2.06
   7  -4  28    3.07    2.20
  -7   4 -29    1.16    1.81
   7  -4  29   -1.24    2.72
   7  -4  30    0.17    2.57
  -6   4  31    0.34    1.43
   6  -4 -31   -0.04    0.97
  -6   4  30   -2.38    2.93
   6  -4 -30    0.04    1.67
  -6   4  29   -0.27    1.94
   6  -4 -29   -0.52    1.54
  -6   4  28    0.37    2.53
   6  -4 -28    0.80    1.79
  -6   4  27    1.66    1.72
   6  -4 -27    3.04    1.72
  -6   4  26   -1.15    1.98
   6  -4 -26    2.06    1.57
  -6   4  25   -0.38    1.44
   6  -4 -25    1.66    1.64
  -6   4  24    2.73    1.75
   6  -4 -24    3.94    1.65
  -6   4  23   -0.14    1.47
   6  -4 -23    0.27    1.19
  -6   4  22    2.32    1.46
   6  -4 -22    2.09    1.35
  -6   4  21    1.30    1.17
   6  -4 -21    1.13    1.30
  -6   4  20   14.73    1.30
   6  -4 -20   14.06    1.43
  -6   4  19    7.69    1.37
   6  -4 -19   10.26    1.29
  -6   4  18    0.68    0.95
   6  -4 -18    0.21    0.72
  -6   4  17   -0.15    1.01
   6  -4 -17    0.29    0.75
  -6   4  16    5.15    1.70
   6  -4 -16    4.74    0.94
  -6   4  15    1.16    0.87
   6  -4 -15    0.38    0.74
  -6   4  14    6.86    1.07
   6  -4 -14    8.30    0.82
  -6   4  13    0.22    0.86
   6  -4 -13   -0.04    0.64
  -6   4  12    5.32    0.88
   6  -4 -12    4.84    0.79
  -6   4  11   15.78    1.03
   6  -4 -11   16.26    1.00
  -6   4  10    0.91    0.76
   6  -4 -10    1.05    0.57
  -6   4   9   16.51    1.22
   6  -4  -9   17.82    0.96
  -6   4   8   10.86    0.99
   6  -4  -8   11.74    0.90
  -6   4   7    0.04    0.64
   6  -4  -7    0.42    0.56
  -6   4   6   10.52    0.85
   6  -4  -6   13.27    0.85
  -6   4   5   -0.03    0.54
   6  -4  -5    0.27    0.70
  -6   4   4    3.51    0.58
   6  -4  -4    3.61    0.61
  -6   4   3    4.47    0.67
   6  -4  -3    4.01    0.61
  -6   4   2   10.82    1.03
   6  -4  -2   11.08    0.87
  -6   4   1    8.55    1.05
   6  -4  -1    8.17    1.04
  -6   4   0  118.24    3.52
   6  -4   0  111.11    3.80
  -6   4  -1    7.65    0.73
   6  -4   1    8.49    0.89
  -6   4  -2   11.48    1.00
   6  -4   2   13.59    1.19
  -6   4  -3    4.93    0.61
   6  -4   3    4.70    0.63
  -6   4  -4    4.06    0.63
   6  -4   4    3.60    0.63
  -6   4  -5   -0.38    0.53
   6  -4   5   -0.06    0.56
  -6   4  -6   12.20    0.71
   6  -4   6   12.64    0.96
  -6   4  -7   -0.15    0.62
   6  -4   7    0.52    0.53
  -6   4  -8   12.70    0.84
   6  -4   8   12.88    0.79
  -6   4  -9   19.30    1.72
   6  -4   9   20.28    1.14
  -6   4 -10    0.37    0.61
   6  -4  10    0.24    0.71
  -6   4 -11   17.92    1.27
   6  -4  11   17.23    1.26
  -6   4 -12    6.21    0.70
   6  -4  12    6.55    0.74
  -6   4 -13   -0.24    0.84
   6  -4  13    0.34    0.80
  -6   4 -14    8.35    1.06
   6  -4  14    7.99    1.18
  -6   4 -15    1.08    0.84
   6  -4  15    1.59    0.93
  -6   4 -16    5.81    0.89
   6  -4  16    6.65    0.95
  -6   4 -17    1.21    1.02
   6  -4  17    1.82    1.06
  -6   4 -18   -0.59    1.00
   6  -4  18   -0.54    1.00
  -6   4 -19   10.66    1.16
   6  -4  19   12.17    1.21
  -6   4 -20   12.56    1.78
   6  -4  20   15.25    1.98
  -6   4 -21    2.11    1.03
   6  -4  21    2.23    1.37
  -6   4 -22    1.23    1.42
   6  -4  22    2.12    1.54
  -6   4 -23    0.25    1.24
   6  -4  23    0.82    1.22
  -6   4 -24    8.12    1.77
   6  -4  24    6.58    1.43
  -6   4 -25    3.33    1.64
   6  -4  25   -0.22    1.54
  -6   4 -26   -0.81    1.49
   6  -4  26    1.17    1.48
  -6   4 -27    2.96    1.91
   6  -4  27    2.19    1.98
  -6   4 -28    0.31    1.63
   6  -4  28   -0.16    1.48
  -6   4 -29    1.38    2.17
   6  -4  29    0.12    2.10
  -6   4 -30    3.57    2.67
   6  -4  30    2.61    1.51
   5  -4 -32    2.98    1.80
  -5   4  31    1.45    2.02
   5  -4 -31    1.05    1.74
  -5   4  30    3.64    2.25
   5  -4 -30    1.84    1.98
  -5   4  29    3.95    2.13
   5  -4 -29    4.39    1.78
  -5   4  28   -0.09    2.10
   5  -4 -28    1.01    1.67
  -5   4  27    6.91    2.08
   5  -4 -27    6.29    1.75
  -5   4  26    3.95    2.95
   5  -4 -26    3.28    1.78
  -5   4  25   -0.25    1.72
   5  -4 -25    0.74    1.48
  -5   4  24    2.20    1.28
   5  -4 -24    1.98    1.29
  -5   4  23    8.34    1.72
   5  -4 -23    9.62    1.62
  -5   4  22   -0.36    1.38
   5  -4 -22    1.53    1.07
  -5   4  21   29.36    2.40
   5  -4 -21   30.46    1.97
  -5   4  20    1.84    1.17
   5  -4 -20    0.60    1.03
  -5   4  19    7.19    1.22
   5  -4 -19    4.82    1.01
  -5   4  18    6.83    1.85
   5  -4 -18    7.82    1.07
  -5   4  17   15.47    1.99
   5  -4 -17   13.95    1.15
  -5   4  16   23.69    1.83
   5  -4 -16   23.83    1.58
  -5   4  15   35.52    1.66
   5  -4 -15   35.72    1.64
  -5   4  14    1.81    0.66
   5  -4 -14    0.47    0.57
  -5   4  13    1.34    0.63
   5  -4 -13    1.41    0.70
  -5   4  12    0.05    0.88
   5  -4 -12    0.66    0.54
  -5   4  11    0.08    0.71
   5  -4 -11    0.37    0.58
  -5   4  10   40.20    1.99
   5  -4 -10   40.63    2.02
  -5   4   9    5.76    0.72
   5  -4  -9    7.43    0.69
  -5   4   8   15.44    1.00
   5  -4  -8   14.62    0.97
  -5   4   7   95.21    3.53
   5  -4  -7   94.43    4.00
  -5   4   6   55.08    2.59
   5  -4  -6   60.18    2.80
  -5   4   5  168.15    5.86
   5  -4  -5  170.54    5.34
  -5   4   4   77.38    2.65
   5  -4  -4   75.47    2.85
  -5   4   3    0.09    0.49
   5  -4  -3    0.64    0.56
  -5   4   2   23.50    1.21
   5  -4  -2   24.78    1.79
  -5   4   1  341.97   14.06
   5  -4  -1  376.07   18.53
  -5   4  -1  365.54   13.01
   5  -4   1  370.50   15.90
  -5   4  -2   24.98    2.14
   5  -4   2   20.64    1.70
  -5   4  -3    0.93    0.39
   5  -4   3    0.65    0.52
  -5   4  -4   74.76    2.76
   5  -4   4   77.89    3.50
  -5   4  -5  174.26    7.55
   5  -4   5  174.45    5.27
  -5   4  -6   59.71    1.99
   5  -4   6   58.75    2.27
  -5   4  -7  101.37    2.91
   5  -4   7  101.53    3.15
  -5   4  -8   17.23    0.98
   5  -4   8   16.25    1.04
  -5   4  -9    6.96    1.01
   5  -4   9    7.36    0.74
  -5   4 -10   47.45    1.96
   5  -4  10   45.50    2.45
  -5   4 -11    0.10    0.69
   5  -4  11    0.29    0.65
  -5   4 -12    0.31    0.70
   5  -4  12    0.58    0.63
  -5   4 -13    1.21    0.71
   5  -4  13    2.44    0.75
  -5   4 -14    1.28    0.65
   5  -4  14    1.11    0.67
  -5   4 -15   35.68    2.21
   5  -4  15   36.10    2.33
  -5   4 -16   29.40    1.82
   5  -4  16   28.82    1.88
  -5   4 -17   12.95    2.26
   5  -4  17   15.52    1.31
  -5   4 -18    6.40    1.06
   5  -4  18    6.14    0.99
  -5   4 -19    8.41    1.07
   5  -4  19    7.23    1.18
  -5   4 -20    1.56    0.86
   5  -4  20    2.01    1.20
  -5   4 -21   22.11    3.34
   5  -4  21   24.02    1.72
  -5   4 -22    2.09    1.24
   5  -4  22    0.38    1.25
  -5   4 -23   10.95    1.48
   5  -4  23   11.93    1.36
  -5   4 -24    2.13    1.57
   5  -4  24    2.57    1.55
  -5   4 -25    0.62    1.24
   5  -4  25    0.22    1.22
  -5   4 -26    7.30    1.59
   5  -4  26    5.69    1.88
  -5   4 -27    9.19    1.46
   5  -4  27   10.50    1.39
  -5   4 -28    0.13    1.66
   5  -4  28    0.49    1.54
  -5   4 -29    4.20    1.54
   5  -4  29    5.19    1.47
  -5   4 -30    3.47    2.21
   5  -4  30    0.38    2.25
  -5   4 -31    3.00    1.60
   5  -4  31    2.33    1.59
  -4   4  32    0.19    2.01
   4  -4 -32    0.77    1.37
  -4   4  31    3.55    2.83
   4  -4 -31    0.16    1.83
  -4   4  30    0.71    1.98
   4  -4 -30   -1.22    1.63
  -4   4  29    1.94    2.61
   4  -4 -29   -1.13    1.69
  -4   4  28    0.15    1.95
   4  -4 -28   -1.70    1.41
  -4   4  27   -0.80    2.35
   4  -4 -27    0.32    1.53
  -4   4  26    1.19    1.69
   4  -4 -26    1.05    1.25
  -4   4  25    1.00    2.07
   4  -4 -25    1.42    1.44
  -4   4  24    2.78    2.19
   4  -4 -24    2.98    1.13
  -4   4  23    3.83    1.79
   4  -4 -23    3.52    1.30
  -4   4  22    1.45    1.16
   4  -4 -22    1.04    0.94
  -4   4  21    0.43    0.85
   4  -4 -21    0.80    0.82
  -4   4  20    0.20    1.10
   4  -4 -20    1.22    0.95
  -4   4  19   10.86    1.51
   4  -4 -19   10.78    1.23
  -4   4  18   -0.16    0.77
   4  -4 -18    1.05    0.70
  -4   4  17   11.49    1.39
   4  -4 -17   10.97    1.09
  -4   4  16   -0.16    0.88
   4  -4 -16   -0.26    0.78
  -4   4  15    0.30    0.64
   4  -4 -15   -0.26    0.65
  -4   4  14    1.91    0.77
   4  -4 -14    2.07    0.73
  -4   4  13   17.81    1.05
   4  -4 -13   18.10    1.00
  -4   4  12    0.30    0.71
   4  -4 -12   -0.29    0.61
  -4   4  11   12.22    0.97
   4  -4 -11   11.76    1.08
  -4   4  10    1.09    0.87
   4  -4 -10   -0.36    0.52
  -4   4   9    1.72    0.50
   4  -4  -9    1.38    0.48
  -4   4   8    0.11    0.48
   4  -4  -8   -0.05    0.43
  -4   4   7    5.07    0.55
   4  -4  -7    5.20    0.50
  -4   4   6    0.21    0.55
   4  -4  -6    0.29    0.68
  -4   4   5    2.66    0.59
   4  -4  -5    3.86    0.59
  -4   4   4    7.59    0.77
   4  -4  -4    7.73    0.68
  -4   4   3   13.45    0.81
   4  -4  -3   14.61    1.30
  -4   4   2    7.27    0.79
   4  -4  -2    8.08    1.05
  -4   4   1   11.94    0.67
   4  -4  -1   11.90    0.71
  -4   4   0    2.05    0.55
   4  -4   0    2.36    0.51
  -4   4  -1   12.52    0.81
   4  -4   1   12.87    0.84
  -4   4  -2    7.37    0.69
   4  -4   2    8.40    0.70
  -4   4  -3   13.89    0.74
   4  -4   3   13.31    0.71
  -4   4  -4    8.19    0.73
   4  -4   4    8.54    0.77
  -4   4  -5    3.00    0.54
   4  -4   5    3.50    0.52
  -4   4  -6    0.58    0.50
   4  -4   6    0.81    0.52
  -4   4  -7    5.93    1.15
   4  -4   7    6.20    0.71
  -4   4  -8   -0.12    0.83
   4  -4   8    0.49    0.53
  -4   4  -9    2.03    0.63
   4  -4   9    1.62    0.57
  -4   4 -10    0.74    0.63
   4  -4  10    0.44    0.64
  -4   4 -11   13.12    0.97
   4  -4  11   12.49    0.94
  -4   4 -12   -0.12    0.66
   4  -4  12    0.11    0.63
  -4   4 -13   18.22    1.31
   4  -4  13   17.36    1.32
  -4   4 -14    2.52    0.64
   4  -4  14    2.19    0.74
  -4   4 -15    0.71    0.83
   4  -4  15    0.46    0.81
  -4   4 -16    0.88    0.63
   4  -4  16   -0.18    0.74
  -4   4 -17   12.24    0.99
   4  -4  17   11.36    1.03
  -4   4 -18   -0.03    0.87
   4  -4  18    0.31    1.03
  -4   4 -19    9.90    1.99
   4  -4  19   11.53    1.20
  -4   4 -20    0.56    0.82
   4  -4  20    0.27    0.92
  -4   4 -21    0.45    0.90
   4  -4  21    0.52    0.98
  -4   4 -22    1.11    0.88
   4  -4  22    1.68    0.90
  -4   4 -23    3.94    1.33
   4  -4  23    3.89    1.42
  -4   4 -24    1.40    1.31
   4  -4  24    2.76    1.49
  -4   4 -25    0.10    1.50
   4  -4  25    1.02    1.50
  -4   4 -26   -0.21    1.49
   4  -4  26    1.10    1.50
  -4   4 -27   -1.17    2.21
   4  -4  27    0.69    1.13
  -4   4 -28   -1.76    1.77
   4  -4  28    1.42    1.90
  -4   4 -29   -0.83    1.70
   4  -4  29    0.08    1.63
  -4   4 -30   -0.78    2.17
   4  -4  30   -0.31    2.09
  -4   4 -31   -1.23    3.13
   4  -4  31   -1.51    1.86
  -3   4  32    1.30    1.57
   3  -4 -32    0.35    1.84
  -3   4  31    0.54    1.64
   3  -4 -31    1.57    1.60
  -3   4  30    0.39    1.38
   3  -4 -30    1.77    1.25
  -3   4  29    8.61    1.63
   3  -4 -29    7.35    1.65
  -3   4  28   -0.50    1.27
   3  -4 -28    0.09    1.21
  -3   4  27    4.29    1.42
   3  -4 -27    4.64    1.39
  -3   4  26    4.92    1.21
   3  -4 -26    5.51    1.13
  -3   4  25    1.46    1.09
   3  -4 -25    1.66    1.11
  -3   4  24    6.09    1.16
   3  -4 -24    6.37    1.13
  -3   4  23    7.62    1.09
   3  -4 -23    7.96    1.04
  -3   4  22    5.63    1.60
   3  -4 -22    5.60    1.25
  -3   4  21    3.13    1.58
   3  -4 -21    2.66    0.82
   3  -4 -20   -0.44    0.86
  -3   4  19    3.34    1.53
   3  -4 -19    3.49    0.96
  -3   4  18   19.31    1.41
   3  -4 -18   19.78    1.17
  -3   4  17    0.37    0.68
   3  -4 -17    0.84    0.61
  -3   4  16    1.86    0.78
   3  -4 -16    3.18    0.82
  -3   4  15   11.50    1.03
   3  -4 -15   11.05    1.00
  -3   4  14    0.84    0.78
   3  -4 -14    0.10    0.68
  -3   4  13   19.06    1.14
   3  -4 -13   18.28    1.08
  -3   4  12   12.26    1.05
   3  -4 -12   11.47    0.99
  -3   4  11    0.38    0.65
   3  -4 -11    1.01    0.61
  -3   4  10   30.81    1.69
   3  -4 -10   30.37    1.49
  -3   4   9   49.33    2.08
   3  -4  -9   52.92    2.00
  -3   4   8    4.80    0.58
   3  -4  -8    4.99    0.49
  -3   4   7  123.92    3.81
   3  -4  -7  126.36    3.87
  -3   4   6   21.85    1.23
   3  -4  -6   20.09    1.43
  -3   4   5   14.23    0.79
   3  -4  -5   15.13    0.84
  -3   4   4   36.74    1.92
   3  -4  -4   35.82    1.89
  -3   4   3   39.56    1.59
   3  -4  -3   41.13    1.56
  -3   4   2   97.19    3.83
   3  -4  -2   94.73    3.76
  -3   4   1  149.55    5.71
   3  -4  -1  153.95    4.73
  -3   4   0    0.29    0.35
   3  -4   0    0.50    0.33
  -3   4  -1  158.65    5.23
   3  -4   1  158.10    5.39
  -3   4  -2   91.43    3.17
   3  -4   2   94.80    4.68
  -3   4  -3   41.90    1.83
   3  -4   3   40.40    2.14
  -3   4  -4   34.01    1.34
   3  -4   4   36.51    1.30
  -3   4  -5   15.14    0.89
   3  -4   5   16.13    0.80
  -3   4  -6   21.07    1.15
   3  -4   6   20.81    1.19
  -3   4  -7  140.73    3.98
   3  -4   7  136.49    4.67
  -3   4  -8    4.82    0.63
   3  -4   8    5.44    0.70
  -3   4  -9   57.31    2.41
   3  -4   9   54.40    2.27
  -3   4 -10   31.03    1.38
   3  -4  10   30.55    1.51
  -3   4 -11    0.85    0.51
   3  -4  11    0.74    0.55
  -3   4 -12   12.89    1.05
   3  -4  12   13.42    1.09
  -3   4 -13   18.49    1.16
   3  -4  13   19.04    1.13
  -3   4 -14   -0.16    0.74
   3  -4  14    1.39    0.76
  -3   4 -15   12.45    0.88
   3  -4  15   12.12    0.88
  -3   4 -16    1.57    0.71
   3  -4  16    1.67    0.74
  -3   4 -17    0.46    0.86
   3  -4  17    0.81    0.93
  -3   4 -18   20.61    1.28
   3  -4  18   21.18    1.42
  -3   4 -19    3.44    0.87
   3  -4  19    3.54    0.83
  -3   4 -20    1.29    0.98
   3  -4  20    0.32    1.01
  -3   4 -21    4.55    1.07
   3  -4  21    3.97    1.10
  -3   4 -22    4.83    0.95
   3  -4  22    6.51    1.12
  -3   4 -23    7.23    1.33
   3  -4  23    7.85    1.59
  -3   4 -24    6.93    1.18
   3  -4  24    6.77    1.35
  -3   4 -25    2.09    1.35
   3  -4  25    1.53    1.16
  -3   4 -26    3.83    1.33
   3  -4  26    5.10    1.27
  -3   4 -27    5.73    1.31
   3  -4  27    3.75    1.34
  -3   4 -28    0.95    1.43
   3  -4  28    1.68    1.41
  -3   4 -29    5.63    1.87
   3  -4  29    7.29    1.79
  -3   4 -30    1.15    1.94
   3  -4  30    1.64    2.03
  -3   4 -31    0.83    2.05
   3  -4  31    0.39    2.99
  -3   4 -32    0.78    2.17
   3  -4  32   -4.06    3.06
  -2   4  32    1.11    1.62
   2  -4 -32   -1.14    1.75
  -2   4  31    2.46    1.92
   2  -4 -31    0.59    1.91
  -2   4  30    0.55    1.68
   2  -4 -30   -0.49    1.63
  -2   4  29   -0.68    1.90
   2  -4 -29    0.21    1.82
  -2   4  28    4.37    1.51
   2  -4 -28    3.40    1.41
  -2   4  27    0.89    1.66
   2  -4 -27    1.40    1.55
  -2   4  26    0.31    1.51
   2  -4 -26   -0.57    1.10
  -2   4  25    7.78    1.54
   2  -4 -25    6.94    1.45
  -2   4  24    3.99    1.32
   2  -4 -24    3.67    1.27
  -2   4  23   10.07    1.31
   2  -4 -23   10.95    1.31
  -2   4  22    9.84    1.57
   2  -4 -22   11.69    1.45
  -2   4  21    2.00    1.08
   2  -4 -21    2.64    0.91
  -2   4  20    7.48    1.38
   2  -4 -20    6.03    0.95
  -2   4  19   95.51    4.49
   2  -4 -19   93.36    4.07
  -2   4  18    1.42    1.34
   2  -4 -18    0.49    0.82
  -2   4  17   67.86    4.19
   2  -4 -17   63.34    2.71
  -2   4  16   20.88    1.41
   2  -4 -16   21.17    1.20
  -2   4  15    0.14    0.74
   2  -4 -15    0.16    0.72
  -2   4  14   41.62    2.34
   2  -4 -14   43.61    2.19
  -2   4  13   62.18    3.91
   2  -4 -13   61.86    2.65
  -2   4  12   30.16    1.57
   2  -4 -12   28.37    1.57
  -2   4  11  146.53    5.55
   2  -4 -11  150.33    5.51
  -2   4  10   -0.98    0.72
   2  -4 -10    0.37    0.54
  -2   4   9   41.91    2.17
   2  -4  -9   40.41    1.78
  -2   4   8  101.28    3.52
   2  -4  -8   97.39    3.28
  -2   4   7    0.56    0.45
   2  -4  -7    0.97    0.40
  -2   4   6   27.09    1.63
   2  -4  -6   28.72    2.07
  -2   4   5   13.06    0.84
   2  -4  -5   13.37    0.76
  -2   4   4    3.65    0.58
   2  -4  -4    4.63    0.63
  -2   4   3   47.23    1.70
   2  -4  -3   48.74    2.03
  -2   4   2   59.24    2.43
   2  -4  -2   58.90    2.54
  -2   4   1   52.32    2.70
   2  -4  -1   49.73    2.28
  -2   4   0   51.53    1.97
   2  -4   0   54.16    2.20
  -2   4  -1   47.58    2.14
   2  -4   1   49.20    2.01
  -2   4  -2   63.15    2.62
   2  -4   2   62.18    2.70
  -2   4  -3   48.25    2.12
   2  -4   3   47.53    1.75
  -2   4  -4    3.24    0.52
   2  -4   4    3.93    0.51
  -2   4  -5   13.38    0.90
   2  -4   5   12.71    0.94
  -2   4  -6   25.68    1.12
   2  -4   6   25.28    1.30
  -2   4  -7    1.00    0.45
   2  -4   7    1.14    0.44
  -2   4  -8  104.16    3.33
   2  -4   8  108.96    3.38
  -2   4  -9   40.20    1.61
   2  -4   9   39.75    1.59
  -2   4 -10    0.66    0.57
   2  -4  10   -0.11    0.52
  -2   4 -11  151.21    4.76
   2  -4  11  147.40    4.95
  -2   4 -12   30.85    1.35
   2  -4  12   29.40    1.38
  -2   4 -13   61.98    2.71
   2  -4  13   60.69    2.87
  -2   4 -14   42.62    1.74
   2  -4  14   43.14    1.86
  -2   4 -15    0.24    0.59
   2  -4  15    1.08    0.67
  -2   4 -16   21.91    1.37
   2  -4  16   20.83    1.46
  -2   4 -17   71.73    2.93
   2  -4  17   71.97    3.49
  -2   4 -18    0.01    0.93
   2  -4  18    1.03    0.98
  -2   4 -19   94.57    3.77
   2  -4  19   93.60    4.10
  -2   4 -20    6.83    1.19
   2  -4  20    6.30    1.25
  -2   4 -21    1.29    0.81
   2  -4  21    1.47    0.95
  -2   4 -22   11.78    1.12
   2  -4  22   12.04    1.09
  -2   4 -23   12.68    1.45
   2  -4  23   10.23    1.43
  -2   4 -24    4.47    1.09
   2  -4  24    5.66    1.24
  -2   4 -25    3.68    1.39
   2  -4  25    5.89    1.58
  -2   4 -26   -0.92    1.42
   2  -4  26   -0.66    1.24
  -2   4 -27   -0.13    1.58
   2  -4  27    1.86    1.65
  -2   4 -28    5.18    1.65
   2  -4  28    4.68    1.67
  -2   4 -29    1.39    1.78
   2  -4  29   -1.38    1.85
  -2   4 -30    2.52    1.63
   2  -4  30    1.43    1.65
  -2   4 -31    0.94    2.14
   2  -4  31   -0.23    2.69
  -2   4 -32    0.52    1.91
   2  -4  32   -0.89    1.97
  -1   4  32    0.27    1.30
   1  -4 -32   -0.51    1.40
  -1   4  31    0.08    1.71
   1  -4 -31   -0.76    2.04
  -1   4  30    0.07    1.37
   1  -4 -30    0.97    1.24
  -1   4  29    2.95    1.57
   1  -4 -29    5.61    1.50
  -1   4  28   -0.59    1.21
   1  -4 -28   -0.20    1.22
  -1   4  27    1.33    1.34
   1  -4 -27   -0.20    1.29
  -1   4  26    2.72    1.07
   1  -4 -26    2.39    0.97
  -1   4  25    3.52    1.26
   1  -4 -25    2.74    1.06
  -1   4  24    2.47    1.18
   1  -4 -24    2.23    0.92
  -1   4  23    0.77    0.94
   1  -4 -23    0.80    0.86
  -1   4  22   -0.17    0.80
   1  -4 -22    0.97    0.89
  -1   4  21    1.16    0.77
   1  -4 -21    1.86    0.85
  -1   4  20    0.72    0.92
   1  -4 -20    0.69    0.86
  -1   4  19   -0.74    0.86
   1  -4 -19   -0.22    0.83
  -1   4  18   12.43    1.12
   1  -4 -18   10.18    0.98
  -1   4  17    0.19    0.75
   1  -4 -17    0.42    0.67
  -1   4  16    0.44    1.12
   1  -4 -16    0.56    0.67
  -1   4  15   -0.55    0.90
   1  -4 -15   -0.05    0.75
  -1   4  14   11.81    0.88
   1  -4 -14   11.40    0.88
  -1   4  13   18.98    1.23
   1  -4 -13   19.38    1.17
  -1   4  12   40.09    1.92
   1  -4 -12   38.59    1.56
  -1   4  11    5.22    0.62
   1  -4 -11    4.65    0.60
  -1   4  10   28.40    1.81
   1  -4 -10   28.78    1.55
  -1   4   9   79.39    3.53
   1  -4  -9   81.09    3.04
  -1   4   8   29.88    1.57
   1  -4  -8   30.03    1.62
  -1   4   7   32.63    1.52
   1  -4  -7   33.51    1.48
  -1   4   6    4.23    0.61
   1  -4  -6    5.27    0.83
  -1   4   5   11.09    0.92
   1  -4  -5   10.79    0.73
  -1   4   4   19.95    1.85
   1  -4  -4   20.16    1.08
  -1   4   3    9.39    0.66
   1  -4  -3    8.74    0.69
  -1   4   2   54.71    2.98
   1  -4  -2   67.58    2.82
  -1   4   1   39.44    2.70
   1  -4  -1   39.10    1.97
  -1   4   0    1.24    0.94
   1  -4   0    0.39    0.50
   1  -4   1   39.75    1.79
  -1   4  -2   64.33    4.07
   1  -4   2   70.19    2.93
  -1   4  -3    9.05    0.68
   1  -4   3   10.81    0.73
  -1   4  -4   21.44    2.02
  -1   4  -5   13.66    1.22
   1  -4   9   96.39    4.47
  -1   4 -10   29.74    1.94
   1  -4  10   30.71    2.00
  -1   4 -11    4.54    0.98
   1  -4  11    4.53    1.11
  -1   4 -12   41.23    1.77
   1  -4  12   38.96    2.41
  -1   4 -13   19.02    1.12
  -1   4 -14   10.36    0.97
  -1   4 -15   -0.23    0.52
   1  -4  15   -0.66    0.68
  -1   4 -16    0.55    0.58
   1  -4  16    0.18    0.58
  -1   4 -17   -1.13    0.83
   1  -4  17   -0.72    0.81
  -1   4 -18   13.03    1.29
   1  -4  18   12.61    1.13
  -1   4 -19    0.12    0.62
   1  -4  19    0.50    0.66
  -1   4 -20    0.13    0.88
   1  -4  20    0.77    0.83
  -1   4 -21    1.76    1.00
   1  -4  21    2.42    1.08
  -1   4 -22    0.66    0.81
   1  -4  22   -0.26    0.94
  -1   4 -23    1.53    1.21
   1  -4  23    1.14    1.18
  -1   4 -24    3.24    1.22
   1  -4  24    1.78    1.07
  -1   4 -25    1.96    1.40
   1  -4  25    2.72    1.42
  -1   4 -26    1.75    1.55
   1  -4  26    2.13    1.50
  -1   4 -27   -0.43    2.18
   1  -4  27   -0.03    1.25
  -1   4 -28    0.18    1.64
   1  -4  28    0.12    1.68
  -1   4 -29    2.74    1.44
   1  -4  29    3.49    1.57
  -1   4 -30    1.75    1.93
   1  -4  30    0.40    1.82
  -1   4 -31    2.60    2.86
   1  -4  31    1.35    1.77
  -1   4 -32   -0.38    1.91
   1  -4  32    0.90    1.63
   0   4  33    1.11    2.18
   0   4  32    0.22    1.13
   0  -4 -32   -0.03    1.24
   0   4  31    0.79    1.51
   0  -4 -31    0.23    1.87
   0   4  30    1.05    1.49
   0  -4 -30   -0.44    1.58
   0   4  29    1.09    1.77
   0  -4 -29   -0.38    1.72
   0   4  28   12.36    1.54
   0  -4 -28   13.33    2.03
   0   4  27    0.84    1.60
   0  -4 -27    0.56    1.58
   0   4  26    1.62    1.21
   0  -4 -26    0.93    2.09
   0   4  25   14.56    2.21
   0  -4 -25   14.74    2.78
   0   4  24    0.30    2.04
   0  -4 -24    1.23    1.40
   0  -4 -22    6.12    1.68
   0  -4 -21    3.43    1.61
   0   4  20    0.24    1.94
   0  -4 -20    0.46    0.80
   0   4  19   66.26    3.01
   0  -4 -19   62.21    2.65
   0   4  18    4.17    1.04
   0  -4 -18    3.71    0.91
   0   4  17  141.90    6.28
   0  -4 -17  152.21    7.49
   0   4  16   24.01    1.51
   0   4  15    2.84    0.67
   0  -4 -15    0.69    0.69
   0   4  14   26.44    1.91
   0   4  13   89.48    3.54
   0   4  12   57.69    3.06
   0  -4 -12   58.06    3.98
   0   4  11  105.24    4.55
   0  -4 -11  104.30    6.47
   0   4  10    1.92    0.49
   0  -4 -10    0.99    0.45
   0   4   9   27.57    1.51
   0  -4  -9   26.22    1.41
   0   4   8  143.33    4.87
   0  -4  -8  149.82    5.68
   0   4   7    2.75    0.57
   0  -4  -7    2.92    0.53
   0   4   6   23.42    1.20
   0  -4  -6   20.93    1.22
   0   4   5   53.77    2.32
   0  -4  -5   55.16    2.36
   0   4   4  121.05    4.62
   0  -4  -4  119.73    4.68
   0   4   3   13.34    0.76
   0  -4  -3   12.76    0.76
   0   4   2    0.00    0.42
   0  -4  -2    0.36    0.46
   0   4   1    1.10    0.39
   0  -4  -1    0.40    0.36
   0   4   0    3.39    0.37
   0  -4   0    3.22    0.37
   0   4  -1    0.49    0.40
   0  -4   1    0.07    0.44
   0   4  -2    0.30    0.45
   0  -4   2    0.05    0.41
   0   4  -3   12.08    0.66
   0  -4   3   14.25    0.71
   0   4  -4  119.15    4.12
   0  -4   4  113.05    4.25
   0   4  -5   50.56    1.75
   0  -4   5   54.22    1.95
   0   4  -6   23.63    1.10
   0  -4   6   24.59    1.04
   0   4  -7    2.89    0.49
   0  -4   7    2.22    0.48
   0   4  -8  147.79    4.74
   0  -4   8  153.89    5.05
   0   4  -9   25.66    1.23
   0  -4   9   29.38    1.23
   0   4 -10    1.56    0.58
   0  -4  10    2.23    0.48
   0   4 -11  105.17    3.67
   0  -4  11  107.42    3.49
   0   4 -12   61.69    2.67
   0  -4  12   63.16    2.72
   0   4 -13   93.30    3.75
   0  -4  13   96.61    3.65
   0   4 -14   26.78    1.61
   0  -4  14   27.90    1.43
   0   4 -15    3.70    0.61
   0  -4  15    4.46    0.67
   0   4 -16   26.32    1.39
   0  -4  16   26.05    1.29
   0   4 -17  144.06    4.85
   0  -4  17  143.93    5.60
   0   4 -18    3.51    0.98
   0  -4  18    4.10    0.80
   0   4 -19   67.17    2.75
   0  -4  19   65.10    2.68
   0   4 -20    1.22    0.68
   0  -4  20    0.30    0.90
   0   4 -21    3.89    1.07
   0  -4  21    3.01    1.22
   0   4 -22    4.06    1.11
   0  -4  22    4.88    1.18
   0   4 -23    6.42    1.14
   0  -4  23    6.49    1.39
   0   4 -24    1.61    1.24
   0  -4  24    1.08    1.29
   0   4 -25   19.65    1.53
   0  -4  25   15.61    1.52
   0   4 -26    0.30    1.44
   0  -4  26    0.06    1.49
   0   4 -27    2.03    1.36
   0  -4  27    2.58    1.28
   0   4 -28    9.73    1.95
   0  -4  28   10.87    2.00
   0   4 -29    0.14    1.38
   0  -4  29   -0.86    1.39
   0   4 -30    0.70    1.89
   0  -4  30    1.00    2.02
   0   4 -31   -0.32    1.37
   0  -4  31    0.81    1.64
   0   4 -32    1.13    1.80
   0  -4  32    0.49    1.76
   0   4 -33    0.65    1.29
   0  -4  33    2.75    1.20
   1   4  32   -2.77    1.84
  -1  -4 -32    0.73    1.88
   1   4  31    0.14    1.69
  -1  -4 -31    0.59    1.59
   1   4  30   -0.27    1.79
  -1  -4 -30    0.89    1.80
   1   4  29    3.26    1.40
  -1  -4 -29    4.36    1.35
   1   4  28   -2.05    1.57
  -1  -4 -28   -0.48    1.66
   1   4  27    1.13    1.34
  -1  -4 -27   -0.61    1.26
   1   4  26    2.99    1.51
  -1  -4 -26    2.41    1.37
   1   4  25    4.50    1.07
  -1  -4 -25    4.11    1.07
   1   4  24    3.27    1.30
  -1  -4 -24    2.28    1.24
   1   4  23    2.06    0.94
  -1  -4 -23    0.52    0.93
   1   4  22    1.81    1.07
  -1  -4 -22    1.41    1.08
   1   4  21    1.92    1.16
  -1  -4 -21    3.16    1.14
   1   4  20    1.14    0.84
  -1  -4 -20    1.09    0.78
   1   4  19    0.51    0.90
  -1  -4 -19   -0.44    0.81
   1   4  18   12.11    1.02
  -1  -4 -18   11.90    0.99
   1   4  17   -0.13    0.72
  -1  -4 -17    0.04    0.65
   1   4  16    0.15    0.79
  -1  -4 -16    0.10    0.77
   1   4  15    0.14    0.57
  -1  -4 -15   -0.23    0.75
   1   4  14   12.15    1.50
  -1  -4 -14   11.97    0.98
   1   4  13   21.18    1.68
  -1  -4 -13   20.18    1.27
   1   4  12   42.63    1.73
  -1  -4 -12   41.70    1.72
   1   4  11    5.53    0.76
  -1  -4 -11    4.63    0.64
   1   4  10   31.43    1.41
  -1  -4 -10   32.48    1.76
   1   4   9   83.16    3.12
  -1  -4  -9   85.75    3.38
   1   4   8   30.98    1.75
  -1  -4  -8   30.53    1.61
   1   4   7   35.41    1.38
  -1  -4  -7   36.13    1.66
   1   4   6    3.96    0.59
  -1  -4  -6    4.41    0.58
   1   4   5   11.02    0.93
  -1  -4  -5   11.75    1.38
   1   4   4   21.71    1.24
  -1  -4  -4   22.54    1.13
   1   4   3    9.25    0.69
  -1  -4  -3    8.95    0.66
   1   4   2   67.08    2.71
  -1  -4  -2   70.05    2.92
   1   4   1   40.48    1.72
  -1  -4  -1   39.82    1.99
   1   4   0    0.23    0.36
  -1  -4   0   -0.27    0.36
   1   4  -1   41.53    1.88
  -1  -4   1   42.62    1.86
   1   4  -2   66.37    2.42
  -1  -4   2   70.11    2.51
   1   4  -3    9.30    0.69
  -1  -4   3    9.96    0.77
   1   4  -4   20.65    0.86
  -1  -4   4   21.65    1.08
   1   4  -5   12.05    0.78
  -1  -4   5   13.39    0.97
   1   4  -6    4.60    0.54
  -1  -4   6    5.08    0.52
   1   4  -7   37.91    1.44
  -1  -4   7   37.90    1.71
   1   4  -8   32.68    1.33
  -1  -4   8   33.13    1.17
   1   4  -9   83.53    2.85
  -1  -4   9   88.51    2.93
   1   4 -10   28.89    1.29
  -1  -4  10   31.19    1.41
   1   4 -11    4.80    0.99
  -1  -4  11    4.20    0.58
   1   4 -12   40.81    1.84
  -1  -4  12   42.40    1.99
   1   4 -13   20.08    1.00
  -1  -4  13   21.76    1.19
   1   4 -14   13.32    0.98
  -1  -4  14   11.55    1.04
   1   4 -15   -0.17    0.55
  -1  -4  15    0.82    0.60
   1   4 -16    1.55    0.84
  -1  -4  16    0.75    0.73
   1   4 -17   -0.24    0.77
  -1  -4  17    0.50    0.96
   1   4 -18   13.11    0.98
  -1  -4  18   10.44    0.81
   1   4 -19   -0.16    0.72
  -1  -4  19   -0.15    0.59
   1   4 -20   -0.32    0.92
  -1  -4  20    0.37    0.89
   1   4 -21    1.00    0.77
  -1  -4  21    1.37    0.86
   1   4 -22    1.74    1.08
  -1  -4  22    0.40    1.08
   1   4 -23    0.37    1.16
  -1  -4  23    1.09    0.92
   1   4 -24    1.51    1.14
  -1  -4  24    0.54    1.26
   1   4 -25    2.63    1.33
  -1  -4  25    3.22    1.34
   1   4 -26    2.14    2.19
  -1  -4  26    2.12    1.22
   1   4 -27   -0.52    1.54
  -1  -4  27   -0.25    1.60
   1   4 -28    0.49    1.36
  -1  -4  28    0.89    1.41
   1   4 -29    2.81    1.72
  -1  -4  29    3.95    1.88
   1   4 -30    0.50    1.30
  -1  -4  30   -1.04    1.66
   1   4 -31    0.61    1.98
  -1  -4  31    1.58    2.11
   1   4 -32    2.84    2.32
  -1  -4  32    0.30    1.44
   1   4 -33    2.94    1.34
  -1  -4  33    0.11    0.94
   2   4  32    0.22    1.94
  -2  -4 -32    0.63    1.96
   2   4  31   -0.22    1.83
  -2  -4 -31    2.17    2.03
   2   4  30    0.28    1.80
  -2  -4 -30    0.89    1.85
   2   4  29    0.15    1.73
  -2  -4 -29   -0.77    1.79
   2   4  28    3.99    1.44
  -2  -4 -28    6.02    1.43
   2   4  27    1.78    1.53
  -2  -4 -27    1.47    1.62
   2   4  26    1.14    1.29
  -2  -4 -26    1.51    1.30
   2   4  25    8.85    1.47
  -2  -4 -25    7.50    1.54
   2   4  24    6.07    1.24
  -2  -4 -24    3.98    1.02
   2   4  23   10.71    1.55
  -2  -4 -23    9.56    1.35
   2   4  22   12.64    1.37
  -2  -4 -22   11.81    1.40
   2   4  21    1.72    1.01
  -2  -4 -21    2.36    0.86
   2   4  20    4.82    1.20
  -2  -4 -20    6.93    1.21
   2   4  19   92.97    3.88
  -2  -4 -19   93.76    3.77
   2   4  18    0.54    0.71
  -2  -4 -18   -0.07    0.89
   2   4  17   70.47    3.17
  -2  -4 -17   69.44    3.01
   2   4  16   21.34    1.50
  -2  -4 -16   21.73    1.28
   2   4  15    0.50    0.67
  -2  -4 -15    0.72    0.64
   2   4  14   41.23    2.32
  -2  -4 -14   42.94    2.06
   2   4  13   53.49    4.42
  -2  -4 -13   61.75    3.24
   2   4  12   28.57    1.42
  -2  -4 -12   28.29    1.46
   2   4  11  152.71    5.05
  -2  -4 -11  154.15    5.33
   2   4  10    0.33    0.64
  -2  -4 -10    0.75    0.57
   2   4   9   42.25    2.10
  -2  -4  -9   40.79    2.06
   2   4   8  108.63    4.34
  -2  -4  -8  109.67    4.04
   2   4   7    0.63    0.48
  -2  -4  -7    1.37    0.34
   2   4   6   28.24    1.46
  -2  -4  -6   29.06    1.58
   2   4   5   13.27    1.04
  -2  -4  -5   11.72    0.97
   2   4   4    4.55    0.47
  -2  -4  -4    3.96    0.48
   2   4   3   50.33    1.89
  -2  -4  -3   51.22    2.22
   2   4   2   61.51    2.75
  -2  -4  -2   66.68    3.74
   2   4   1   51.17    2.27
  -2  -4  -1   50.29    2.29
   2   4   0   57.36    2.49
  -2  -4   0   56.04    2.29
   2   4  -1   47.61    1.76
  -2  -4   1   50.81    2.00
   2   4  -2   60.67    2.28
  -2  -4   2   64.88    2.61
   2   4  -3   50.12    2.13
  -2  -4   3   50.12    1.82
   2   4  -4    4.90    0.56
  -2  -4   4    4.57    0.57
   2   4  -5   14.75    0.73
  -2  -4   5   13.36    0.74
   2   4  -6   26.86    1.30
  -2  -4   6   27.60    1.52
   2   4  -7    0.90    0.48
  -2  -4   7    0.87    0.44
   2   4  -8  108.77    3.58
  -2  -4   8  106.86    3.29
   2   4  -9   42.60    1.62
  -2  -4   9   41.25    1.43
   2   4 -10   -0.06    0.49
  -2  -4  10   -0.02    0.53
   2   4 -11  150.20    4.99
  -2  -4  11  155.73    5.23
   2   4 -12   29.88    1.58
  -2  -4  12   29.09    1.43
   2   4 -13   61.46    2.62
  -2  -4  13   56.02    2.61
   2   4 -14   41.77    2.02
  -2  -4  14   45.93    1.81
   2   4 -15   -0.15    0.66
  -2  -4  15    0.48    0.70
   2   4 -16   22.35    1.26
  -2  -4  16   22.27    1.29
   2   4 -17   70.22    3.07
  -2  -4  17   70.12    3.15
   2   4 -18    0.80    0.87
  -2  -4  18    0.42    0.92
   2   4 -19   90.80    3.46
  -2  -4  19   93.05    3.58
   2   4 -20    6.32    0.96
  -2  -4  20    6.29    0.92
   2   4 -21    2.19    1.05
  -2  -4  21    1.37    1.05
   2   4 -22   12.08    1.43
  -2  -4  22   11.36    1.39
   2   4 -23    7.94    1.39
  -2  -4  23    8.10    1.52
   2   4 -24    4.78    1.32
  -2  -4  24    5.26    1.38
   2   4 -25    8.15    1.52
  -2  -4  25    4.52    1.45
   2   4 -26   -0.37    1.41
  -2  -4  26    1.25    1.56
   2   4 -27    3.42    2.48
  -2  -4  27    1.59    1.59
   2   4 -28    3.28    1.85
  -2  -4  28    4.10    1.83
   2   4 -29   -0.26    2.41
  -2  -4  29    0.04    1.54
   2   4 -30   -1.41    1.88
  -2  -4  30    1.42    2.00
   2   4 -31    2.83    2.40
  -2  -4  31    0.20    2.57
   2   4 -32    0.18    1.65
  -2  -4  32   -0.79    1.62
   2   4 -33    2.20    1.17
  -2  -4  33   -0.18    0.60
   3   4  32   -1.02    2.01
  -3  -4 -32    0.62    2.11
   3   4  31    0.62    2.05
  -3  -4 -31    2.56    1.99
   3   4  30    1.65    1.81
  -3  -4 -30    0.82    2.11
   3   4  29    6.57    1.67
  -3  -4 -29    6.51    2.00
   3   4  28    0.26    1.71
  -3  -4 -28    0.52    1.84
   3   4  27    4.91    1.36
  -3  -4 -27    7.01    1.36
   3   4  26    3.63    1.63
  -3  -4 -26    3.28    1.56
   3   4  25    2.52    1.27
  -3  -4 -25    1.50    1.17
   3   4  24    4.47    1.29
  -3  -4 -24    4.82    1.39
   3   4  23    8.31    1.13
  -3  -4 -23    8.81    1.18
   3   4  22    5.99    1.31
  -3  -4 -22    4.88    1.32
   3   4  21    4.79    1.12
  -3  -4 -21    5.32    0.88
   3   4  20    0.01    0.94
  -3  -4 -20    0.83    0.92
   3   4  19    3.06    1.05
  -3  -4 -19    1.06    0.96
   3   4  18   18.21    1.01
  -3  -4 -18   19.11    1.26
   3   4  17    0.75    0.64
  -3  -4 -17    0.03    0.76
   3   4  16    2.03    0.82
  -3  -4 -16    1.99    0.81
   3   4  15   11.69    0.95
  -3  -4 -15   12.14    0.83
   3   4  14    0.75    0.55
  -3  -4 -14    0.36    0.58
   3   4  13   15.45    2.08
  -3  -4 -13   19.18    1.39
   3   4  12   12.34    0.90
  -3  -4 -12   13.59    1.04
   3   4  11    0.08    0.63
  -3  -4 -11    0.73    0.56
   3   4  10   30.85    1.46
  -3  -4 -10   31.08    1.61
   3   4   9   54.33    2.19
  -3  -4  -9   55.49    2.37
   3   4   8    6.70    0.75
  -3  -4  -8    6.15    0.73
   3   4   7  131.83    4.74
  -3  -4  -7  125.35    4.58
   3   4   6   20.62    0.98
  -3  -4  -6   20.78    1.21
   3   4   5   14.99    1.84
  -3  -4  -5   14.96    1.18
   3   4   4   35.00    1.89
  -3  -4  -4   37.88    1.58
   3   4   3   39.52    1.89
  -3  -4  -3   37.86    1.72
   3   4   2   96.09    3.58
  -3  -4  -2   95.99    4.13
   3   4   1  153.43    4.79
  -3  -4  -1  156.42    5.44
   3   4   0    0.96    0.44
  -3  -4   0    0.65    0.39
   3   4  -1  153.51    4.80
  -3  -4   1  158.60    4.69
   3   4  -2   90.93    3.49
  -3  -4   2   91.34    3.37
   3   4  -3   40.96    1.92
  -3  -4   3   41.20    1.60
   3   4  -4   37.63    1.67
  -3  -4   4   36.60    1.71
   3   4  -5   16.31    0.76
  -3  -4   5   16.07    1.21
   3   4  -6   20.01    1.13
  -3  -4   6   21.66    1.27
   3   4  -7  131.31    4.08
  -3  -4   7  136.25    3.87
   3   4  -8    6.39    0.56
  -3  -4   8    6.72    0.60
   3   4  -9   55.73    1.96
  -3  -4   9   56.14    2.34
   3   4 -10   31.65    1.41
  -3  -4  10   31.82    1.36
   3   4 -11    0.98    0.55
  -3  -4  11    0.59    0.64
   3   4 -12   12.55    0.92
  -3  -4  12   13.32    0.95
   3   4 -13   20.23    1.16
  -3  -4  13   19.55    1.07
   3   4 -14   -0.11    0.70
  -3  -4  14    0.41    0.47
   3   4 -15   12.17    0.95
  -3  -4  15   11.79    0.97
   3   4 -16    1.70    0.72
  -3  -4  16    2.59    0.85
   3   4 -17    0.29    0.75
  -3  -4  17    0.00    0.84
   3   4 -18   19.34    1.40
  -3  -4  18   19.62    1.40
   3   4 -19    3.13    0.79
  -3  -4  19    2.97    0.81
   3   4 -20   -0.40    0.95
  -3  -4  20   -0.53    0.79
   3   4 -21    3.59    0.94
  -3  -4  21    4.02    0.79
   3   4 -22    5.93    1.21
  -3  -4  22    5.23    1.16
   3   4 -23    6.99    1.36
  -3  -4  23    9.50    1.30
   3   4 -24    4.89    2.00
  -3  -4  24    4.83    1.12
   3   4 -25    0.80    1.38
  -3  -4  25   -0.22    1.43
   3   4 -26    3.68    1.33
  -3  -4  26    4.11    1.25
   3   4 -27    4.82    1.73
  -3  -4  27    2.95    1.65
   3   4 -28    0.14    1.40
  -3  -4  28    0.06    1.54
   3   4 -29    6.58    2.03
  -3  -4  29    5.71    1.96
   3   4 -30    1.54    2.76
  -3  -4  30    0.65    1.83
   3   4 -31    0.24    1.80
  -3  -4  31    3.14    1.89
   3   4 -32    0.48    1.23
  -3  -4  32    1.12    1.31
   3   4 -33    1.11    1.42
   4   4  32   -2.51    2.13
  -4  -4 -32    0.41    1.99
   4   4  31   -0.29    2.06
  -4  -4 -31   -0.31    2.10
   4   4  30   -0.54    1.63
  -4  -4 -30    2.21    1.59
   4   4  29    0.14    1.86
  -4  -4 -29   -0.06    2.01
   4   4  28    0.32    1.37
  -4  -4 -28    0.68    1.50
   4   4  27   -0.18    1.66
  -4  -4 -27    1.15    1.76
   4   4  26    1.16    1.32
  -4  -4 -26   -0.23    1.27
   4   4  25    0.93    1.44
  -4  -4 -25    0.46    1.55
   4   4  24    2.55    1.19
  -4  -4 -24    1.10    1.45
   4   4  23    2.54    1.33
  -4  -4 -23    2.93    1.26
   4   4  22    0.25    1.05
  -4  -4 -22    1.40    1.18
   4   4  21   -0.25    1.08
  -4  -4 -21   -0.02    1.16
   4   4  20    0.23    0.95
  -4  -4 -20    0.10    0.87
   4   4  19    8.38    1.94
  -4  -4 -19    9.89    1.30
   4   4  18    0.17    0.65
  -4  -4 -18   -0.02    0.73
   4   4  17    9.34    1.01
  -4  -4 -17    9.72    1.16
   4   4  16    0.24    0.75
  -4  -4 -16    0.43    0.84
   4   4  15   -0.03    0.51
  -4  -4 -15    0.39    0.66
   4   4  14    2.23    1.12
  -4  -4 -14    2.66    0.76
   4   4  13   17.36    1.88
  -4  -4 -13   16.37    1.36
   4   4  12    0.42    0.65
  -4  -4 -12    0.90    0.62
   4   4  11   11.91    0.82
  -4  -4 -11   11.84    0.83
   4   4  10    0.63    0.52
  -4  -4 -10    0.48    0.42
   4   4   9    1.79    0.53
  -4  -4  -9    1.30    0.45
   4   4   8    0.05    0.36
  -4  -4  -8   -0.46    0.55
   4   4   7    4.23    0.56
  -4  -4  -7    5.67    0.69
   4   4   6    0.43    0.37
  -4  -4  -6    0.99    0.46
   4   4   5    3.46    0.52
  -4  -4  -5    2.99    0.53
   4   4   4    7.42    0.93
  -4  -4  -4    8.48    0.75
   4   4   3   14.41    0.98
  -4  -4  -3   12.70    1.12
   4   4   2    7.88    0.68
  -4  -4  -2    6.90    0.61
   4   4   1   12.46    0.96
  -4  -4  -1   12.38    0.87
   4   4   0    1.85    0.40
  -4  -4   0    1.88    0.42
   4   4  -1   11.97    0.87
  -4  -4   1   13.02    0.89
   4   4  -2    7.74    0.61
  -4  -4   2    8.12    0.70
   4   4  -3   15.39    0.89
  -4  -4   3   14.51    1.08
   4   4  -4    8.22    0.69
  -4  -4   4    8.81    0.67
   4   4  -5    3.21    0.49
  -4  -4   5    3.26    0.48
   4   4  -6    0.69    0.40
  -4  -4   6    0.72    0.43
   4   4  -7    5.20    0.64
  -4  -4   7    4.76    0.46
   4   4  -8   -0.04    0.46
  -4  -4   8   -0.39    0.44
   4   4  -9    1.35    0.52
  -4  -4   9    1.97    0.50
   4   4 -10   -0.03    0.54
  -4  -4  10    0.53    0.52
   4   4 -11   11.49    1.07
  -4  -4  11   12.90    1.04
   4   4 -12   -0.11    0.60
  -4  -4  12    0.26    0.56
   4   4 -13   19.07    1.26
  -4  -4  13   17.64    1.20
   4   4 -14    2.98    0.74
  -4  -4  14    1.96    0.92
   4   4 -15   -0.13    0.58
  -4  -4  15    0.03    0.49
   4   4 -16    0.59    1.14
  -4  -4  16   -0.50    0.73
   4   4 -17    9.52    1.10
  -4  -4  17    9.32    1.15
   4   4 -18    0.13    0.62
  -4  -4  18   -0.35    0.71
   4   4 -19   11.72    1.15
  -4  -4  19    9.21    1.38
   4   4 -20    0.02    0.92
  -4  -4  20    1.52    1.07
   4   4 -21    0.83    0.92
  -4  -4  21   -0.77    1.09
   4   4 -22    0.63    1.21
  -4  -4  22    2.87    1.30
   4   4 -23    3.55    1.28
  -4  -4  23    4.09    0.99
   4   4 -24    1.06    1.10
  -4  -4  24    2.23    1.16
   4   4 -25    1.54    1.25
  -4  -4  25    1.53    1.08
   4   4 -26    0.48    1.19
  -4  -4  26    1.22    1.27
   4   4 -27    0.13    1.27
  -4  -4  27   -0.85    1.14
   4   4 -28   -0.53    1.38
  -4  -4  28    0.07    1.43
   4   4 -29   -0.64    1.56
  -4  -4  29   -0.23    1.53
   4   4 -30    0.68    1.94
  -4  -4  30    1.09    1.73
   4   4 -31    0.45    1.58
  -4  -4  31    0.67    1.63
   4   4 -32   -1.46    1.51
  -4  -4  32    0.50    1.94
   4   4 -33   -1.52    1.55
  -4  -4  33    1.45    1.86
   5   4  31    4.32    2.01
  -5  -4 -31    1.88    1.76
   5   4  30    0.67    2.11
  -5  -4 -30   -0.03    2.17
   5   4  29    4.14    1.95
  -5  -4 -29    4.09    1.96
   5   4  28    0.86    1.82
  -5  -4 -28   -0.81    2.00
   5   4  27    5.39    1.86
  -5  -4 -27    6.25    2.00
   5   4  26    7.03    1.50
  -5  -4 -26    6.67    1.86
   5   4  25    0.36    1.63
  -5  -4 -25    0.74    1.61
   5   4  24    2.41    1.25
  -5  -4 -24    2.28    1.23
   5   4  23    5.66    1.51
  -5  -4 -23    7.33    1.86
   5   4  22    0.22    1.07
  -5  -4 -22    0.86    1.12
   5   4  21   22.61    1.72
  -5  -4 -21   22.63    2.20
   5   4  20    2.04    0.72
  -5  -4 -20    1.09    1.00
   5   4  19    6.11    1.12
  -5  -4 -19    6.34    1.35
   5   4  18    5.76    0.90
  -5  -4 -18    6.11    0.98
   5   4  17   10.78    1.40
  -5  -4 -17   12.80    1.27
  -5  -4 -16   26.93    1.62
   5   4  15   33.17    2.84
  -5  -4 -15   32.93    2.43
   5   4  14    1.47    1.24
  -5  -4 -14    1.93    0.86
   5   4  13    1.25    0.54
  -5  -4 -13    1.56    0.76
   5   4  12   -0.44    0.57
  -5  -4 -12    0.70    0.62
   5   4  11    0.29    0.56
  -5  -4 -11    0.74    0.63
   5   4  10   41.58    2.05
  -5  -4 -10   37.44    2.19
   5   4   9    7.06    0.71
  -5  -4  -9    7.09    0.70
   5   4   8   14.73    0.87
  -5  -4  -8   14.14    0.97
   5   4   7   96.14    3.52
  -5  -4  -7   89.31    3.76
   5   4   6   53.17    2.50
  -5  -4  -6   56.03    2.46
   5   4   5  161.17    5.64
  -5  -4  -5  159.33    4.74
   5   4   4   76.83    2.98
  -5  -4  -4   74.26    3.14
   5   4   3    0.00    0.40
  -5  -4  -3    0.72    0.41
   5   4   2   25.37    1.62
  -5  -4  -2   24.29    1.29
   5   4   1  345.59   10.74
  -5  -4  -1  352.70   11.18
   5   4   0    0.65    0.37
  -5  -4   0    1.05    0.38
   5   4  -1  357.10    9.94
  -5  -4   1  356.26   11.23
   5   4  -2   26.44    1.35
  -5  -4   2   22.71    1.29
   5   4  -3    0.97    0.37
  -5  -4   3    0.23    0.39
   5   4  -4   79.05    3.00
  -5  -4   4   75.25    3.04
   5   4  -5  179.86    5.66
  -5  -4   5  171.68    5.87
   5   4  -6   55.83    2.52
  -5  -4   6   57.64    4.46
   5   4  -7   98.94    3.99
  -5  -4   7  100.42    4.00
   5   4  -8   14.96    1.08
  -5  -4   8   14.35    0.97
   5   4  -9    7.21    0.68
  -5  -4   9    7.66    0.64
   5   4 -10   43.23    1.71
  -5  -4  10   40.98    2.06
   5   4 -11   -0.03    0.84
  -5  -4  11    0.01    0.54
   5   4 -12    0.42    0.60
  -5  -4  12   -0.21    0.52
   5   4 -13    1.28    0.63
  -5  -4  13    1.05    0.54
   5   4 -14    0.49    0.67
  -5  -4  14    1.44    0.69
   5   4 -15   33.10    1.80
  -5  -4  15   34.33    1.68
   5   4 -16   28.53    1.45
  -5  -4  16   24.66    1.44
   5   4 -17   11.41    1.63
  -5  -4  17   11.96    1.37
   5   4 -18    4.72    1.06
  -5  -4  18    6.10    1.11
   5   4 -19    7.34    1.64
  -5  -4  19    4.79    1.24
   5   4 -20    1.28    1.15
  -5  -4  20    0.87    0.84
   5   4 -21   29.69    1.61
  -5  -4  21   27.16    1.59
   5   4 -22   -0.17    1.31
  -5  -4  22    0.22    1.30
   5   4 -23   10.66    1.29
  -5  -4  23    9.51    1.45
   5   4 -24    3.47    1.56
  -5  -4  24    2.30    1.54
   5   4 -25    2.00    1.56
  -5  -4  25    1.12    1.37
   5   4 -26    3.75    1.71
  -5  -4  26    4.53    1.77
   5   4 -27    7.99    1.58
  -5  -4  27    5.81    1.37
   5   4 -28   -1.14    1.69
  -5  -4  28    0.49    1.86
   5   4 -29    0.12    2.69
  -5  -4  29    2.52    2.16
   5   4 -30    1.70    1.98
  -5  -4  30    2.47    2.08
   5   4 -31    0.62    1.84
  -5  -4  31    1.12    2.07
   5   4 -32    0.38    1.88
  -5  -4  32   -0.34    1.78
   5   4 -33   -0.81    1.68
   6   4  31    0.56    1.47
  -6  -4 -31    0.03    1.26
   6   4  30    0.32    1.99
  -6  -4 -30    0.98    1.73
   6   4  29    0.92    1.43
  -6  -4 -29    0.12    1.34
   6   4  28   -0.36    1.46
  -6  -4 -28   -0.38    1.64
   6   4  27    3.14    1.50
  -6  -4 -27    1.61    1.90
   6   4  26   -0.35    1.37
  -6  -4 -26   -0.36    1.85
   6   4  25    1.67    1.23
  -6  -4 -25    2.35    1.71
   6   4  24    5.17    1.22
  -6  -4 -24    3.88    1.64
   6   4  23   -0.41    0.98
  -6  -4 -23   -0.13    1.16
   6   4  22    2.40    1.08
  -6  -4 -22    1.22    1.19
   6   4  21    2.95    1.33
  -6  -4 -21    1.74    1.28
   6   4  20   15.68    1.62
  -6  -4 -20   15.86    1.63
   6   4  19    9.18    1.37
  -6  -4 -19   10.44    1.53
   6   4  18    0.49    0.96
  -6  -4 -18    0.06    1.09
   6   4  17   -0.55    0.66
  -6  -4 -17   -0.10    0.81
   6   4  16    4.23    1.61
  -6  -4 -16    5.34    1.05
   6   4  15    0.56    1.35
  -6  -4 -15    0.66    0.86
   6   4  14    6.86    0.99
  -6  -4 -14    8.00    0.90
   6   4  13    0.67    0.72
  -6  -4 -13    0.93    0.80
   6   4  12    5.37    0.77
  -6  -4 -12    4.95    0.84
   6   4  11   14.87    1.00
  -6  -4 -11   12.42    1.31
   6   4  10   -0.20    0.82
  -6  -4 -10    0.63    0.61
   6   4   9   17.38    1.73
  -6  -4  -9   14.90    1.19
   6   4   8   11.94    1.33
  -6  -4  -8   10.10    0.85
   6   4   7    0.38    0.48
  -6  -4  -7    0.07    0.45
   6   4   6   12.06    0.88
  -6  -4  -6   10.96    0.78
   6   4   5    0.08    0.42
  -6  -4  -5   -0.03    0.41
   6   4   4    2.99    0.51
  -6  -4  -4    3.32    0.60
   6   4   3    5.09    0.52
  -6  -4  -3    3.91    0.71
   6   4   2   10.40    0.91
  -6  -4  -2   10.49    0.77
   6   4   1    5.95    0.83
  -6  -4  -1    6.98    0.74
   6   4   0  115.45    5.10
   6   4  -1    7.08    0.77
  -6  -4   1    6.57    0.76
   6   4  -2   10.67    1.09
  -6  -4   2   10.62    0.89
   6   4  -3    3.38    0.58
  -6  -4   3    3.82    0.59
   6   4  -4    3.70    0.60
  -6  -4   4    2.89    0.56
   6   4  -5   -0.05    0.38
  -6  -4   5   -0.44    0.52
   6   4  -6   11.05    0.91
  -6  -4   6   10.18    1.01
   6   4  -7    0.36    0.42
  -6  -4   7    0.47    0.52
   6   4  -8   10.09    0.80
  -6  -4   8   10.74    0.97
   6   4  -9   16.50    1.23
  -6  -4   9   14.60    1.26
   6   4 -10    0.42    0.57
  -6  -4  10    0.31    0.52
   6   4 -11   15.58    1.39
  -6  -4  11   14.50    1.08
   6   4 -12    4.37    1.10
  -6  -4  12    5.96    0.86
   6   4 -13    0.78    0.68
  -6  -4  13    0.57    0.69
   6   4 -14    7.66    0.92
  -6  -4  14    8.19    1.01
   6   4 -15    0.75    0.88
  -6  -4  15    0.60    0.81
   6   4 -16    4.47    1.06
  -6  -4  16    5.19    1.03
   6   4 -17    1.43    1.13
  -6  -4  17    0.89    1.05
   6   4 -18    0.06    1.07
  -6  -4  18    0.32    1.04
   6   4 -19   10.50    1.35
  -6  -4  19    9.80    1.50
   6   4 -20   12.33    1.54
  -6  -4  20   11.57    1.54
   6   4 -21    2.15    1.39
  -6  -4  21    2.18    1.26
   6   4 -22    1.20    1.35
  -6  -4  22    0.50    1.31
   6   4 -23   -0.64    1.45
  -6  -4  23    0.22    1.48
   6   4 -24    5.29    1.56
  -6  -4  24    5.48    1.67
   6   4 -25    1.25    1.61
  -6  -4  25    1.82    1.23
   6   4 -26    0.52    1.75
  -6  -4  26    0.58    1.47
   6   4 -27    1.40    1.47
  -6  -4  27    2.25    1.51
   6   4 -28    0.25    1.78
  -6  -4  28    0.27    1.46
   6   4 -29    4.61    2.36
  -6  -4  29   -0.17    1.61
   6   4 -30    0.02    1.44
  -6  -4  30    0.32    1.60
   6   4 -31    0.03    1.20
  -6  -4  31    2.54    1.91
  -6  -4  32   -1.40    1.62
   7   4  30    0.04    1.29
  -7  -4 -30    0.50    1.83
   7   4  29    3.64    1.69
  -7  -4 -29    3.99    1.57
   7   4  28   -0.73    2.16
  -7  -4 -28    1.53    2.08
   7   4  27    0.06    2.08
  -7  -4 -27    0.47    2.17
   7   4  26    3.61    2.61
  -7  -4 -26    3.44    2.00
   7   4  25    1.05    1.76
  -7  -4 -25    1.46    1.86
   7   4  24    0.68    1.37
  -7  -4 -24    0.95    1.39
   7   4  23    3.82    1.60
  -7  -4 -23    1.89    1.59
   7   4  22    1.62    1.37
  -7  -4 -22    1.17    1.40
   7   4  21   21.56    1.63
  -7  -4 -21   23.42    1.98
   7   4  20    3.15    1.02
  -7  -4 -20    1.51    1.44
   7   4  19    3.86    1.36
  -7  -4 -19    4.13    1.37
   7   4  18    0.45    1.90
  -7  -4 -18    0.95    1.17
   7   4  17    8.99    1.85
  -7  -4 -17    8.33    1.32
   7   4  16    3.40    1.00
  -7  -4 -16    3.86    1.22
   7   4  15   11.67    1.36
  -7  -4 -15   14.81    1.44
   7   4  14    5.01    0.95
  -7  -4 -14    5.16    0.97
   7   4  13    7.83    1.06
  -7  -4 -13    9.29    1.03
   7   4  12    8.62    1.07
  -7  -4 -12    9.26    1.09
   7   4  11    0.13    0.66
  -7  -4 -11    1.62    0.55
   7   4  10   33.74    3.37
  -7  -4 -10   34.53    1.98
   7   4   9   20.34    1.52
  -7  -4  -9   16.96    1.11
   7   4   8   -0.58    0.53
  -7  -4  -8    0.15    0.80
   7   4   7   38.70    2.09
  -7  -4  -7   43.09    2.15
   7   4   6   12.05    0.93
  -7  -4  -6    9.85    0.84
   7   4   5   53.58    2.12
   7   4   4   32.33    1.50
  -7  -4  -4   21.64    2.78
   7   4   3   -0.31    0.46
  -7  -4  -3    0.22    0.51
   7   4   2    4.01    0.66
  -7  -4  -2    2.39    0.60
   7   4   1  208.08    8.39
  -7  -4  -1  213.98    8.72
   7   4   0    1.99    1.04
  -7  -4   0    0.06    0.52
   7   4  -1  210.86   11.07
  -7  -4   1  184.67    6.50
   7   4  -2    2.29    0.97
  -7  -4   2    4.66    0.82
   7   4  -3   -0.20    0.41
  -7  -4   3    0.47    0.62
   7   4  -4   26.82    2.06
  -7  -4   4   25.78    2.37
   7   4  -5   45.25    3.82
  -7  -4   5   59.99    2.53
   7   4  -6   12.78    0.84
  -7  -4   6   14.32    0.99
   7   4  -7   39.47    3.35
  -7  -4   7   47.11    2.04
   7   4  -8   -0.47    0.48
  -7  -4   8    0.27    0.64
   7   4  -9   17.03    1.43
  -7  -4   9   19.33    1.28
   7   4 -10   30.86    3.12
  -7  -4  10   38.01    1.68
   7   4 -11   -0.03    1.10
  -7  -4  11    0.86    0.68
   7   4 -12   10.37    1.03
  -7  -4  12    8.22    1.00
   7   4 -13    6.92    1.03
  -7  -4  13    8.50    1.01
   7   4 -14    4.15    0.95
  -7  -4  14    5.12    0.92
   7   4 -15   12.95    1.31
  -7  -4  15   11.19    1.26
   7   4 -16    2.23    0.97
  -7  -4  16    2.60    1.03
   7   4 -17    7.94    1.70
  -7  -4  17    7.41    2.07
   7   4 -18    0.38    1.12
  -7  -4  18    0.10    1.04
   7   4 -19    4.28    1.30
  -7  -4  19    3.34    1.14
   7   4 -20    3.22    1.50
  -7  -4  20    3.40    1.36
   7   4 -21   20.77    1.91
  -7  -4  21   19.53    2.56
   7   4 -22    0.50    1.46
  -7  -4  22   -0.91    1.27
   7   4 -23    1.36    1.65
  -7  -4  23    3.20    1.74
   7   4 -24    3.85    2.22
  -7  -4  24    1.38    1.94
   7   4 -25   -2.12    1.92
  -7  -4  25   -0.27    1.96
   7   4 -26    2.28    1.92
  -7  -4  26    2.62    2.09
   7   4 -27    0.47    1.72
  -7  -4  27    1.53    1.92
   7   4 -28    0.43    1.56
  -7  -4  28   -0.14    1.54
   7   4 -29    1.93    1.63
  -7  -4  29    1.48    1.35
   7   4 -30    0.55    1.10
  -7  -4  30    0.47    2.11
  -7  -4  31    0.69    1.66
  -8  -4 -30   -0.13    0.98
   8   4  29   -0.15    0.82
  -8  -4 -29    0.29    0.62
   8   4  28   -0.32    1.32
  -8  -4 -28   -0.23    1.74
   8   4  27    1.47    1.54
  -8  -4 -27    1.18    2.00
   8   4  26    3.04    1.40
  -8  -4 -26    3.10    2.09
   8   4  25    6.88    1.70
  -8  -4 -25    5.71    1.58
   8   4  24    0.64    1.42
  -8  -4 -24    2.10    1.91
  -8  -4 -23   -0.56    1.83
   8   4  22    0.65    2.66
  -8  -4 -22    1.10    1.71
   8   4  21    0.77    2.53
  -8  -4 -21    2.03    1.65
  -8  -4 -20    8.24    1.62
   8   4  19    7.69    2.36
  -8  -4 -19    8.44    1.52
   8   4  18    0.38    1.22
  -8  -4 -18   -0.29    1.02
   8   4  17   22.43    1.86
  -8  -4 -17   23.87    1.85
   8   4  16    4.18    1.22
  -8  -4 -16    3.74    1.33
   8   4  15    1.75    1.01
  -8  -4 -15    2.76    1.18
   8   4  14    5.30    1.01
  -8  -4 -14    3.32    1.17
   8   4  13   13.05    1.28
  -8  -4 -13   13.07    1.29
   8   4  12    8.55    1.07
  -8  -4 -12    7.36    1.07
   8   4  11   18.00    1.72
  -8  -4 -11   22.03    1.36
   8   4  10    0.03    0.69
  -8  -4 -10    0.02    0.72
   8   4   9   15.52    1.45
  -8  -4  -9   18.04    1.46
   8   4   8    3.65    0.75
  -8  -4  -8    2.92    0.69
   8   4   7   -0.17    0.54
  -8  -4  -7   -0.28    0.50
   8   4   6    9.48    0.83
  -8  -4  -6   10.10    0.86
   8   4   5   13.23    1.85
  -8  -4  -5   21.22    1.25
   8   4   4    0.28    0.50
  -8  -4  -4    0.17    0.53
   8   4   3   14.42    0.99
  -8  -4  -3    7.84    1.08
   8   4   2    1.41    0.50
  -8  -4  -2    0.83    0.51
   8   4   1    0.90    0.43
  -8  -4  -1    0.71    0.48
   8   4   0   40.84    1.66
   8   4  -1    0.64    0.58
  -8  -4   1   -0.16    0.48
   8   4  -2    0.78    0.44
  -8  -4   2    0.26    0.61
  -8  -4   3   14.99    1.16
   8   4  -4    0.60    0.45
   8   4  -5   25.70    1.43
  -8  -4   5    9.90    1.32
   8   4  -6    6.53    0.92
  -8  -4   6    8.79    1.03
   8   4  -7    0.35    0.58
  -8  -4   7   -0.18    0.61
   8   4  -8    2.07    0.68
  -8  -4   8    1.73    0.71
   8   4  -9   20.69    1.28
  -8  -4   9   11.78    1.24
   8   4 -10   -0.37    0.64
  -8  -4  10    1.25    1.34
   8   4 -11   27.27    2.03
  -8  -4  11   21.25    2.29
   8   4 -12    7.06    0.99
  -8  -4  12    7.72    1.09
   8   4 -13   15.45    1.20
  -8  -4  13   12.43    1.55
   8   4 -14    4.66    1.02
  -8  -4  14    4.11    0.98
   8   4 -15    3.09    1.60
  -8  -4  15    2.53    0.98
   8   4 -16    2.18    1.09
  -8  -4  16    4.54    1.11
   8   4 -17   20.80    1.66
  -8  -4  17   19.56    2.16
   8   4 -18    0.62    1.43
  -8  -4  18   -1.13    2.18
   8   4 -19    6.75    1.52
  -8  -4  19    5.24    1.63
   8   4 -20    7.68    2.19
  -8  -4  20    9.61    1.63
   8   4 -21    0.41    1.68
  -8  -4  21    1.83    1.53
   8   4 -22   -1.18    1.59
  -8  -4  22    1.00    1.69
   8   4 -23   -0.38    1.79
  -8  -4  23    2.20    2.13
   8   4 -24   -0.23    1.81
  -8  -4  24    1.32    2.10
   8   4 -25    8.66    2.00
  -8  -4  25    7.64    2.12
   8   4 -26    3.23    2.03
  -8  -4  26    1.12    1.93
   8   4 -27    1.60    1.75
  -8  -4  27    0.24    1.76
   8   4 -28   -1.23    1.93
  -8  -4  28   -0.42    1.48
  -9  -4 -28   -0.46    1.28
   9   4  27   -1.09    1.53
  -9  -4 -27    3.43    1.59
   9   4  26    0.81    2.95
  -9  -4 -26    1.70    1.62
  -9  -4 -25    0.48    1.51
   9   4  24    0.72    3.51
  -9  -4 -24    0.10    1.78
   9   4  23   -0.80    1.23
  -9  -4 -23   -1.10    2.23
   9   4  22    0.66    1.87
  -9  -4 -22    0.95    1.39
   9   4  21    0.09    1.78
  -9  -4 -21    0.45    1.68
   9   4  20   -0.47    1.57
  -9  -4 -20   -0.50    1.59
   9   4  19   -2.18    2.32
  -9  -4 -19    0.69    1.59
   9   4  18   -0.42    1.58
  -9  -4 -18    1.70    1.37
   9   4  17   -0.53    1.24
  -9  -4 -17    0.98    1.35
   9   4  16    0.41    1.15
  -9  -4 -16    2.18    1.37
   9   4  15    1.93    1.09
  -9  -4 -15    1.99    1.19
   9   4  14   -0.55    1.13
  -9  -4 -14    0.17    0.98
   9   4  13    5.36    1.76
  -9  -4 -13    2.61    1.21
   9   4  12    0.45    0.99
  -9  -4 -12    0.51    0.94
   9   4  11    1.02    1.24
  -9  -4 -11    0.29    0.90
   9   4  10    4.68    1.61
  -9  -4 -10    2.47    0.92
   9   4   9   -0.24    0.67
  -9  -4  -9    0.15    0.70
   9   4   8    0.50    0.71
  -9  -4  -8    0.74    0.85
   9   4   7    6.90    0.95
  -9  -4  -7   10.13    1.16
   9   4   6    2.84    0.66
  -9  -4  -6    2.05    0.74
   9   4   5    3.17    0.72
  -9  -4  -5    2.29    1.04
   9   4   4    0.49    0.45
  -9  -4  -4    0.29    0.57
   9   4   3    1.95    0.55
  -9  -4  -3    1.22    0.54
   9   4   2    0.95    0.36
  -9  -4  -2    0.30    0.56
   9   4  -7    3.61    0.48
  -9  -4   7    3.11    0.89
   9   4  -8    0.56    0.95
  -9  -4   8    0.78    0.93
   9   4  -9    0.03    0.90
  -9  -4   9    0.13    0.62
   9   4 -10    2.74    0.76
  -9  -4  10   -0.68    1.12
   9   4 -11    0.60    0.77
  -9  -4  11   -0.27    0.77
   9   4 -12   -0.57    0.87
  -9  -4  12    0.13    0.85
   9   4 -13    4.73    1.42
  -9  -4  13    2.24    1.02
   9   4 -14   -0.35    0.99
  -9  -4  14    0.69    1.16
   9   4 -15    0.27    1.00
  -9  -4  15   -0.17    1.15
   9   4 -16    0.93    1.40
  -9  -4  16    0.25    1.26
   9   4 -17    0.51    1.07
  -9  -4  17    2.99    1.26
   9   4 -18    1.65    1.35
  -9  -4  18    0.63    1.31
   9   4 -19   -0.32    1.48
  -9  -4  19    0.69    1.47
   9   4 -20   -2.78    2.26
  -9  -4  20   -0.05    1.62
   9   4 -21   -0.48    1.50
  -9  -4  21    0.68    1.66
   9   4 -22   -0.58    1.81
  -9  -4  22    0.42    2.86
   9   4 -23   -0.30    2.47
  -9  -4  23   -0.19    1.78
   9   4 -24    1.67    2.04
  -9  -4  24   -0.26    1.38
   9   4 -25    0.75    1.66
  -9  -4  25   -1.93    1.86
   9   4 -26    3.97    1.80
  -9  -4  26    0.12    2.28
   9   4 -27   -2.34    2.16
   9   4 -28    1.97    1.97
   9   4 -29   -0.41    1.73
  10   4  28    0.30    2.07
  10   4  27    0.14    1.15
 -10  -4 -27    0.57    1.77
  10   4  26   -0.40    1.07
 -10  -4 -26    0.18    1.93
  10   4  25    0.69    0.97
 -10  -4 -25    1.02    2.09
  10   4  24   -1.75    1.60
 -10  -4 -24   -1.45    1.43
  10   4  23   -0.57    2.00
 -10  -4 -23    0.82    2.27
  10   4  22   -0.13    1.60
 -10  -4 -22    0.34    2.14
  10   4  21    1.42    3.90
 -10  -4 -21    2.02    2.06
  10   4  20    0.91    1.73
 -10  -4 -20   -0.47    1.91
  10   4  19   17.93    1.96
 -10  -4 -19   16.23    2.31
  10   4  18    0.24    1.76
 -10  -4 -18    1.01    1.61
  10   4  17   28.02    3.25
 -10  -4 -17   19.69    1.91
  10   4  16    6.02    1.62
 -10  -4 -16    2.26    1.62
  10   4  15    1.44    1.32
 -10  -4 -15    1.46    1.39
  10   4  14    1.89    2.04
 -10  -4 -14    7.22    1.52
  10   4  13    6.94    1.33
 -10  -4 -13   10.25    1.49
  10   4  12    1.89    1.70
 -10  -4 -12    3.24    1.31
  10   4  11   44.47    2.57
 -10  -4 -11   49.05    2.44
  10   4  10    0.42    1.45
 -10  -4 -10    0.54    1.03
  10   4   9   11.85    1.83
 -10  -4  -9   12.72    1.30
  10   4   8   11.15    1.13
 -10  -4  -8    5.69    1.18
  10   4   7    1.36    0.77
 -10  -4  -7    2.27    0.80
  10   4   6    7.29    0.96
 -10  -4  -6    5.63    0.80
  10   4 -11   25.56    0.95
  10   4 -12    2.40    0.83
 -10  -4  12    0.85    1.40
  10   4 -13    3.95    1.01
 -10  -4  13    2.83    1.07
  10   4 -14    3.58    1.14
 -10  -4  14    2.36    1.22
  10   4 -15    1.29    2.02
 -10  -4  15    0.41    1.27
  10   4 -16    1.28    2.36
 -10  -4  16    4.39    1.53
 -10  -4  17   19.56    2.16
  10   4 -18    0.41    1.59
 -10  -4  18    1.48    1.53
  10   4 -19   11.45    2.19
 -10  -4  19    2.85    1.88
  10   4 -20    0.96    2.00
 -10  -4  20    2.03    1.85
  10   4 -21    2.01    1.85
 -10  -4  21    0.54    2.01
  10   4 -22    1.43    2.15
 -10  -4  22    1.40    1.68
  10   4 -23    0.93    1.42
 -10  -4  23    1.20    1.86
  10   4 -24    1.24    3.17
 -10  -4  24    0.44    1.86
 -10  -4  25   -0.20    1.24
  10   4 -26    1.27    1.75
 -10  -4  26   -0.86    1.27
  11   4  25   -0.41    1.65
  11   4  24    0.16    1.12
  11   4  23    2.01    1.02
  11   4  22    0.31    1.21
 -11  -4 -22    0.03    0.94
  11   4  21    1.58    2.50
 -11  -4 -21   -0.53    2.09
  11   4  20    0.81    1.61
 -11  -4 -20   -0.39    1.77
  11   4  19    0.14    1.68
 -11  -4 -19    1.87    1.83
  11   4  18    0.52    2.91
 -11  -4 -18    2.42    1.82
  11   4  17    0.22    1.73
 -11  -4 -17   -0.88    1.81
  11   4  16   -0.36    1.95
 -11  -4 -16    0.50    1.63
  11   4  15    1.26    1.95
 -11  -4 -15   -0.35    1.80
  11   4  14    0.66    2.45
 -11  -4 -14   -0.72    1.72
  11   4  13    0.18    2.65
 -11  -4 -13   -0.75    2.17
  11   4  12    0.25    1.50
 -11  -4 -12    0.39    1.35
  11   4  11   -1.01    1.68
 -11  -4 -11    0.49    1.85
  11   4  10    0.53    1.16
 -11  -4 -10    0.25    1.10
  11   4   9    0.42    1.17
 -11  -4  -9    2.23    0.96
  11   4 -15    0.16    0.92
  11   4 -16    0.52    1.52
  11   4 -17   -1.39    1.45
 -11  -4  17    0.00    1.36
  11   4 -18   -0.56    1.45
 -11  -4  18   -0.72    1.45
  11   4 -19    0.19    1.58
 -11  -4  19   -1.38    2.21
  11   4 -20   -1.36    1.81
 -11  -4  20   -0.66    1.89
  11   4 -21   -0.77    2.32
 -11  -4  21   -0.11    1.47
  11   4 -22   -0.38    1.46
  12   4  20   -0.55    2.92
  12   4  19    4.65    2.98
 -12  -4 -19    0.16    1.70
  12   4  18   -0.58    1.64
 -12  -4 -18    0.69    1.87
  12   4  17    4.22    2.95
 -12  -4 -17    2.89    1.69
  12   4  16   -1.73    2.12
 -12  -4 -16    2.42    1.83
  12   4  15    0.53    2.09
 -12  -4 -15   -0.25    1.44
  12   4  14   -0.64    1.80
 -12  -4 -14    3.22    1.37
  12   4  13    2.32    1.53
 -12  -4 -13    0.22    1.27
  12   4  12   -0.64    1.77
 -12  -4 -12    1.25    1.62
 -13   5  12    1.69    2.07
  13  -5 -12   -0.29    1.46
  13  -5 -11   -1.08    1.96
  13  -5 -10    0.71    2.05
 -13   5   9    0.82    2.94
  13  -5  -9    3.75    2.07
 -13   5   8    3.44    2.82
  13  -5  -8   -0.03    1.71
 -13   5   7    5.45    2.68
  13  -5  -7    1.36    1.70
 -13   5   6    1.33    1.88
  13  -5  -6   -0.07    1.54
 -13   5   5    0.33    1.56
  13  -5  -5    0.11    1.70
 -13   5   4    0.92    1.77
  13  -5  -4    0.04    2.06
 -13   5   3   -0.43    1.80
  13  -5  -3    0.98    1.77
 -13   5   2    1.41    1.79
  13  -5  -2    3.71    1.57
 -13   5   1    0.98    3.42
  13  -5  -1    4.18    1.70
 -13   5   0   -0.48    2.11
  13  -5   0    0.44    1.83
 -13   5  -1    6.55    2.61
  13  -5   1    0.65    1.85
 -13   5  -2    5.74    1.98
  13  -5   2   -0.56    2.21
 -13   5  -3   -0.86    1.92
  13  -5   3   -0.56    2.22
 -13   5  -4    0.23    1.58
  13  -5   4   -0.04    1.78
 -13   5  -5    0.49    1.90
  13  -5   5   -1.11    1.56
 -13   5  -6   -1.01    2.69
  13  -5   6    1.02    2.03
 -13   5  -7    1.84    1.80
  13  -5   7   -0.20    2.04
 -13   5  -8    0.08    1.82
  13  -5   8   -2.32    2.55
 -13   5  -9    1.55    1.72
  13  -5   9   -0.78    2.21
 -13   5 -10    1.95    1.64
  13  -5  10    1.14    1.93
 -13   5 -11   -1.70    1.82
  13  -5  11   -0.41    2.05
 -13   5 -12    0.40    1.99
  13  -5  12    0.27    1.94
 -13   5 -13    0.27    1.74
  13  -5  13   -0.09    1.86
 -13   5 -14   -0.46    1.85
  13  -5  14    1.02    1.50
 -13   5 -15    0.23    1.37
  13  -5  15    0.07    1.48
  13  -5  16    0.69    1.53
 -12   5  19    5.76    1.83
  12  -5 -19   -0.06    1.38
 -12   5  18   -1.38    2.25
 -12   5  17    1.15    1.73
  12  -5 -17   -0.02    0.85
  12  -5 -16    1.88    2.48
 -12   5  15   -1.30    2.14
  12  -5 -15    0.83    1.92
 -12   5  14    0.98    1.90
  12  -5 -14    0.37    1.66
 -12   5  13    6.32    3.96
  12  -5 -13    2.56    2.61
 -12   5  12   -0.30    3.57
  12  -5 -12   -2.82    3.42
 -12   5  11   11.11    2.15
  12  -5 -11    9.33    2.04
 -12   5  10   -1.13    1.72
  12  -5 -10    1.51    1.81
 -12   5   9    1.17    1.56
  12  -5  -9    3.25    1.62
 -12   5   8    0.74    1.53
  12  -5  -8    2.92    1.76
 -12   5   7    0.17    1.73
  12  -5  -7    1.63    1.86
 -12   5   6    0.41    2.04
  12  -5  -6    4.77    1.87
 -12   5   5    1.10    2.20
  12  -5  -5    4.22    1.79
 -12   5   4   -0.54    1.56
  12  -5  -4   -0.67    1.67
 -12   5   3   -0.29    1.77
  12  -5  -3   14.57    2.27
 -12   5   2   -0.46    1.67
  12  -5  -2    0.66    1.72
 -12   5   1   -0.11    1.46
  12  -5  -1    1.08    1.57
 -12   5   0   -0.25    1.46
  12  -5   0    1.71    2.23
 -12   5  -1    1.19    1.50
  12  -5   1   -1.70    2.10
 -12   5  -2    2.01    1.67
  12  -5   2    2.03    1.31
  12  -5   3    7.96    1.69
 -12   5  -4   -0.26    1.48
  12  -5   4   -1.50    1.65
 -12   5  -5    4.52    1.47
  12  -5   5    6.17    1.82
 -12   5  -6    2.97    1.58
  12  -5   6    0.59    1.46
 -12   5  -7    3.02    1.84
  12  -5   7    0.95    1.58
 -12   5  -8    5.33    1.69
  12  -5   8    4.69    1.58
 -12   5  -9    1.64    1.59
  12  -5   9    3.66    1.70
 -12   5 -10    1.28    1.72
  12  -5  10    1.07    1.82
 -12   5 -11    5.20    1.63
  12  -5  11    9.42    2.21
 -12   5 -12    0.07    1.55
  12  -5  12   -0.64    1.83
 -12   5 -13    5.73    2.06
  12  -5  13    5.70    2.09
 -12   5 -14    1.57    1.73
  12  -5  14    0.00    1.95
 -12   5 -15    0.48    2.00
  12  -5  15   -0.76    2.31
 -12   5 -16   -0.89    2.24
  12  -5  16    0.43    1.85
 -12   5 -17    3.73    2.02
  12  -5  17    3.65    1.81
 -12   5 -18   -1.21    1.59
  12  -5  18   -0.02    1.53
 -12   5 -19   -0.38    1.46
  12  -5  19    1.48    2.04
 -12   5 -20   -0.08    1.56
  12  -5  20    0.42    0.99
  12  -5  21    5.83    2.13
 -11   5  24   -0.49    1.57
  11  -5 -24    1.06    2.59
 -11   5  23   -0.74    1.94
  11  -5 -23    1.27    2.55
 -11   5  22    0.35    1.15
  11  -5 -22    0.03    1.18
 -11   5  21    0.22    1.91
  11  -5 -21    1.33    1.37
 -11   5  20    0.43    2.23
  11  -5 -20    0.19    2.11
 -11   5  19    0.14    2.23
  11  -5 -19    0.39    1.86
 -11   5  18    1.21    2.16
  11  -5 -18    0.64    1.40
 -11   5  17    0.09    2.31
  11  -5 -17    1.79    2.61
 -11   5  16   -0.45    2.26
  11  -5 -16   -0.48    1.71
 -11   5  15    5.61    1.66
  11  -5 -15    2.77    1.86
 -11   5  14    1.51    2.47
  11  -5 -14   -2.79    2.51
 -11   5  13    5.21    3.20
  11  -5 -13   15.16    1.92
 -11   5  12   -0.99    1.95
  11  -5 -12    0.38    1.54
 -11   5  11   -0.02    1.60
  11  -5 -11   -0.04    1.39
 -11   5  10    2.48    1.54
  11  -5 -10    1.13    1.36
 -11   5   9   10.43    1.88
  11  -5  -9   12.01    2.30
 -11   5   8    4.02    1.74
  11  -5  -8    4.01    2.54
  11  -5  -7   21.25    2.77
 -11   5   6    2.11    1.53
  11  -5  -6    1.67    2.24
 -11   5   5    1.46    1.46
  11  -5  -5    0.17    1.32
 -11   5   4   -0.27    1.50
  11  -5  -4    0.90    1.45
 -11   5   3    1.23    1.56
  11  -5  -3    1.97    1.93
 -11   5   2   13.91    1.77
  11  -5  -2   12.92    3.00
 -11   5   1    4.06    1.60
  11  -5  -1    5.14    1.24
 -11   5   0   -0.43    1.48
  11  -5   0    0.19    2.03
 -11   5  -1    2.80    1.44
  11  -5   1    2.69    1.52
 -11   5  -2   13.58    1.81
  11  -5   2   14.86    1.75
 -11   5  -3    1.87    1.61
  11  -5   3    3.25    1.43
 -11   5  -4   -1.25    1.14
  11  -5   4    1.08    1.40
 -11   5  -5    1.77    1.18
  11  -5   5    0.35    1.24
 -11   5  -6    2.14    1.33
  11  -5   6    0.95    1.38
 -11   5  -7   32.11    1.93
  11  -5   7   19.62    2.00
 -11   5  -8    4.60    1.40
  11  -5   8    4.46    1.48
 -11   5  -9    9.27    1.81
  11  -5   9    7.78    1.80
 -11   5 -10    1.99    1.41
  11  -5  10    3.18    1.54
 -11   5 -11    0.86    1.93
  11  -5  11   -1.11    1.60
 -11   5 -12    2.50    2.24
  11  -5  12    0.84    1.66
 -11   5 -13   22.76    2.01
  11  -5  13   15.04    2.26
 -11   5 -14   -0.30    1.68
  11  -5  14   -0.70    1.80
 -11   5 -15    7.55    1.94
  11  -5  15    3.97    1.94
 -11   5 -16   -0.24    1.36
  11  -5  16   -0.51    1.92
 -11   5 -17    0.13    1.93
  11  -5  17   -1.60    1.79
 -11   5 -18    4.44    2.03
  11  -5  18    0.58    1.96
 -11   5 -19   -0.58    3.16
  11  -5  19    0.35    1.93
 -11   5 -20    0.04    1.92
  11  -5  20   -0.49    1.69
 -11   5 -21    1.24    1.96
  11  -5  21    0.28    1.30
  11  -5  22    0.22    1.46
 -11   5 -23   -0.20    1.79
  11  -5  23    0.11    0.88
 -11   5 -24   -0.05    1.71
  11  -5  24   -0.36    1.24
 -10   5  25    0.49    1.28
 -10   5  24   -0.23    1.55
  10  -5 -24    0.62    2.46
 -10   5  23    0.84    2.19
  10  -5 -23    0.16    1.93
 -10   5  22   -2.59    2.33
  10  -5 -22    0.59    1.75
 -10   5  21    1.50    1.98
  10  -5 -21    0.36    1.76
 -10   5  20    1.58    2.02
  10  -5 -20    0.41    1.90
 -10   5  19   -1.11    2.23
  10  -5 -19    0.57    1.45
 -10   5  18    1.35    2.02
  10  -5 -18    1.40    1.62
 -10   5  17   -0.05    2.13
  10  -5 -17    0.62    1.72
 -10   5  16    1.46    1.81
  10  -5 -16    0.25    1.59
 -10   5  15   -1.68    2.92
  10  -5 -15    0.50    1.54
 -10   5  14    0.55    1.57
  10  -5 -14    0.19    1.48
 -10   5  13   -0.68    1.53
  10  -5 -13   -0.09    1.32
 -10   5  12    0.71    1.41
  10  -5 -12    1.26    1.26
 -10   5  11   -0.45    1.51
  10  -5 -11   -0.17    1.38
 -10   5  10   -1.44    2.75
  10  -5 -10   -0.53    1.23
 -10   5   9    0.28    2.23
  10  -5  -9    1.71    1.66
 -10   5   8   -0.14    1.51
  10  -5  -8   -0.41    1.25
 -10   5   7    1.41    1.38
  10  -5  -7    1.32    1.20
 -10   5   6    1.34    1.36
  10  -5  -6   -0.57    1.07
 -10   5   5    0.67    1.90
  10  -5  -5   -0.34    1.33
 -10   5   4    0.27    1.18
  10  -5  -4    0.14    1.35
 -10   5   3   -0.68    1.19
  10  -5  -3    0.56    1.16
 -10   5   2    0.52    1.22
  10  -5  -2   -1.42    1.83
 -10   5   1   -1.20    2.06
 -10   5   0    0.87    1.77
 -10   5  -1    0.56    1.30
  10  -5   1    0.88    1.19
 -10   5  -2   -0.49    1.11
  10  -5   2    0.41    1.13
 -10   5  -3    0.15    1.13
  10  -5   3    0.61    1.18
 -10   5  -4    0.14    1.34
  10  -5   4    0.65    1.17
 -10   5  -5    0.55    1.01
  10  -5   5    0.29    1.28
 -10   5  -6    0.82    1.08
  10  -5   6    0.39    1.15
 -10   5  -7    0.74    1.09
  10  -5   7    1.91    1.12
 -10   5  -8    0.20    1.11
  10  -5   8    1.11    1.23
 -10   5  -9    1.99    1.29
  10  -5   9    0.17    1.33
 -10   5 -10    0.10    1.27
  10  -5  10   -0.39    2.10
 -10   5 -11    1.21    1.29
  10  -5  11    0.44    1.42
 -10   5 -12    0.47    1.38
  10  -5  12   -0.03    1.49
 -10   5 -13    0.62    1.44
  10  -5  13    0.48    1.12
 -10   5 -14    1.25    1.95
  10  -5  14    0.33    1.57
 -10   5 -15    0.72    1.61
  10  -5  15    0.78    1.73
 -10   5 -16    1.38    2.30
  10  -5  16    2.18    1.67
 -10   5 -17   -0.77    1.69
  10  -5  17    1.48    1.73
 -10   5 -18    1.57    1.32
  10  -5  18    4.41    1.84
 -10   5 -19   -1.84    1.86
  10  -5  19    0.24    1.94
 -10   5 -20    1.07    1.47
  10  -5  20   -1.23    2.10
 -10   5 -21    0.31    2.68
  10  -5  21    0.44    1.89
 -10   5 -22    0.35    1.72
  10  -5  22   -2.38    1.90
 -10   5 -23    3.45    2.11
  10  -5  23    1.36    2.23
 -10   5 -24   -0.52    1.82
  10  -5  24    0.91    2.06
 -10   5 -25    0.26    1.71
   9  -5 -28    0.09    1.27
  -9   5  27   -0.31    0.99
   9  -5 -27    0.75    1.74
  -9   5  26   -0.40    1.58
   9  -5 -26    0.92    1.04
  -9   5  25   -0.27    1.87
   9  -5 -25    0.06    1.88
  -9   5  24   -0.44    1.83
   9  -5 -24   -0.64    1.87
  -9   5  23    7.78    1.84
   9  -5 -23    5.11    1.90
  -9   5  22    0.69    2.11
   9  -5 -22    0.90    1.76
  -9   5  21   16.96    3.44
   9  -5 -21   15.00    1.85
  -9   5  20    1.10    1.67
   9  -5 -20    2.01    1.66
  -9   5  19    1.38    2.00
   9  -5 -19    1.93    1.62
  -9   5  18   -0.03    2.99
   9  -5 -18   -0.17    1.23
  -9   5  17    5.73    2.01
   9  -5 -17    3.06    1.64
  -9   5  16    2.81    1.53
   9  -5 -16    2.54    1.44
   9  -5 -15   36.54    1.86
  -9   5  14    0.40    1.37
   9  -5 -14    0.46    1.26
  -9   5  13   26.00    2.04
   9  -5 -13   28.65    2.27
  -9   5  12    4.34    1.54
   9  -5 -12    3.81    1.31
  -9   5  11    0.07    1.31
   9  -5 -11    0.16    1.04
  -9   5  10   11.15    1.66
   9  -5 -10   11.72    1.24
  -9   5   9   31.31    2.30
   9  -5  -9   31.07    1.63
  -9   5   8   13.33    1.39
   9  -5  -8   12.61    1.60
  -9   5   7   54.86    2.83
   9  -5  -7   48.36    3.61
  -9   5   6    1.41    1.11
   9  -5  -6    0.68    1.22
  -9   5   5   32.64    2.19
   9  -5  -5   31.41    3.12
  -9   5   4    5.65    1.09
   9  -5  -4    9.66    1.46
  -9   5   3    1.97    0.96
  -9   5   2    0.30    0.86
   9  -5  -2    0.66    0.81
  -9   5   1   49.35    3.71
   9  -5  -1   45.61    4.56
  -9   5   0    1.27    1.50
   9  -5   0   -0.46    1.26
  -9   5  -1   52.31    3.30
   9  -5   1   15.41    3.41
  -9   5  -2    1.05    1.44
   9  -5   2   -0.13    0.87
  -9   5  -3    2.88    0.87
   9  -5   3    1.11    0.87
  -9   5  -4    7.46    1.05
   9  -5   4    4.16    1.06
  -9   5  -5   40.21    3.32
   9  -5   5   31.31    2.06
  -9   5  -6    2.04    1.40
   9  -5   6    1.82    0.99
  -9   5  -7   67.82    2.70
   9  -5   7   60.86    2.81
  -9   5  -8   15.04    1.33
   9  -5   8   13.80    1.34
  -9   5  -9   31.42    1.95
   9  -5   9   36.81    2.09
  -9   5 -10    8.85    1.55
   9  -5  10   11.78    1.60
  -9   5 -11   -0.78    1.23
   9  -5  11    0.63    1.24
  -9   5 -12    7.96    2.08
   9  -5  12    7.05    1.42
  -9   5 -13   26.79    1.83
   9  -5  13   27.59    2.10
  -9   5 -14   -0.57    1.31
   9  -5  14    0.65    1.42
  -9   5 -15   59.66    3.89
   9  -5  15   54.27    2.85
  -9   5 -16    3.87    1.46
   9  -5  16    3.52    1.36
  -9   5 -17    8.77    1.63
   9  -5  17    6.87    2.05
  -9   5 -18   -0.85    1.28
   9  -5  18    0.83    1.53
  -9   5 -19   -0.47    1.65
   9  -5  19   -0.36    1.92
  -9   5 -20    0.36    1.30
   9  -5  20    0.65    1.95
  -9   5 -21   17.54    1.84
   9  -5  21   21.16    2.01
  -9   5 -22    0.69    2.00
   9  -5  22    0.56    1.90
  -9   5 -23    5.40    2.24
   9  -5  23    5.93    2.11
  -9   5 -24   -0.39    2.12
   9  -5  24   -0.15    2.23
  -9   5 -25   -0.84    3.28
   9  -5  25   -0.89    2.08
  -9   5 -26    0.20    1.60
   9  -5  26    0.48    1.76
   9  -5  27    0.79    2.08
  -8   5  29    0.33    1.02
   8  -5 -29    0.11    0.69
  -8   5  28    0.16    1.09
   8  -5 -28    0.27    1.77
  -8   5  27    0.10    1.63
   8  -5 -27    0.91    1.36
  -8   5  26    0.42    2.78
   8  -5 -26    2.77    1.84
  -8   5  25    0.99    1.96
   8  -5 -25    2.47    2.01
  -8   5  24    1.03    3.63
   8  -5 -24    0.55    1.75
  -8   5  23    1.37    2.01
   8  -5 -23   -0.38    1.79
  -8   5  22   -0.21    1.67
   8  -5 -22   -0.55    1.24
  -8   5  21    0.10    1.92
   8  -5 -21   -0.06    1.60
  -8   5  20    3.28    1.71
   8  -5 -20    3.06    1.43
  -8   5  19    0.21    1.34
   8  -5 -19    0.13    0.97
  -8   5  18    0.31    1.47
   8  -5 -18   -0.97    1.25
  -8   5  17    2.05    1.43
   8  -5 -17    1.66    1.18
  -8   5  16    3.84    1.42
   8  -5 -16    0.86    1.22
  -8   5  15    1.51    1.38
   8  -5 -15    0.70    0.90
  -8   5  14    1.18    1.21
   8  -5 -14    2.01    1.11
  -8   5  13    2.34    1.25
   8  -5 -13    3.22    1.12
  -8   5  12    0.94    1.19
   8  -5 -12   -0.31    0.98
  -8   5  11   19.93    2.29
   8  -5 -11   24.01    1.74
  -8   5  10    5.16    1.39
   8  -5 -10    4.63    1.06
  -8   5   9   15.22    1.40
   8  -5  -9   11.83    1.26
  -8   5   8    4.22    1.01
   8  -5  -8    3.93    0.86
  -8   5   7    2.37    0.99
   8  -5  -7    1.99    0.85
  -8   5   6    0.57    0.94
   8  -5  -6    0.45    0.81
  -8   5   5   13.38    1.33
   8  -5  -5   13.86    1.04
  -8   5   4    0.45    0.80
   8  -5  -4   -0.46    0.92
  -8   5   3    8.93    1.57
   8  -5  -3    5.28    0.99
  -8   5   2    0.51    1.35
   8  -5  -2    0.87    1.01
  -8   5   1    0.35    1.24
   8  -5  -1    1.95    1.10
  -8   5   0    2.55    1.41
   8  -5   0    2.57    1.16
  -8   5  -1    1.76    1.32
   8  -5   1    0.39    1.00
  -8   5  -2    1.39    0.59
   8  -5   2    0.83    0.64
  -8   5  -3    7.86    0.93
   8  -5   3    7.96    0.95
  -8   5  -4    0.61    0.79
   8  -5   4    0.45    0.82
  -8   5  -5   14.46    1.06
   8  -5   5   18.23    1.29
  -8   5  -6    1.14    0.83
   8  -5   6    0.34    0.83
  -8   5  -7    0.99    0.88
   8  -5   7    2.42    0.87
  -8   5  -8    5.40    0.89
   8  -5   8    4.42    0.82
  -8   5  -9   14.48    2.33
   8  -5   9   15.26    1.30
  -8   5 -10    4.75    1.07
   8  -5  10    3.84    1.14
  -8   5 -11   27.80    1.93
   8  -5  11   24.85    2.34
  -8   5 -12   -0.24    0.93
   8  -5  12   -0.25    0.96
  -8   5 -13    2.40    1.22
   8  -5  13    2.44    1.25
  -8   5 -14    1.61    1.25
   8  -5  14    1.48    1.29
  -8   5 -15    0.34    1.22
   8  -5  15    1.87    1.33
  -8   5 -16    5.10    1.29
   8  -5  16    4.83    1.44
  -8   5 -17    2.43    1.48
   8  -5  17    2.54    1.55
  -8   5 -18   -0.16    2.02
   8  -5  18   -0.10    1.27
  -8   5 -19    0.60    1.46
   8  -5  19    1.00    1.61
  -8   5 -20    5.05    1.58
   8  -5  20    4.55    1.72
  -8   5 -21   -0.20    1.19
   8  -5  21    0.48    1.15
  -8   5 -22   -0.59    1.73
   8  -5  22    0.04    1.81
  -8   5 -23    0.23    1.65
   8  -5  23   -0.17    1.45
  -8   5 -24    2.18    1.98
   8  -5  24    0.95    2.15
  -8   5 -25    2.85    1.70
   8  -5  25    2.13    1.61
  -8   5 -26    2.20    1.60
   8  -5  26    1.36    1.88
  -8   5 -27    1.09    1.51
   8  -5  27    1.02    1.23
   8  -5  28    1.13    1.34
   7  -5 -30   -0.20    1.10
  -7   5  29    1.19    1.44
   7  -5 -29   -0.25    1.53
  -7   5  28    3.15    2.08
   7  -5 -28    2.36    1.64
  -7   5  27    1.18    1.81
   7  -5 -27    0.58    1.69
  -7   5  26    2.15    1.74
   7  -5 -26    0.33    1.56
   7  -5 -25   -0.07    1.49
  -7   5  24    1.62    1.88
   7  -5 -24   -0.29    1.58
  -7   5  23    4.05    1.73
   7  -5 -23    6.66    1.19
  -7   5  22    3.02    1.80
   7  -5 -22    2.06    2.19
  -7   5  21   32.00    2.33
   7  -5 -21   27.81    1.70
  -7   5  20    3.59    1.57
   7  -5 -20    2.13    1.14
  -7   5  19    1.94    1.45
   7  -5 -19    0.25    1.24
  -7   5  18    1.07    1.12
[truncated: 408,088 more chars]
