# Supplementary material for: Crystal structure of trans-cyclo­hexane-1,2-di­ammonium chromate(VI) from synchrotron X-ray diffraction data
Source: Acta Crystallogr E Crystallogr Commun. 2016 Nov 30;72(Pt 12):1872–4. doi: 10.1107/S2056989016019009 (PMC5137631; doi:10.1107/S2056989016019009)
Supplement: Supplementary file 2 [file e-72-01872-Isup2.hkl]

data_I                                                                          
_shelx_title ' S140 in Pbca (plate yellow)'                                     
_shelx_refln_list_code          4                                               
_shelx_F_calc_maximum      268.98                                               
_exptl_crystal_F_000       976.00                                               
_reflns_d_resolution_high  0.7416                                               
                                                                                
loop_                                                                           
 _space_group_symop_operation_xyz                                               
 'x, y, z'                                                                      
 '-x+1/2, -y, z+1/2'                                                            
 '-x, y+1/2, -z+1/2'                                                            
 'x+1/2, -y+1/2, -z'                                                            
 '-x, -y, -z'                                                                   
 'x-1/2, y, -z-1/2'                                                             
 'x, -y-1/2, z-1/2'                                                             
 '-x-1/2, y-1/2, z'                                                             
                                                                                
_cell_length_a     9.9100                                                       
_cell_length_b     8.3730                                                       
_cell_length_c    22.9990                                                       
_cell_angle_alpha  90.000                                                       
_cell_angle_beta   90.000                                                       
_cell_angle_gamma  90.000                                                       
                                                                                
_shelx_F_squared_multiplier     1.000                                           
                                                                                
loop_                                                                           
 _refln_index_h                                                                 
 _refln_index_k                                                                 
 _refln_index_l                                                                 
 _refln_F_squared_calc                                                          
 _refln_F_squared_meas                                                          
 _refln_F_squared_sigma                                                         
 _refln_observed_status                                                         
   4   0   0       1394.62       1396.62        72.00 o                         
   2   1   0      19918.80      19532.16       280.34 o                         
   4   1   0       5249.85       6668.47       167.49 o                         
   6   1   0         78.15         94.99        12.80 o                         
   8   1   0       3381.00       3752.11       199.45 o                         
   0   2   0      72350.65      90390.34      2516.36 o                         
   2   2   0      25619.65      25870.79       362.78 o                         
   4   2   0        649.90        564.90        16.66 o                         
   6   2   0       3104.81       3383.29        90.19 o                         
   8   2   0       2032.23       2740.00       153.14 o                         
  10   2   0       2292.08       2072.37       115.01 o                         
   2   3   0        282.65        314.80        12.36 o                         
   4   3   0      13434.65      14419.55       206.62 o                         
   6   3   0       4878.92       5227.39       160.21 o                         
   8   3   0       1883.25       2475.82       146.87 o                         
  10   3   0        946.60       1087.72       453.42 o                         
  12   3   0        255.93         72.99        57.29 o                         
   0   4   0         90.32        143.52        11.35 o                         
   2   4   0       2715.63       2407.66        49.17 o                         
   4   4   0         44.43         87.43         9.93 o                         
   6   4   0       4584.58       5101.62       102.08 o                         
   8   4   0       1487.01       1718.08       199.76 o                         
  10   4   0        173.81         87.57        38.12 o                         
  12   4   0          5.81        -14.98        35.78 o                         
   2   5   0       1374.28       1189.22        34.81 o                         
   4   5   0        396.65        405.02        16.75 o                         
   6   5   0       1644.15       1702.08        55.25 o                         
   8   5   0         75.94         72.63        18.75 o                         
  10   5   0          2.49         37.73        76.76 o                         
   2   6   0        456.56        431.05        32.27 o                         
   4   6   0          0.02          5.02        15.60 o                         
   6   6   0        178.70        203.58        17.80 o                         
   8   6   0        408.33        442.84        50.09 o                         
  10   6   0        148.81         87.42        43.71 o                         
   2   7   0         97.50         98.71        23.15 o                         
   4   7   0        210.27        249.14        29.47 o                         
   6   7   0         57.72        121.16        65.06 o                         
   8   7   0         27.90          5.14        29.17 o                         
  10   7   0          5.93         -9.73        41.07 o                         
   0   8   0       1898.82       2034.73        83.60 o                         
   2   8   0       1595.55       1680.30        52.48 o                         
   4   8   0        336.94        290.92        27.79 o                         
   6   8   0         67.70         75.37        31.67 o                         
   8   8   0        281.36        343.85        63.01 o                         
   2   9   0        617.74        669.54        49.32 o                         
   4   9   0       1647.24       1900.39       126.46 o                         
   6   9   0       1049.09       1057.60        83.01 o                         
   8   9   0        116.34        142.31        61.84 o                         
   6  10   0        125.62         23.69       102.60 o                         
   1   1   1        185.84        125.88         3.66 o                         
   2   1   1       3893.06       2950.88        37.83 o                         
   3   1   1       3344.39       2939.55        57.56 o                         
   4   1   1       2790.14       2859.29        43.23 o                         
   5   1   1         67.22         51.20         6.12 o                         
   6   1   1        330.45        387.43        30.12 o                         
   7   1   1         93.13         98.50         8.16 o                         
   8   1   1          1.94          9.18         6.57 o                         
   0   2   1      39234.77      40680.01       849.79 o                         
   1   2   1        439.96        241.74         6.17 o                         
   2   2   1       2871.12       2453.08        33.16 o                         
   3   2   1       5433.17       5238.09        64.73 o                         
   4   2   1        385.28        348.90         8.53 o                         
   5   2   1       5455.35       5650.79       146.09 o                         
   6   2   1        788.35        854.79        27.44 o                         
   7   2   1       1406.03       1503.51        35.88 o                         
   8   2   1         41.93         72.04        11.23 o                         
   9   2   1        326.61        278.31        41.56 o                         
  10   2   1         88.77         58.28        24.78 o                         
   1   3   1        140.58         40.37         5.51 o                         
   2   3   1       1309.51       1063.66        17.56 o                         
   3   3   1        201.42        171.09         6.76 o                         
   4   3   1       1472.13       1302.14        21.28 o                         
   5   3   1         23.81         30.94         5.19 o                         
   6   3   1        283.71        293.61        14.96 o                         
   7   3   1        854.24        805.61        55.39 o                         
   8   3   1         15.33         13.76        12.01 o                         
   9   3   1       1185.42       1586.95       104.88 o                         
  10   3   1          1.44         10.25        16.83 o                         
  11   3   1        122.01         78.87        35.51 o                         
  12   3   1        183.35         59.50        26.17 o                         
   0   4   1          4.86         22.79         8.55 o                         
   1   4   1       1848.88       1781.35        32.15 o                         
   2   4   1       2295.97       2186.13        33.27 o                         
   3   4   1       6884.25       7029.76        80.92 o                         
   4   4   1        435.18        536.42        12.48 o                         
   5   4   1      14628.99      16595.16       203.23 o                         
   6   4   1        296.81        320.80        12.89 o                         
   7   4   1       7925.86       9519.53       234.20 o                         
   8   4   1         30.21         29.68         9.03 o                         
   9   4   1        139.61        139.46        36.70 o                         
  10   4   1        132.34         83.59        53.61 o                         
  11   4   1         97.13         65.15        23.11 o                         
  12   4   1         71.31         71.53        29.74 o                         
   1   5   1       3303.21       3097.43        60.51 o                         
   2   5   1         14.50         35.02         7.90 o                         
   3   5   1       2028.39       1738.76        36.82 o                         
   4   5   1       2671.64       2889.34        45.46 o                         
   5   5   1         93.10         89.95         8.64 o                         
   6   5   1       1377.29       1621.08        39.24 o                         
   7   5   1       2661.05       2932.57       195.06 o                         
   8   5   1         40.04         46.10        12.56 o                         
   9   5   1       1510.17       1402.20       267.63 o                         
  10   5   1          0.61         12.17        35.02 o                         
  11   5   1        136.08        168.11        31.02 o                         
   0   6   1        514.31        461.05        33.00 o                         
   1   6   1          6.94          7.04        12.71 o                         
   2   6   1       1216.99       1168.30        41.30 o                         
   4   6   1        774.11        827.92        24.69 o                         
   5   6   1       5041.09       5528.20       123.43 o                         
   6   6   1        346.67        347.87        15.61 o                         
   7   6   1       1290.71       1697.17        86.74 o                         
   8   6   1       1228.80       1324.37       124.99 o                         
   9   6   1         14.11         17.25        17.44 o                         
  10   6   1        252.24        198.14        52.00 o                         
  11   6   1         58.50         60.82        45.24 o                         
   1   7   1       6334.13       5652.16       160.82 o                         
   2   7   1          3.10         12.05        14.76 o                         
   3   7   1       4410.89       4365.17       130.43 o                         
   4   7   1        355.09        355.16        21.95 o                         
   5   7   1         12.91          8.67        14.79 o                         
   6   7   1        863.61        981.86        50.23 o                         
   7   7   1       1559.12       1819.23       146.62 o                         
   8   7   1         20.64         27.86        19.25 o                         
   9   7   1        953.56       1195.29        62.99 o                         
  10   7   1         35.76         27.10        23.07 o                         
   0   8   1        111.21        217.79        65.07 o                         
   1   8   1          3.68          8.94        17.03 o                         
   2   8   1        168.79        210.30        20.85 o                         
   3   8   1        654.04        663.51        43.57 o                         
   4   8   1         85.08         92.31        16.54 o                         
   5   8   1       1071.54       1172.72       183.92 o                         
   6   8   1        160.48        142.45        32.13 o                         
   7   8   1        156.30        136.66        27.94 o                         
   8   8   1        470.14        547.00        38.64 o                         
   9   8   1         68.91         41.17        28.56 o                         
   1   9   1       1887.38       1901.79        67.48 o                         
   2   9   1         45.49          9.11        38.17 o                         
   4   9   1        326.25        507.04        51.23 o                         
   5   9   1        133.92        122.50        49.08 o                         
   6   9   1        283.72        355.05        44.53 o                         
   7   9   1        218.50        179.12        39.07 o                         
   8   9   1         74.04         16.37        36.45 o                         
   4  10   1          0.16         25.25        45.68 o                         
   5  10   1         14.55         49.65        56.73 o                         
   6  10   1         10.00         52.89        35.11 o                         
   2  11   1         12.56        305.35        58.93 o                         
   1   0   2         10.20         17.40         2.66 o                         
   2   0   2       5712.20       4772.32        76.93 o                         
   3   0   2      23548.45      23470.08       592.06 o                         
   4   0   2          6.19          2.01         3.00 o                         
   5   0   2       9521.48       9242.57       240.49 o                         
   6   0   2        643.88        678.61        26.34 o                         
   7   0   2        506.56        390.13        23.91 o                         
   1   1   2       1317.69       1249.39        21.24 o                         
   2   1   2       3652.73       2820.78        34.55 o                         
   3   1   2       3911.35       3300.73        39.89 o                         
   4   1   2        784.74        581.40        12.21 o                         
   5   1   2         10.61         21.12         4.44 o                         
   6   1   2       2789.55       3051.49        72.19 o                         
   7   1   2        441.59        424.95        22.29 o                         
   8   1   2       1447.08       1300.05       187.41 o                         
   0   2   2      16423.67      13192.38       220.01 o                         
   1   2   2      16042.44      14677.63       174.31 o                         
   2   2   2       3962.97       3005.93        38.56 o                         
   3   2   2      19133.28      20076.42       196.08 o                         
   4   2   2          2.30         -0.20         3.49 o                         
   5   2   2       7271.08       7460.37       165.90 o                         
   6   2   2        457.96        477.50        27.79 o                         
   7   2   2       3952.62       4565.24       184.57 o                         
   8   2   2       1358.88       1564.00        69.45 o                         
   9   2   2         99.19         82.73        12.94 o                         
  10   2   2        787.85        679.52        60.77 o                         
  11   2   2        169.03        125.29        24.95 o                         
   1   3   2        931.54        736.26        14.23 o                         
   2   3   2        726.33        649.01        14.15 o                         
   3   3   2        434.51        662.33        13.78 o                         
   4   3   2       4094.66       3972.21        52.40 o                         
   5   3   2        404.37        338.51         9.83 o                         
   6   3   2       1363.04       1446.55        44.74 o                         
   7   3   2          4.43          7.58         5.37 o                         
   8   3   2        294.71        301.34        31.01 o                         
   9   3   2        634.66        756.99        34.92 o                         
  10   3   2         18.79         26.30        16.93 o                         
  11   3   2        235.37        129.48        65.97 o                         
  12   3   2        239.08         43.98        41.77 o                         
   0   4   2         25.18          7.40         9.40 o                         
   1   4   2       3371.06       2975.05        53.84 o                         
   2   4   2       3088.96       2736.96        41.29 o                         
   3   4   2       4171.34       4174.10        57.89 o                         
   4   4   2        300.80        334.76        10.78 o                         
   5   4   2        966.57       1053.27        22.69 o                         
   6   4   2        467.49        480.35        14.51 o                         
   7   4   2        137.81        168.10        11.98 o                         
   8   4   2         52.71         46.77         8.74 o                         
   9   4   2         75.78         54.43        13.71 o                         
  10   4   2         12.23         25.19        21.12 o                         
  11   4   2        120.01        125.62        43.71 o                         
  12   4   2        101.87         51.56        28.19 o                         
   1   5   2        978.88        954.71        29.56 o                         
   2   5   2        117.15        132.14         7.51 o                         
   3   5   2       1066.22       1039.27        23.84 o                         
   4   5   2       1605.55       1691.71        35.28 o                         
   5   5   2        161.29        156.67        11.16 o                         
   6   5   2        142.65        146.70        10.53 o                         
   7   5   2        226.12        199.46        13.43 o                         
   8   5   2         30.79         32.56        10.82 o                         
   9   5   2         12.61         18.77        11.97 o                         
  10   5   2          7.11         -5.89        27.08 o                         
  11   5   2        391.63        609.30        42.13 o                         
   0   6   2        556.91        533.99        26.77 o                         
   1   6   2         22.70         27.80         8.83 o                         
   2   6   2         43.04         39.91        10.74 o                         
   3   6   2        264.86        230.67        17.46 o                         
   4   6   2         31.31         33.81         9.55 o                         
   5   6   2          4.92         23.33        10.35 o                         
   6   6   2          1.02          3.25         9.85 o                         
   7   6   2        731.64        858.48        51.08 o                         
   8   6   2         41.98         26.83        17.33 o                         
   9   6   2         98.75         75.65        19.13 o                         
  10   6   2        132.06        114.94        28.86 o                         
  11   6   2         92.64        117.73        36.18 o                         
   1   7   2        964.28        975.23       106.99 o                         
   2   7   2         14.27          5.45        20.05 o                         
   3   7   2         23.76         47.11        12.50 o                         
   4   7   2         92.18         77.39        15.83 o                         
   5   7   2         10.65         13.56        13.16 o                         
   6   7   2         71.68         84.72        22.13 o                         
   7   7   2        383.09        423.18        24.83 o                         
   8   7   2          5.05         17.39        16.73 o                         
   9   7   2        349.69        329.37        62.64 o                         
  10   7   2         49.48         26.43        25.36 o                         
   0   8   2        544.47        491.85        33.50 o                         
   1   8   2         17.09         13.34        22.16 o                         
   2   8   2       1389.83       1409.47        56.33 o                         
   3   8   2         68.94         56.25        21.31 o                         
   4   8   2        199.71        199.42        15.44 o                         
   5   8   2         54.19        131.37        36.24 o                         
   6   8   2        183.91        191.13        28.04 o                         
   7   8   2         99.70        149.29        21.00 o                         
   8   8   2         35.00         32.06        24.75 o                         
   9   8   2         76.38         45.76        28.15 o                         
   2   9   2         77.89         82.86        45.12 o                         
   3   9   2        191.76        242.95        22.56 o                         
   4   9   2        621.34        593.57        49.13 o                         
   5   9   2         37.81         49.42        29.39 o                         
   6   9   2        337.68        260.18        32.60 o                         
   7   9   2        103.05         85.40        35.61 o                         
   8   9   2         26.06         -6.24        33.32 o                         
   0  10   2        494.56        475.52        73.41 o                         
   1  10   2        265.18        235.59        56.21 o                         
   2  10   2        176.75        177.29        31.12 o                         
   3  10   2        977.56        929.20        97.88 o                         
   4  10   2         63.86         81.30        45.70 o                         
   5  10   2        492.31        600.22        59.76 o                         
   6  10   2         18.87          8.91        27.63 o                         
   1  11   2        927.12        888.14        44.58 o                         
   2  11   2        404.99        334.53        40.78 o                         
   1   1   3       3261.09       2433.44        36.21 o                         
   2   1   3       1164.34        812.02        13.75 o                         
   3   1   3       3550.43       3585.23        43.96 o                         
   4   1   3         16.96         13.89         2.89 o                         
   5   1   3          9.02          1.92         3.93 o                         
   6   1   3        561.31        637.93        18.61 o                         
   7   1   3        609.69        575.09        37.26 o                         
   8   1   3          0.45          1.44         6.81 o                         
   9   1   3         23.35         27.98        11.95 o                         
   0   2   3       6722.34       5616.35       147.17 o                         
   1   2   3       7717.34       7268.30        86.86 o                         
   2   2   3        526.20        502.87        10.63 o                         
   3   2   3       3167.07       3054.91        41.14 o                         
   4   2   3       1102.86       1026.56        17.17 o                         
   5   2   3        403.41        495.17         9.80 o                         
   6   2   3          7.32         17.88         4.23 o                         
   7   2   3        260.80        268.23        16.02 o                         
   8   2   3       1789.85       2013.07        98.79 o                         
   9   2   3        296.27        285.48        20.93 o                         
  10   2   3        489.53        397.37        32.09 o                         
  11   2   3        138.75         56.23        70.07 o                         
   1   3   3       3992.29       3426.18        43.99 o                         
   2   3   3       8828.31       8152.32        91.00 o                         
   3   3   3        504.41        502.50        11.96 o                         
   4   3   3       9958.27      10360.90       114.06 o                         
   5   3   3         68.85         70.52         6.02 o                         
   6   3   3       7260.68       8397.49       181.58 o                         
   7   3   3        785.38        770.55        21.29 o                         
   8   3   3        728.43        834.89        44.85 o                         
   9   3   3          0.25          3.26        12.67 o                         
  10   3   3        104.67        149.63        21.62 o                         
  11   3   3        231.55        210.60        39.97 o                         
  12   3   3        176.84         60.43        20.57 o                         
   0   4   3        876.13        572.72        17.32 o                         
   1   4   3        438.30        410.25        10.67 o                         
   2   4   3       2605.94       2165.73        30.14 o                         
   3   4   3       1840.78       1770.00        27.19 o                         
   4   4   3        561.65        608.89        13.84 o                         
   5   4   3         36.89         23.25         6.56 o                         
   6   4   3        214.70        190.85         9.33 o                         
   7   4   3          0.37          9.02         7.54 o                         
   8   4   3        583.68        657.78        34.76 o                         
   9   4   3        173.31        154.40        24.71 o                         
  10   4   3        883.75       1284.91        82.88 o                         
  11   4   3         63.15         57.85        22.92 o                         
  12   4   3        449.36        339.07        53.19 o                         
   1   5   3       1149.83       1113.08        24.08 o                         
   2   5   3       3249.66       3227.50        47.10 o                         
   3   5   3        124.46        156.87        11.02 o                         
   4   5   3      12709.76      14142.99       181.78 o                         
   5   5   3         18.66         11.62         7.77 o                         
   6   5   3       3450.10       3974.50        62.71 o                         
   7   5   3         68.83         85.71        10.45 o                         
   8   5   3        239.13        290.10        29.93 o                         
   9   5   3         57.70         61.96        13.43 o                         
  10   5   3          6.65         11.90        15.64 o                         
  11   5   3         53.26         91.72        34.79 o                         
   0   6   3       4995.09       4625.42        83.54 o                         
   1   6   3         61.30         52.80         9.16 o                         
   2   6   3       9640.90       9424.36       125.81 o                         
   3   6   3         57.98         58.95         9.20 o                         
   4   6   3       2517.21       2738.72        63.98 o                         
   5   6   3        379.20        388.45        15.40 o                         
   6   6   3        397.85        379.71        15.77 o                         
   7   6   3        290.10        314.91        23.64 o                         
   8   6   3        887.49       1041.42        95.17 o                         
   9   6   3          0.18         -9.10        17.31 o                         
  10   6   3       1683.02       2227.39       464.81 o                         
  11   6   3         11.45          5.75        36.09 o                         
   1   7   3        381.10        373.71        16.90 o                         
   2   7   3        527.92        552.44        20.35 o                         
   3   7   3        101.21         93.79         9.65 o                         
   4   7   3       3426.94       3781.15        65.27 o                         
   5   7   3         19.97         29.82        16.19 o                         
   6   7   3       1669.91       1896.02        81.57 o                         
   7   7   3        481.22        538.38        21.98 o                         
   8   7   3          7.52         19.91        19.42 o                         
   9   7   3        150.29        127.16        21.54 o                         
  10   7   3        122.55         84.36        26.40 o                         
   0   8   3       1143.73       1185.40        56.63 o                         
   1   8   3         89.25         73.20        18.04 o                         
   2   8   3       1102.46       1069.51        32.05 o                         
   3   8   3          0.32          8.52        17.39 o                         
   4   8   3        750.34        788.48        22.64 o                         
   5   8   3        103.55         98.50        17.10 o                         
   6   8   3        118.01        122.72        19.75 o                         
   7   8   3          5.05        -14.83        20.94 o                         
   8   8   3       1414.19       1768.21       127.63 o                         
   9   8   3         37.27         39.68        25.20 o                         
   1   9   3        190.69        190.60        24.68 o                         
   2   9   3        639.84        613.87        25.96 o                         
   3   9   3        221.58        201.86        19.27 o                         
   4   9   3       1235.21       1249.97        45.15 o                         
   5   9   3        135.33        138.59        26.40 o                         
   6   9   3       1918.42       2186.33        79.94 o                         
   7   9   3        138.79        148.34        26.88 o                         
   0  10   3         12.01         23.83        40.12 o                         
   1  10   3          9.35         -7.78        23.94 o                         
   2  10   3          1.66          5.54        26.67 o                         
   3  10   3          5.42         -1.39        27.75 o                         
   4  10   3         21.78         26.21        42.67 o                         
   5  10   3          7.11          2.68        25.36 o                         
   6  10   3         11.20        -12.60        33.65 o                         
   1  11   3         40.63         16.96        31.49 o                         
   2  11   3         53.24         25.23        54.65 o                         
   0   0   4       9010.20       7660.26       248.06 o                         
   1   0   4       3768.59       2929.20        55.21 o                         
   2   0   4       1720.40       1498.55        32.53 o                         
   3   0   4       8992.26       7334.79       120.08 o                         
   4   0   4         11.00         18.54         5.15 o                         
   5   0   4       1900.69       1408.78        38.23 o                         
   6   0   4        153.56        153.36         8.09 o                         
   7   0   4        991.90       1013.20        92.62 o                         
   8   0   4          6.89          4.49         7.65 o                         
   1   1   4      44535.07      54397.86       934.61 o                         
   2   1   4        840.21        724.99        12.77 o                         
   3   1   4      10251.28       9646.33       105.94 o                         
   4   1   4        518.49        485.62         9.66 o                         
   5   1   4          7.78         14.35         3.53 o                         
   6   1   4          6.24          6.73         4.73 o                         
   7   1   4       1791.68       1812.71       142.09 o                         
   8   1   4         14.48          5.43         6.37 o                         
   9   1   4       5019.14       4690.60       180.92 o                         
  10   1   4         50.89         26.34        17.13 o                         
   0   2   4       2741.39       1995.38        37.41 o                         
   1   2   4       1614.74       1144.76        17.30 o                         
   2   2   4         27.14         15.60         4.58 o                         
   3   2   4      11418.30      10547.60       114.70 o                         
   4   2   4       1615.12       1604.52        23.38 o                         
   5   2   4       8509.69       8421.05       126.05 o                         
   6   2   4          6.96          6.14         4.77 o                         
   7   2   4       2224.50       2391.25       115.00 o                         
   8   2   4        201.62        157.52        16.89 o                         
   9   2   4        262.52        299.85        52.42 o                         
  10   2   4         29.26         30.34        12.72 o                         
  11   2   4         74.62         19.11        22.77 o                         
   1   3   4       2443.56       2039.99        31.21 o                         
   2   3   4       3529.89       3428.45        45.60 o                         
   3   3   4       1124.92        987.33        18.26 o                         
   4   3   4        101.15        105.11         6.56 o                         
   5   3   4         15.09         18.64         5.67 o                         
   6   3   4         24.62         31.65         5.56 o                         
   7   3   4       1510.55       1660.62        61.95 o                         
   8   3   4        612.16        613.68        57.42 o                         
   9   3   4       1450.46       1762.63        56.22 o                         
  10   3   4        136.73         98.91        22.43 o                         
  11   3   4        478.36        294.06        99.51 o                         
  12   3   4        145.11         23.67        23.54 o                         
   0   4   4       6201.95       5345.81        99.49 o                         
   1   4   4       1104.17        926.41        19.47 o                         
   2   4   4        210.84        183.40         8.18 o                         
   3   4   4       1754.63       1588.67        24.97 o                         
   4   4   4        350.37        355.93        11.34 o                         
   5   4   4       3112.47       3363.91        46.14 o                         
   6   4   4        144.20        150.10         8.99 o                         
   7   4   4       1200.11       1395.01        66.21 o                         
   8   4   4          3.16         11.03         9.15 o                         
   9   4   4         51.52         29.26        11.48 o                         
  10   4   4        170.02        182.94        27.68 o                         
  11   4   4          4.26          6.42        24.06 o                         
  12   4   4          2.99        -17.10        26.56 o                         
   1   5   4        143.75        149.97         8.92 o                         
   2   5   4         31.02         19.29         7.36 o                         
   3   5   4         67.22         61.29         7.87 o                         
   4   5   4       1117.82       1110.57        22.31 o                         
   5   5   4        205.08        213.67        10.08 o                         
   6   5   4         95.46         98.09        10.57 o                         
   7   5   4        177.14        187.74        12.16 o                         
   8   5   4         28.27         14.29        11.79 o                         
   9   5   4        221.56        223.43        32.78 o                         
  10   5   4         37.89          9.90        18.39 o                         
  11   5   4         14.10          1.70        29.24 o                         
   0   6   4         68.25         73.46        11.89 o                         
   1   6   4          0.62          2.16         9.39 o                         
   2   6   4         56.13         52.37         8.35 o                         
   3   6   4        113.45        118.71         9.47 o                         
   4   6   4        116.72        116.77        10.28 o                         
   5   6   4         11.79         17.98         9.42 o                         
   6   6   4         57.73         59.97        10.72 o                         
   7   6   4         67.79         68.40        12.55 o                         
   8   6   4        479.11        568.20        61.02 o                         
   9   6   4         19.02         25.57        17.58 o                         
  10   6   4         10.35         11.82        18.25 o                         
  11   6   4          2.43        -34.76        26.81 o                         
   1   7   4       1408.91       1409.97        29.64 o                         
   2   7   4        869.48        828.82        20.26 o                         
   3   7   4         62.86         71.76        10.31 o                         
   4   7   4         24.76         23.10        12.28 o                         
   5   7   4         90.54         97.88        12.55 o                         
   6   7   4        406.90        436.06        18.69 o                         
   7   7   4        354.44        382.95        22.51 o                         
   8   7   4          1.38         -0.75        19.72 o                         
   9   7   4        421.02        420.22        43.27 o                         
  10   7   4          3.04        -12.27        26.70 o                         
   0   8   4       2383.32       2463.80        65.62 o                         
   1   8   4        220.13        222.18        13.98 o                         
   2   8   4        135.83        122.43        12.60 o                         
   3   8   4        110.78        117.88        13.81 o                         
   4   8   4         36.70         21.52        12.32 o                         
   5   8   4        369.56        394.98        17.59 o                         
   6   8   4        348.83        356.67        25.08 o                         
   7   8   4        638.88        757.81        47.56 o                         
   8   8   4         73.13         15.09        22.72 o                         
   9   8   4          3.69        -14.77        28.65 o                         
   1   9   4       1106.88       1091.80        28.73 o                         
   2   9   4        328.50        304.29        18.26 o                         
   3   9   4        490.92        437.43        21.89 o                         
   4   9   4         13.51          8.36        15.61 o                         
   5   9   4          9.62         -3.33        16.77 o                         
   6   9   4         38.57         28.52        20.27 o                         
   7   9   4        387.05        371.58        28.44 o                         
   0  10   4         29.80         22.69        25.90 o                         
   1  10   4         23.33         33.74        17.40 o                         
   2  10   4          0.13         15.65        23.69 o                         
   3  10   4       1510.29       1512.65        68.47 o                         
   4  10   4          9.00         11.87        21.05 o                         
   5  10   4       1945.03       1992.40       170.40 o                         
   1  11   4        626.48        484.51        28.29 o                         
   2  11   4          3.89         -8.18        31.96 o                         
   1   1   5       4212.42       3576.74        47.41 o                         
   2   1   5       5994.35       5312.04        64.85 o                         
   3   1   5       4704.91       4802.30        57.93 o                         
   4   1   5        330.27        274.10         7.59 o                         
   5   1   5         73.87         84.59         4.73 o                         
   6   1   5        370.35        403.09        16.55 o                         
   7   1   5        595.29        636.57        27.07 o                         
   8   1   5        320.16        262.99        19.07 o                         
   9   1   5        209.11        236.58        18.55 o                         
  10   1   5          6.09         14.99        14.89 o                         
   0   2   5      11544.88      10150.35       176.94 o                         
   1   2   5       3374.65       2911.48        39.11 o                         
   2   2   5         18.78         26.39         4.76 o                         
   3   2   5        367.04        455.11        10.61 o                         
   4   2   5        172.00        190.32         6.80 o                         
   5   2   5       1525.78       1513.09        25.70 o                         
   6   2   5        778.75        840.87        26.75 o                         
   7   2   5          7.96          4.81         6.33 o                         
   8   2   5        136.18        150.17        13.65 o                         
   9   2   5         47.97         34.55        10.69 o                         
  10   2   5        388.78        267.58        30.59 o                         
  11   2   5          2.04          0.36        20.28 o                         
   1   3   5        162.43         88.39         6.12 o                         
   2   3   5      15267.51      15698.81       196.71 o                         
   3   3   5       4584.99       4875.31        63.92 o                         
   4   3   5       4106.80       4488.22        60.78 o                         
   5   3   5        160.45        161.77         7.94 o                         
   6   3   5       4071.87       4774.36       120.66 o                         
   7   3   5       2524.21       2997.35       147.85 o                         
   8   3   5       1472.54       1698.87        72.47 o                         
   9   3   5        325.52        312.69        37.25 o                         
  10   3   5        117.17        158.01        35.22 o                         
  11   3   5         36.32         19.81        20.07 o                         
  12   3   5        230.47        112.83        44.09 o                         
   0   4   5       3039.97       2351.68        45.30 o                         
   1   4   5        559.59        515.80        15.99 o                         
   2   4   5        750.86        582.96        13.02 o                         
   3   4   5        739.93        673.11        14.31 o                         
   4   4   5        141.58        142.20         8.11 o                         
   5   4   5       7069.36       7608.66        91.50 o                         
   6   4   5          0.62         -3.60         7.39 o                         
   7   4   5       2266.35       2561.47        81.49 o                         
   8   4   5        853.79        983.34        75.33 o                         
   9   4   5        213.11        231.37        35.07 o                         
  10   4   5        833.91       1158.56        69.61 o                         
  11   4   5         19.33         21.13        26.44 o                         
  12   4   5        186.20         91.51        29.69 o                         
   1   5   5       1647.30       1551.52        32.09 o                         
   2   5   5       2852.41       2981.00        40.11 o                         
   3   5   5        745.56        771.52        15.74 o                         
   4   5   5       8598.65       9862.01       106.70 o                         
   5   5   5         21.04         32.33         7.85 o                         
   6   5   5       3412.90       3997.42        86.96 o                         
   7   5   5       1934.62       2257.50        79.51 o                         
   8   5   5        466.67        576.60        38.86 o                         
   9   5   5       1071.22       1214.43       153.13 o                         
  10   5   5          0.20          3.21        18.44 o                         
  11   5   5         30.78         40.78        27.93 o                         
   0   6   5        976.22        908.42        23.33 o                         
   1   6   5        136.49        120.51         9.66 o                         
   2   6   5       3643.33       3446.00        43.92 o                         
   3   6   5         74.95         70.99         8.90 o                         
   4   6   5        469.39        465.93        14.76 o                         
   5   6   5        633.76        759.79        17.11 o                         
   6   6   5        778.67        845.41        37.51 o                         
   7   6   5       1198.07       1471.49        70.46 o                         
   8   6   5        518.59        694.19        40.97 o                         
   9   6   5          9.50         11.98        17.46 o                         
  10   6   5       1238.34       1620.84       163.56 o                         
  11   6   5         42.68         25.64        22.90 o                         
   1   7   5       3949.57       4139.92        75.39 o                         
   2   7   5        978.48       1109.42        22.85 o                         
   3   7   5        336.23        334.33        13.21 o                         
   4   7   5       3219.60       3595.38        50.48 o                         
   5   7   5          0.06         -3.53        11.25 o                         
   6   7   5        800.11        977.78        22.32 o                         
   7   7   5        484.93        556.09        38.98 o                         
   8   7   5         46.93         53.00        19.95 o                         
   9   7   5        790.71        725.45        75.16 o                         
  10   7   5          0.40         -1.66        24.62 o                         
   0   8   5       3796.45       3700.31       126.44 o                         
   1   8   5         48.91         35.98        11.08 o                         
   2   8   5       1147.46       1095.57        25.52 o                         
   3   8   5        350.03        343.20        15.25 o                         
   4   8   5        106.37        111.16        13.28 o                         
   5   8   5        289.69        295.80        16.09 o                         
   6   8   5          5.94        -12.04        16.82 o                         
   7   8   5        232.14        274.33        22.23 o                         
   8   8   5        463.01        497.56        83.19 o                         
   9   8   5        134.45        129.99        26.56 o                         
   1   9   5        528.06        510.57        22.10 o                         
   2   9   5       1244.88       1259.39        30.03 o                         
   3   9   5        112.45        106.63        18.63 o                         
   4   9   5         44.36         60.63        22.12 o                         
   5   9   5        159.92        160.88        19.00 o                         
   6   9   5         77.67         72.95        21.37 o                         
   7   9   5         38.72         32.47        22.29 o                         
   0  10   5       1307.09       1018.30        49.56 o                         
   1  10   5          0.47         -7.62        20.52 o                         
   2  10   5        186.21        125.38        23.34 o                         
   3  10   5         61.23         19.90        22.99 o                         
   4  10   5          9.84         12.63        21.39 o                         
   5  10   5         67.20         -2.19        23.51 o                         
   1  11   5        269.35        271.28        27.69 o                         
   2  11   5         38.58         56.31        33.73 o                         
   0   0   6      55909.78      62483.34      2444.17 o                         
   1   0   6         76.70         63.01         6.41 o                         
   2   0   6      28757.56      31488.12       463.38 o                         
   3   0   6       3300.34       2776.27        55.29 o                         
   4   0   6       2296.18       2060.91        46.99 o                         
   5   0   6       3290.55       3036.31       101.54 o                         
   6   0   6        917.77        930.54        30.75 o                         
   7   0   6        311.65        258.50        11.03 o                         
   8   0   6       1646.79       1666.59       304.45 o                         
   9   0   6          8.62          8.15        13.07 o                         
  10   0   6       1418.36        973.61        44.25 o                         
   1   1   6       4764.73       4230.32        52.72 o                         
   2   1   6       4305.24       3869.74        47.63 o                         
   3   1   6       5534.90       5465.26        66.15 o                         
   4   1   6       6003.44       5908.99        66.98 o                         
   5   1   6         27.63         33.58         4.63 o                         
   6   1   6       4264.02       4589.51        89.13 o                         
   7   1   6        672.42        637.52        31.56 o                         
   8   1   6        855.05        845.24        62.12 o                         
   9   1   6        953.17        756.67        64.10 o                         
  10   1   6          4.74          9.95        20.21 o                         
  11   1   6        647.31        398.11        29.55 o                         
   0   2   6      12512.05       9828.20       187.50 o                         
   1   2   6        318.39        196.03         7.33 o                         
   2   2   6       2348.42       1931.22        29.81 o                         
   3   2   6        935.53        767.63        15.75 o                         
   4   2   6          3.66         10.76         5.17 o                         
   5   2   6       1105.63       1076.50        19.56 o                         
   6   2   6        411.62        422.90        12.90 o                         
   7   2   6        116.50        133.80         8.49 o                         
   8   2   6       1360.58       1374.12        55.08 o                         
   9   2   6        151.63        121.77        15.01 o                         
  10   2   6        596.06        561.31        45.55 o                         
  11   2   6        141.62         96.18        21.55 o                         
  12   2   6        129.96         13.88        42.52 o                         
   1   3   6       1825.82       1615.09        25.65 o                         
   2   3   6       2994.30       2982.05        37.70 o                         
   3   3   6       1607.66       1529.90        23.77 o                         
   4   3   6       5415.79       6037.68        73.26 o                         
   5   3   6        587.30        759.30        16.27 o                         
   6   3   6       4801.16       5314.70       113.49 o                         
   7   3   6        230.54        218.35        10.99 o                         
   8   3   6       1782.52       1974.20        97.10 o                         
   9   3   6        263.42        291.14        23.39 o                         
  10   3   6          1.97         -2.36        15.65 o                         
  11   3   6         88.86         66.44        19.94 o                         
  12   3   6        234.77         95.18        36.55 o                         
   0   4   6       1374.61       1022.35        25.20 o                         
   1   4   6        227.91        199.88        10.50 o                         
   2   4   6       1314.47       1182.64        22.16 o                         
   3   4   6        973.68        909.98        18.20 o                         
   4   4   6         20.51         26.26         7.14 o                         
   5   4   6       2334.12       2512.31        39.14 o                         
   6   4   6        476.67        510.23        15.32 o                         
   7   4   6        499.94        548.83        17.58 o                         
   8   4   6        399.34        411.91        17.34 o                         
   9   4   6         90.23        120.50        14.39 o                         
  10   4   6        488.65        494.61        67.86 o                         
  11   4   6         15.01          3.04        24.49 o                         
  12   4   6         36.31         27.80        30.17 o                         
   1   5   6       2383.38       2314.73        45.73 o                         
   2   5   6         28.76         13.79         7.30 o                         
   3   5   6         14.91         11.26         7.52 o                         
   4   5   6         33.12         48.03         8.63 o                         
   5   5   6          9.67         14.51         8.28 o                         
   6   5   6          0.30         -0.63         9.36 o                         
   7   5   6         13.77         12.20         9.98 o                         
   8   5   6         28.43         20.85        12.47 o                         
   9   5   6         39.97         46.23        14.48 o                         
  10   5   6          0.56          8.25        18.26 o                         
  11   5   6         58.78         74.44        33.10 o                         
   0   6   6        177.73        193.28        14.49 o                         
   1   6   6         10.05         11.92         9.41 o                         
   2   6   6         20.24         26.90         8.00 o                         
   3   6   6        518.84        469.77        14.39 o                         
   4   6   6          4.24          8.47         9.78 o                         
   5   6   6       1220.07       1239.88        25.72 o                         
   6   6   6          9.66          8.88        10.73 o                         
   7   6   6        223.58        188.25        16.73 o                         
   8   6   6         14.05         17.73        15.04 o                         
   9   6   6         13.02          8.81        16.37 o                         
  10   6   6          1.40         17.92        21.18 o                         
  11   6   6          2.12         -0.90        26.92 o                         
   1   7   6       1658.37       1645.73        28.47 o                         
   2   7   6          9.52         20.59        11.06 o                         
   3   7   6        171.11        172.05        10.99 o                         
   4   7   6        545.60        584.99        18.25 o                         
   5   7   6         11.15          8.35        12.08 o                         
   6   7   6          9.51          9.49        13.27 o                         
   7   7   6         71.70         57.88        15.46 o                         
   8   7   6          3.23          0.00        18.25 o                         
   9   7   6         61.30         43.97        19.67 o                         
  10   7   6         20.93         31.13        22.49 o                         
   0   8   6        637.51        687.96        29.43 o                         
   1   8   6          0.32         -8.13        11.77 o                         
   2   8   6       1066.50        995.60        24.63 o                         
   3   8   6         14.60         20.55        11.56 o                         
   4   8   6         87.89         71.36        14.28 o                         
   5   8   6        139.13        135.94        15.32 o                         
   6   8   6         88.21        100.91        16.07 o                         
   7   8   6         35.28         38.54        18.67 o                         
   8   8   6         97.70        120.82        20.66 o                         
   9   8   6          0.10         12.09        22.05 o                         
   1   9   6        166.46        172.20        17.29 o                         
   2   9   6        590.51        554.79        22.11 o                         
   3   9   6        526.46        491.85        22.37 o                         
   4   9   6        583.87        546.35        21.63 o                         
   5   9   6          0.46         -6.30        17.58 o                         
   6   9   6        409.19        368.82        25.49 o                         
   7   9   6        255.25        250.72        24.57 o                         
   0  10   6       1681.60       1660.94        52.92 o                         
   1  10   6         58.26         39.71        16.65 o                         
   2  10   6        198.00        161.78        20.67 o                         
   3  10   6        135.57         96.75        21.18 o                         
   4  10   6          5.11         16.10        20.44 o                         
   5  10   6        909.58        797.02        33.86 o                         
   1  11   6          2.29         23.00        22.87 o                         
   1   1   7       1297.37       1032.18        17.93 o                         
   2   1   7       5230.59       5014.85        62.09 o                         
   3   1   7       3002.29       3020.77        42.27 o                         
   4   1   7        297.81        265.91         7.89 o                         
   5   1   7        123.81        133.99         6.59 o                         
   6   1   7       2224.73       2330.14        89.87 o                         
   7   1   7        494.70        524.37        30.11 o                         
   8   1   7       1214.75       1152.14        39.09 o                         
   9   1   7        155.50        135.06        10.78 o                         
  10   1   7          6.44          7.52        12.29 o                         
  11   1   7        205.32         73.09        31.03 o                         
   0   2   7       1641.02       1670.24        56.43 o                         
   1   2   7       1094.29        957.70        18.41 o                         
   2   2   7      11189.29      12073.62       134.53 o                         
   3   2   7       1688.13       1626.26        25.62 o                         
   4   2   7       2211.25       2330.19        32.83 o                         
   5   2   7       3635.04       3881.75        63.67 o                         
   6   2   7        216.43        251.07         9.02 o                         
   7   2   7         98.80         93.81         7.50 o                         
   8   2   7        180.78        208.08        14.46 o                         
   9   2   7         76.70         71.91         9.66 o                         
  10   2   7         16.54         12.63        13.06 o                         
  11   2   7         11.55         12.58        15.60 o                         
  12   2   7        265.28        254.78       118.71 o                         
   1   3   7       7778.26       7018.15        90.31 o                         
   2   3   7        979.98       1076.01        20.33 o                         
   3   3   7       4161.75       4480.57        55.02 o                         
   4   3   7        157.65        152.54         7.87 o                         
   5   3   7        488.33        505.52        12.00 o                         
   6   3   7        540.50        617.29        14.24 o                         
   7   3   7       1100.57       1216.54        39.74 o                         
   8   3   7        594.18        636.22        48.96 o                         
   9   3   7        599.47        722.17        44.62 o                         
  10   3   7          1.30         13.13        14.06 o                         
  11   3   7        875.93        801.87       149.27 o                         
  12   3   7         10.41         -9.34        21.53 o                         
   0   4   7        135.92        117.59        11.15 o                         
   1   4   7       1591.17       1560.08        33.92 o                         
   2   4   7         56.48         42.17         6.56 o                         
   3   4   7       5766.83       5895.76        81.13 o                         
   4   4   7        222.80        224.27         9.15 o                         
   5   4   7       3829.97       4318.34        56.70 o                         
   6   4   7         17.92         11.95         7.86 o                         
   7   4   7       1637.05       1907.41        66.78 o                         
   8   4   7          2.54          7.02         9.41 o                         
   9   4   7        391.26        363.00        55.30 o                         
  10   4   7        124.62        107.67        16.76 o                         
  11   4   7         85.62         69.23        23.81 o                         
  12   4   7          0.58          9.00        30.70 o                         
   1   5   7      16092.21      16698.10       315.80 o                         
   2   5   7         61.26         61.98         8.35 o                         
   3   5   7        479.52        502.67        13.07 o                         
   4   5   7         98.37         95.34         8.41 o                         
   5   5   7          1.39          1.76         7.68 o                         
   6   5   7         15.08         17.40         9.20 o                         
   7   5   7        529.72        587.57        28.17 o                         
   8   5   7         64.70         66.99        12.62 o                         
   9   5   7       1663.47       2273.77       215.94 o                         
  10   5   7         49.12         41.82        21.60 o                         
  11   5   7        832.63        776.32       166.89 o                         
   0   6   7        456.69        445.99        34.50 o                         
   1   6   7       2553.32       2551.47        46.68 o                         
   2   6   7          9.39         20.03         8.85 o                         
   3   6   7       2732.11       2868.54        43.99 o                         
   4   6   7        116.45        118.03        11.16 o                         
   5   6   7       1081.20       1236.69        26.59 o                         
   6   6   7          8.73          1.34        11.64 o                         
   7   6   7       2079.21       2719.35        98.96 o                         
   8   6   7          6.33          5.53        14.46 o                         
   9   6   7        180.57        202.47        28.71 o                         
  10   6   7          0.13        -12.17        23.94 o                         
   1   7   7       7116.01       7919.17       101.66 o                         
   2   7   7         34.43         39.22        10.74 o                         
   3   7   7        571.17        605.16        16.86 o                         
   4   7   7         29.12         25.01        11.95 o                         
   5   7   7         17.42         29.75        12.15 o                         
   6   7   7         14.90         21.52        14.18 o                         
   7   7   7        639.32        748.00        43.80 o                         
   8   7   7         12.79         18.70        19.39 o                         
   9   7   7       1417.66       1846.81       130.98 o                         
  10   7   7         37.02         14.26        24.36 o                         
   0   8   7       1436.84       1369.82        45.56 o                         
   1   8   7         30.29         27.62        13.62 o                         
   2   8   7        509.37        428.86        16.61 o                         
   3   8   7       1170.56       1213.86        24.41 o                         
   4   8   7          1.00         -2.16        12.18 o                         
   5   8   7       1872.04       1859.98        53.72 o                         
   6   8   7         28.80         45.68        17.36 o                         
   7   8   7        896.75       1088.91        73.67 o                         
   8   8   7          8.74        -13.44        20.76 o                         
   1   9   7        331.64        311.02        16.47 o                         
   2   9   7        101.79         78.18        16.41 o                         
   3   9   7        559.31        543.59        23.63 o                         
   4   9   7        312.42        282.54        19.46 o                         
   5   9   7        233.85        199.69        22.22 o                         
   6   9   7        419.75        449.74        43.76 o                         
   7   9   7        569.53        646.23        48.13 o                         
   0  10   7        597.15        506.66        34.24 o                         
   1  10   7         35.94         30.94        17.23 o                         
   2  10   7        195.19        150.06        22.63 o                         
   3  10   7        102.65         84.03        20.63 o                         
   4  10   7          2.13          5.60        20.89 o                         
   5  10   7        656.86        631.33        26.93 o                         
   0   0   8      11360.23       8570.40       232.65 o                         
   1   0   8        311.12        225.14        11.08 o                         
   2   0   8       4811.63       3908.89        69.59 o                         
   3   0   8       1544.91       1362.59        29.24 o                         
   4   0   8       2828.15       2740.74        54.98 o                         
   5   0   8       3971.36       4309.66       131.25 o                         
   6   0   8       5259.94       5890.52       254.06 o                         
   7   0   8        642.62        677.59        25.30 o                         
   8   0   8      13044.27      13680.26       741.76 o                         
   9   0   8        184.33        165.01        19.77 o                         
  10   0   8        749.57        491.20       197.63 o                         
  11   0   8         17.05          0.92        19.86 o                         
   1   1   8        465.95        572.16        11.89 o                         
   2   1   8       1168.39       1487.55        24.80 o                         
   3   1   8        843.04        811.96        15.90 o                         
   4   1   8       5820.18       5593.32        70.28 o                         
   5   1   8         59.48         87.25         6.29 o                         
   6   1   8      14047.67      16409.99       287.70 o                         
   7   1   8        381.10        377.58        12.29 o                         
   8   1   8       1580.11       1602.87       119.60 o                         
   9   1   8        210.58        162.44        16.56 o                         
  10   1   8          0.31         12.56        14.78 o                         
  11   1   8         96.99         39.87        20.97 o                         
   0   2   8       8293.52       6621.61       197.75 o                         
   1   2   8        218.49        165.31         7.15 o                         
   2   2   8      14740.35      14220.92       145.96 o                         
   3   2   8       4325.51       4257.60        53.65 o                         
   4   2   8       1453.36       1412.64        22.59 o                         
   5   2   8       3209.83       3451.08        44.71 o                         
   6   2   8       4318.70       4780.86       117.27 o                         
   7   2   8        500.95        473.60        23.53 o                         
   8   2   8       4159.75       4790.92       248.32 o                         
   9   2   8        138.71        112.98        11.05 o                         
  10   2   8       1174.88        918.44       136.43 o                         
  11   2   8         10.07          8.34        16.90 o                         
  12   2   8        132.06         -9.44        41.00 o                         
   1   3   8        511.63        433.42        12.33 o                         
   2   3   8        254.34        318.82         9.83 o                         
   3   3   8         50.17         57.93         7.51 o                         
   4   3   8       3101.66       3319.33        48.07 o                         
   5   3   8         19.63         33.09         7.53 o                         
   6   3   8        831.03        898.35        21.74 o                         
   7   3   8        150.07        177.63        10.76 o                         
   8   3   8        521.31        550.32        38.09 o                         
   9   3   8         45.75         39.91        12.20 o                         
  10   3   8        171.48        150.65        18.13 o                         
  11   3   8        210.20        210.64        36.06 o                         
  12   3   8        392.08        213.12        73.56 o                         
   0   4   8       7362.47       6731.11       114.35 o                         
   1   4   8       1452.92       1382.12        26.17 o                         
   2   4   8       4856.65       4703.15        61.22 o                         
   3   4   8        266.25        250.81        12.13 o                         
   4   4   8          4.43         -2.04         7.26 o                         
   5   4   8        678.41        663.30        15.07 o                         
   6   4   8        422.10        499.25        15.33 o                         
   7   4   8          1.57         -9.37         9.49 o                         
   8   4   8         90.57        133.58        11.70 o                         
   9   4   8          8.98         20.05        12.81 o                         
  10   4   8        539.38        602.87        69.18 o                         
  11   4   8         96.02         84.43        26.44 o                         
  12   4   8         50.51         25.59        28.76 o                         
   1   5   8       4256.61       4085.61        83.55 o                         
   2   5   8        372.18        358.99        11.08 o                         
   3   5   8         60.55         55.22         7.37 o                         
   4   5   8         11.78         12.41         8.13 o                         
   5   5   8        312.39        314.25        11.55 o                         
   6   5   8         33.70         33.19        10.72 o                         
   7   5   8         25.28         14.86        11.39 o                         
   8   5   8        155.28        188.68        13.88 o                         
   9   5   8        421.64        497.89        51.95 o                         
  10   5   8         14.84          7.59        20.66 o                         
  11   5   8        147.28        132.75        26.81 o                         
   0   6   8       2177.73       2056.35        42.41 o                         
   1   6   8          0.01          0.81         9.77 o                         
   2   6   8          0.06         -2.84         8.69 o                         
   3   6   8        302.50        328.86        12.74 o                         
   4   6   8        138.30        140.78        11.93 o                         
   5   6   8        509.30        539.80        19.06 o                         
   6   6   8         67.75         75.37        12.68 o                         
   7   6   8        124.53        133.27        13.82 o                         
   8   6   8          2.77         17.17        15.66 o                         
   9   6   8         84.36         61.99        19.89 o                         
  10   6   8         17.44         -1.50        20.19 o                         
   1   7   8        192.20        170.82        13.52 o                         
   2   7   8         19.83         26.83        10.64 o                         
   3   7   8         71.26         66.10        12.48 o                         
   4   7   8       1202.30       1305.42        25.22 o                         
   5   7   8         18.87         34.47        12.57 o                         
   6   7   8        499.56        551.67        20.28 o                         
   7   7   8         68.39         83.36        16.59 o                         
   8   7   8         66.91         76.77        17.74 o                         
   9   7   8          5.83         11.17        20.94 o                         
   0   8   8        134.33        134.72        24.93 o                         
   1   8   8        325.98        276.67        15.97 o                         
   2   8   8        267.69        283.43        16.98 o                         
   3   8   8         23.23         10.03        13.21 o                         
   4   8   8        104.95        134.38        14.70 o                         
   5   8   8        132.99         96.00        15.78 o                         
   6   8   8         27.84         27.68        15.97 o                         
   7   8   8         30.92         27.50        21.55 o                         
   8   8   8        178.75        178.20        24.47 o                         
   1   9   8        538.23        471.34        20.36 o                         
   2   9   8        517.39        479.78        20.45 o                         
   3   9   8          3.04         12.10        16.48 o                         
   4   9   8        984.97        952.37        41.21 o                         
   5   9   8         15.17         16.28        18.28 o                         
   6   9   8        937.19        998.84        43.33 o                         
   7   9   8          3.62          3.79        23.02 o                         
   0  10   8       1435.43       1140.50        58.78 o                         
   1  10   8         17.61         15.45        20.22 o                         
   2  10   8        676.03        572.15        45.05 o                         
   3  10   8        118.89        123.56        22.47 o                         
   4  10   8        173.43        165.90        19.91 o                         
   5  10   8         79.90         59.23        23.48 o                         
   1   1   9        244.86        225.09         7.92 o                         
   2   1   9        375.65        535.26        12.66 o                         
   3   1   9       1171.52       1230.33        21.68 o                         
   4   1   9         56.64         39.97         5.85 o                         
   5   1   9        677.58        748.24        15.02 o                         
   6   1   9        208.84        268.10        10.04 o                         
   7   1   9        118.07        119.19         8.31 o                         
   8   1   9         46.68         40.61         7.85 o                         
   9   1   9        164.31        112.83        15.78 o                         
  10   1   9         10.68          9.74        11.08 o                         
  11   1   9        297.84        179.81        27.03 o                         
  12   1   9         37.44         33.80        28.49 o                         
   0   2   9        656.59        618.61        28.35 o                         
   1   2   9         66.72         67.01         6.77 o                         
   2   2   9       1759.65       1780.02        29.90 o                         
   3   2   9       5975.72       6646.07        79.70 o                         
   4   2   9       1046.75       1124.46        19.74 o                         
   5   2   9        836.61        949.58        18.25 o                         
   6   2   9        948.40       1161.76        28.24 o                         
   7   2   9         58.82         58.17         8.17 o                         
   8   2   9       1688.03       1854.82       103.75 o                         
   9   2   9        530.71        532.53        31.09 o                         
  10   2   9        293.75        231.90        35.56 o                         
  11   2   9         85.37         53.61        16.69 o                         
  12   2   9        233.08        194.93        62.93 o                         
   1   3   9       9855.72       9477.56       128.34 o                         
   2   3   9        142.92        127.14         7.43 o                         
   3   3   9        532.94        598.88        14.32 o                         
   4   3   9       2702.90       2937.10        41.09 o                         
   5   3   9          0.45          0.67         7.26 o                         
   6   3   9       1970.90       2307.42        48.34 o                         
   7   3   9        139.80        145.64         9.74 o                         
   8   3   9        146.23        164.64        11.97 o                         
   9   3   9        140.76        177.24        24.08 o                         
  10   3   9         35.21         31.97        14.69 o                         
  11   3   9        697.83        478.93        77.32 o                         
  12   3   9          6.45        -18.50        25.38 o                         
   0   4   9       1353.68       1194.51        31.99 o                         
   1   4   9       3775.30       3763.31        73.41 o                         
   2   4   9       1828.88       1800.12        26.96 o                         
   3   4   9       2377.85       2388.17        33.91 o                         
   4   4   9         63.46         71.52         7.90 o                         
   5   4   9        285.03        310.02        11.04 o                         
   6   4   9        665.84        753.64        25.21 o                         
   7   4   9        609.04        814.88        23.23 o                         
   8   4   9        829.89        917.31        64.64 o                         
   9   4   9          1.94         -0.42        11.69 o                         
  10   4   9        799.63        887.39       130.83 o                         
  11   4   9        215.06        206.95        43.47 o                         
   1   5   9       5454.68       5512.27       107.76 o                         
   2   5   9       2067.90       2192.87        32.55 o                         
   3   5   9         59.50         68.47         7.83 o                         
   4   5   9       2580.29       3012.57        45.08 o                         
   5   5   9         70.76         83.69         9.35 o                         
   6   5   9        766.95        932.03        22.13 o                         
   7   5   9        260.72        296.21        13.92 o                         
   8   5   9        496.50        573.38        24.61 o                         
   9   5   9        984.02       1235.53       103.34 o                         
  10   5   9         33.96         12.90        17.86 o                         
  11   5   9        361.37        343.68        50.97 o                         
   0   6   9       6095.60       6281.40       136.58 o                         
   1   6   9        859.91        841.19        18.14 o                         
   2   6   9       2285.78       2326.41        34.98 o                         
   3   6   9       2434.72       2674.76        37.70 o                         
   4   6   9         39.63         53.19        11.04 o                         
   5   6   9       1934.77       2131.81        55.01 o                         
   6   6   9          2.98          5.98        12.59 o                         
   7   6   9       1352.03       1576.55        43.91 o                         
   8   6   9        356.72        395.48        21.23 o                         
   9   6   9        158.67        166.74        20.21 o                         
  10   6   9       1224.88       1622.90       162.88 o                         
   1   7   9        823.85        898.54        23.27 o                         
   2   7   9       2128.25       2240.98        37.29 o                         
   3   7   9        133.90        139.84        12.83 o                         
   4   7   9        812.61        939.19        26.86 o                         
   5   7   9        136.48        166.14        14.71 o                         
   6   7   9        300.07        366.63        17.54 o                         
   7   7   9        346.05        437.04        19.28 o                         
   8   7   9        234.27        232.66        23.89 o                         
   9   7   9        571.93        672.78        58.85 o                         
   0   8   9       1573.40       1510.07        36.84 o                         
   1   8   9         58.90         40.14        12.74 o                         
   2   8   9        292.76        267.38        14.60 o                         
   3   8   9        659.44        636.56        19.90 o                         
   4   8   9         16.39         41.42        14.46 o                         
   5   8   9        662.92        681.72        30.27 o                         
   6   8   9         20.52         30.85        16.96 o                         
   7   8   9        340.42        373.69        21.80 o                         
   8   8   9        121.46        145.98        22.37 o                         
   1   9   9        562.57        547.12        19.45 o                         
   2   9   9        741.56        748.08        33.92 o                         
   3   9   9        227.61        208.32        19.12 o                         
   4   9   9        753.73        752.01        34.53 o                         
   5   9   9          9.65         15.96        19.16 o                         
   6   9   9        451.10        464.50        31.00 o                         
   7   9   9        182.13        186.57        26.00 o                         
   0  10   9         17.85          8.87        26.61 o                         
   1  10   9          2.09        -15.98        17.17 o                         
   2  10   9         42.05         47.92        18.08 o                         
   3  10   9         20.47         22.28        17.99 o                         
   4  10   9         38.27         11.98        21.38 o                         
   0   0  10       2011.82       1518.88        68.55 o                         
   1   0  10         15.46          8.21         9.45 o                         
   2   0  10         12.24          3.56         7.20 o                         
   3   0  10      20878.45      23997.44       363.26 o                         
   4   0  10        194.53        216.20        11.96 o                         
   5   0  10      16096.79      18646.20       457.88 o                         
   6   0  10         26.08         29.17         9.89 o                         
   7   0  10         71.17         71.48        13.60 o                         
   8   0  10        829.47        920.93        41.83 o                         
   9   0  10          4.91         -2.49        13.18 o                         
  10   0  10         11.57         34.96        21.77 o                         
  11   0  10        497.04        358.89       175.71 o                         
  12   0  10          6.38        -15.61        22.55 o                         
   1   1  10       3193.07       2681.31        40.05 o                         
   2   1  10        426.98        406.38        10.54 o                         
   3   1  10      10384.56      11354.01       123.07 o                         
   4   1  10        624.67        629.77        14.59 o                         
   5   1  10        359.15        418.69        11.01 o                         
   6   1  10       1327.31       1487.11        25.93 o                         
   7   1  10        118.24        114.88         8.59 o                         
   8   1  10         39.77         31.26         7.64 o                         
   9   1  10        345.09        317.84        31.88 o                         
  10   1  10         42.72         35.40        12.48 o                         
  11   1  10       1680.25       1164.90       238.51 o                         
  12   1  10          0.18         -4.19        28.95 o                         
   0   2  10       1008.04        890.04        41.29 o                         
   1   2  10       4981.24       4602.85        62.53 o                         
   2   2  10       3440.67       3480.64        50.88 o                         
   3   2  10      10620.54      11138.15       128.71 o                         
   4   2  10        949.64        985.38        21.99 o                         
   5   2  10       8862.78      10286.91       114.29 o                         
   6   2  10        228.34        265.47        10.60 o                         
   7   2  10       2230.13       2494.19        89.75 o                         
   8   2  10        316.56        342.65        15.65 o                         
   9   2  10        205.94        184.18        17.84 o                         
  10   2  10        262.23        204.68        31.90 o                         
  11   2  10        431.36        354.36        57.68 o                         
  12   2  10        142.78         95.78        71.81 o                         
   1   3  10        684.96        612.75        15.88 o                         
   2   3  10         20.39         33.06         7.19 o                         
   3   3  10        118.77        107.26         8.38 o                         
   4   3  10        476.40        516.76        12.47 o                         
   5   3  10       1400.85       1673.96        27.46 o                         
   6   3  10          1.40          7.25         8.08 o                         
   7   3  10        398.61        469.79        23.17 o                         
   8   3  10         19.80         11.78        10.51 o                         
   9   3  10       1550.07       1616.23       142.39 o                         
  10   3  10          4.55         11.71        16.75 o                         
  11   3  10        166.24        126.27        24.51 o                         
  12   3  10         97.17         24.51        24.61 o                         
   0   4  10         78.09         75.86        10.71 o                         
   1   4  10       1334.92       1321.19        24.55 o                         
   2   4  10         10.22          5.95         8.61 o                         
   3   4  10       1369.94       1356.56        22.82 o                         
   4   4  10         18.07         17.41         8.43 o                         
   5   4  10       1731.81       1851.89        41.49 o                         
   6   4  10         18.97         20.93         9.60 o                         
   7   4  10       1368.64       1639.15        48.47 o                         
   8   4  10          4.98         14.96        12.24 o                         
   9   4  10        125.34        114.47        16.92 o                         
  10   4  10         55.55         56.16        20.50 o                         
  11   4  10        137.75         59.32        24.19 o                         
   1   5  10         24.56         18.99        10.84 o                         
   2   5  10        865.31        799.31        17.02 o                         
   3   5  10         32.40         30.34         8.88 o                         
   4   5  10        613.07        619.82        15.98 o                         
   5   5  10         21.56         14.57         9.32 o                         
   6   5  10        363.88        383.16        16.38 o                         
   7   5  10        123.07        139.44        13.54 o                         
   8   5  10        181.84        211.07        17.14 o                         
   9   5  10        447.86        429.46        29.75 o                         
  10   5  10          2.29         -5.16        19.88 o                         
  11   5  10        142.70         90.01        25.44 o                         
   0   6  10        154.35        159.72        15.79 o                         
   1   6  10         20.26         15.76         9.19 o                         
   2   6  10        617.41        612.40        16.30 o                         
   3   6  10         57.75         54.77        11.14 o                         
   4   6  10        128.34        136.44        10.94 o                         
   5   6  10         14.68          2.74        10.55 o                         
   6   6  10         92.89        105.82        13.29 o                         
   7   6  10         11.41         15.92        14.54 o                         
   8   6  10         55.59         67.67        16.83 o                         
   9   6  10          0.43          7.40        19.18 o                         
  10   6  10         48.35         11.03        23.06 o                         
   1   7  10        710.31        714.12        21.77 o                         
   2   7  10         46.33         32.51        12.53 o                         
   3   7  10        114.60        120.48        13.82 o                         
   4   7  10         83.58         87.86        11.90 o                         
   5   7  10          5.14         -1.59        13.51 o                         
   6   7  10         43.93         50.65        15.55 o                         
   7   7  10        107.90        117.78        18.55 o                         
   8   7  10         23.89         24.56        21.05 o                         
   9   7  10         50.11         29.18        21.47 o                         
   0   8  10          3.62         23.99        17.52 o                         
   1   8  10         17.44         30.16        13.75 o                         
   2   8  10          5.49         -1.28        12.55 o                         
   3   8  10        177.17        160.89        15.92 o                         
   4   8  10          1.19         -0.49        14.53 o                         
   5   8  10        383.36        397.79        18.98 o                         
   6   8  10         79.37         71.68        17.92 o                         
   7   8  10        279.18        287.29        23.87 o                         
   8   8  10         50.54         57.91        24.79 o                         
   1   9  10        934.22        966.52        26.36 o                         
   2   9  10         43.11         42.23        17.87 o                         
   3   9  10        339.91        328.70        18.49 o                         
   4   9  10        146.82        138.52        20.09 o                         
   5   9  10          0.36         13.77        17.99 o                         
   6   9  10        158.80        189.05        24.51 o                         
   0  10  10        288.84        282.11        29.79 o                         
   1  10  10         38.40         41.39        20.84 o                         
   2  10  10        121.66        133.24        20.00 o                         
   3  10  10        396.82        342.34        25.91 o                         
   4  10  10         23.97         33.06        22.43 o                         
   1   1  11       6280.79       6046.57        74.22 o                         
   2   1  11       1201.80       1048.48        19.17 o                         
   3   1  11        660.57        681.65        13.80 o                         
   4   1  11        227.18        188.11         8.88 o                         
   5   1  11          8.19          9.61         6.95 o                         
   6   1  11       1496.13       1708.23        29.00 o                         
   7   1  11         91.48         96.77         8.61 o                         
   8   1  11        152.96        154.33        10.76 o                         
   9   1  11          5.56          6.58        10.09 o                         
  10   1  11         29.68         25.85        13.28 o                         
  11   1  11        218.73        155.67        42.18 o                         
  12   1  11         43.22          8.29        22.80 o                         
   0   2  11       3093.38       2857.08        77.82 o                         
   1   2  11        124.07        121.29         9.64 o                         
   2   2  11        403.62        340.32        10.09 o                         
   3   2  11        180.03        154.26         8.86 o                         
   4   2  11        574.19        627.76        14.42 o                         
   5   2  11       2650.83       3052.29        43.55 o                         
   6   2  11        129.27        134.53         8.36 o                         
   7   2  11        841.17        917.81        31.48 o                         
   8   2  11       1669.46       1861.25       104.77 o                         
   9   2  11          0.00         -8.57        11.98 o                         
  10   2  11        159.35        125.96        19.47 o                         
  11   2  11         22.17         26.56        18.46 o                         
  12   2  11        113.83         35.45        40.46 o                         
   1   3  11       3248.79       3218.88        49.29 o                         
   2   3  11        756.89        751.65        15.27 o                         
   3   3  11         10.50         -0.60         7.84 o                         
   4   3  11       3471.31       3778.60        50.91 o                         
   5   3  11          8.00         20.88         7.72 o                         
   6   3  11       2405.07       2825.29        58.15 o                         
   7   3  11        156.09        151.46        11.35 o                         
   8   3  11        193.89        249.54        21.54 o                         
   9   3  11          0.83         10.37        12.16 o                         
  10   3  11          0.17         15.61        18.27 o                         
  11   3  11         44.50         35.96        18.17 o                         
   0   4  11       4874.55       4713.01        93.08 o                         
   1   4  11        233.52        207.91        11.07 o                         
   2   4  11       6397.51       6767.46        81.57 o                         
   3   4  11         38.74         29.70         8.92 o                         
   4   4  11        513.72        531.43        14.61 o                         
   5   4  11         13.84         10.44         9.70 o                         
   6   4  11        637.09        682.48        20.17 o                         
   7   4  11         38.37         44.81        10.46 o                         
   8   4  11       1019.71       1225.86        79.53 o                         
   9   4  11         19.87         28.37        14.37 o                         
  10   4  11       1914.99       1734.86       282.61 o                         
  11   4  11          0.65         -5.82        28.47 o                         
   1   5  11         34.12         39.48         8.86 o                         
   2   5  11       2954.19       3092.60        44.71 o                         
   3   5  11         13.17         12.92         9.08 o                         
   4   5  11       4779.65       5625.92        76.96 o                         
   5   5  11         25.66         26.43        10.25 o                         
   6   5  11       1400.88       1688.23        46.84 o                         
   7   5  11         35.38         51.96        13.56 o                         
   8   5  11        828.68        981.40        57.59 o                         
   9   5  11          1.94          2.47        16.44 o                         
  10   5  11         13.79          6.03        20.08 o                         
  11   5  11          2.81         -3.26        30.10 o                         
   0   6  11       5610.02       5745.00       112.04 o                         
   1   6  11        136.09        133.02        11.29 o                         
   2   6  11       1569.31       1642.30        28.71 o                         
   3   6  11          0.16          4.48        10.53 o                         
   4   6  11          2.15         -1.08        10.75 o                         
   5   6  11        105.85        118.19        13.22 o                         
   6   6  11         29.40         32.84        14.56 o                         
   7   6  11          3.45         11.40        17.82 o                         
   8   6  11        670.94        939.31        68.47 o                         
   9   6  11          0.68         -5.46        20.99 o                         
  10   6  11       1756.82       1844.02       236.06 o                         
   1   7  11         15.31          7.79        12.55 o                         
   2   7  11       4286.54       4365.34        82.81 o                         
   3   7  11         33.20         23.72        12.35 o                         
   4   7  11       2117.64       2486.81        38.34 o                         
   5   7  11         27.83         37.59        13.77 o                         
   6   7  11       1301.52       1637.87        55.56 o                         
   7   7  11         32.62         28.89        18.53 o                         
   8   7  11        772.19        949.47        51.36 o                         
   9   7  11          1.05          6.49        23.40 o                         
   0   8  11       3142.54       3004.85        59.19 o                         
   1   8  11         46.64         36.21        13.08 o                         
   2   8  11        586.61        563.53        22.20 o                         
   3   8  11        132.44        119.52        13.28 o                         
   4   8  11         14.08          8.92        17.44 o                         
   5   8  11        175.23        143.60        18.18 o                         
   6   8  11          9.25          5.60        17.94 o                         
   7   8  11        161.87        183.46        22.15 o                         
   8   8  11        264.68        281.65        25.78 o                         
   1   9  11         75.46         35.79        17.95 o                         
   2   9  11        889.46        869.75        34.72 o                         
   3   9  11        243.23        214.87        19.57 o                         
   4   9  11        582.18        625.78        23.59 o                         
   5   9  11          0.02          7.85        21.27 o                         
   6   9  11        229.34        253.48        23.30 o                         
   0  10  11        338.34        293.28        28.05 o                         
   1  10  11         48.46         32.43        18.27 o                         
   2  10  11        216.52        173.26        21.36 o                         
   3  10  11         61.87         53.42        19.81 o                         
   4  10  11         68.32         64.47        22.13 o                         
   0   0  12       1299.53       1050.81        81.39 o                         
   1   0  12        924.14       1056.28        26.61 o                         
   2   0  12        443.31        364.33        16.98 o                         
   3   0  12       6969.51       6872.95       125.73 o                         
   4   0  12        670.42        695.66        18.07 o                         
   5   0  12      17868.42      21200.58       412.72 o                         
   6   0  12        530.65        604.40        24.54 o                         
   7   0  12       1857.39       2138.22        52.93 o                         
   8   0  12       2269.59       2655.96        74.51 o                         
   9   0  12        217.08        197.08        24.75 o                         
  10   0  12         36.99         24.53        14.80 o                         
  11   0  12         10.35          8.96        30.65 o                         
  12   0  12         13.80         21.97        29.68 o                         
   1   1  12       1468.77       1278.13        23.37 o                         
   2   1  12        143.28        186.49         8.14 o                         
   3   1  12       5667.29       5971.60        70.12 o                         
   4   1  12       2412.24       2510.82        36.74 o                         
   5   1  12        307.53        367.40        14.69 o                         
   6   1  12       4754.73       5055.61        79.01 o                         
   7   1  12       2831.09       3144.80       114.11 o                         
   8   1  12        675.73        639.23        51.97 o                         
   9   1  12        989.33       1025.38        72.65 o                         
  10   1  12          0.65          5.95         9.78 o                         
  11   1  12        664.67        406.57        83.90 o                         
  12   1  12          4.64         -8.52        24.59 o                         
   0   2  12          6.02         13.21        19.08 o                         
   1   2  12        161.48        147.98         8.73 o                         
   2   2  12       1318.74       1306.48        23.64 o                         
   3   2  12       1992.36       1986.02        30.84 o                         
   4   2  12        200.42        169.32         9.15 o                         
   5   2  12       2565.57       2907.65        41.88 o                         
   6   2  12       1196.90       1307.18        36.56 o                         
   7   2  12        463.46        536.90        20.90 o                         
   8   2  12        591.84        622.83        34.27 o                         
   9   2  12          3.22          5.03        12.62 o                         
  10   2  12         53.57         33.37        19.40 o                         
  11   2  12         44.96         33.86        17.03 o                         
  12   2  12          1.35         19.31        15.80 o                         
   1   3  12      10335.89      10582.95       147.05 o                         
   2   3  12        207.04        187.28         8.37 o                         
   3   3  12        716.21        693.53        15.26 o                         
   4   3  12       1091.66       1291.59        23.16 o                         
   5   3  12        194.68        199.04        10.69 o                         
   6   3  12        752.98        776.96        24.14 o                         
   7   3  12        238.37        261.71        13.17 o                         
   8   3  12        245.98        223.70        13.98 o                         
   9   3  12       1230.40       1525.41       121.27 o                         
  10   3  12         80.21         57.62        15.68 o                         
  11   3  12        500.91        373.62        64.99 o                         
   0   4  12       2900.43       2673.95        65.96 o                         
   1   4  12       1816.84       1788.80        28.29 o                         
   2   4  12       1280.38       1281.90        22.57 o                         
   3   4  12        542.13        553.76        15.25 o                         
   4   4  12         10.77          7.88         9.60 o                         
   5   4  12          8.41         11.03         9.37 o                         
   6   4  12        221.53        245.08        12.51 o                         
   7   4  12        408.60        453.55        20.88 o                         
   8   4  12        297.79        346.28        17.54 o                         
   9   4  12          4.88          7.98        14.84 o                         
  10   4  12        119.79        100.75        19.42 o                         
  11   4  12         85.47         59.60        26.23 o                         
   1   5  12        598.19        599.72        16.71 o                         
   2   5  12         11.89         17.10         9.70 o                         
   3   5  12        185.59        190.42         9.69 o                         
   4   5  12        828.24        850.08        19.22 o                         
   5   5  12         25.09         28.57        10.57 o                         
   6   5  12        196.81        199.98        12.83 o                         
   7   5  12          3.39         -1.94        13.08 o                         
   8   5  12          0.06          2.56        14.71 o                         
   9   5  12        192.18        212.04        24.28 o                         
  10   5  12          1.42         10.41        19.91 o                         
   0   6  12       2818.80       2728.95        81.89 o                         
   1   6  12         12.09         16.45        10.17 o                         
   2   6  12        357.67        352.53        14.13 o                         
   3   6  12          0.57         -0.12        10.46 o                         
   4   6  12         22.48          9.66        11.50 o                         
   5   6  12          4.60          2.35        11.67 o                         
   6   6  12          2.43         -3.88        13.69 o                         
   7   6  12          0.08         12.68        16.12 o                         
   8   6  12         27.32         37.90        19.27 o                         
   9   6  12          9.28         -4.70        20.59 o                         
  10   6  12         17.47         12.99        24.12 o                         
   1   7  12        393.39        416.88        17.42 o                         
   2   7  12         45.41         36.87        12.03 o                         
   3   7  12         69.12         70.99        13.12 o                         
   4   7  12        382.66        394.83        18.42 o                         
   5   7  12         28.95         38.36        14.41 o                         
   6   7  12        521.03        624.63        22.44 o                         
   7   7  12          2.21          3.42        18.22 o                         
   8   7  12         18.37          3.27        20.93 o                         
   9   7  12         26.97         30.43        23.87 o                         
   0   8  12          0.52         17.75        20.66 o                         
   1   8  12        565.97        504.42        22.67 o                         
   2   8  12          0.63          0.32        15.79 o                         
   3   8  12        606.92        615.59        22.43 o                         
   4   8  12         99.01        138.25        14.53 o                         
   5   8  12        237.97        294.14        19.71 o                         
   6   8  12          3.94         -0.77        17.87 o                         
   7   8  12        553.61        490.93        29.31 o                         
   1   9  12        890.83        803.71        25.66 o                         
   2   9  12         39.43         22.35        16.65 o                         
   3   9  12        133.76        129.76        17.05 o                         
   4   9  12        244.92        245.33        22.01 o                         
   5   9  12          4.29         18.52        20.66 o                         
   6   9  12        255.71        188.96        25.44 o                         
   0  10  12        147.99        133.54        33.18 o                         
   1  10  12          4.51         -3.44        21.93 o                         
   2  10  12        261.88        225.53        24.77 o                         
   3  10  12        368.20        341.41        25.87 o                         
   1   1  13        807.14        724.68        14.55 o                         
   2   1  13         35.24         56.18         7.11 o                         
   3   1  13        397.32        436.79        11.90 o                         
   4   1  13       1063.40       1130.83        22.96 o                         
   5   1  13        261.37        289.00        10.59 o                         
   6   1  13        511.47        501.02        17.28 o                         
   7   1  13        223.76        265.79        12.47 o                         
   8   1  13          7.35         -2.56        10.09 o                         
   9   1  13        123.17        106.19        13.45 o                         
  10   1  13         17.43          4.17        11.96 o                         
  11   1  13        192.36         93.22        25.71 o                         
  12   1  13          1.98          2.05        24.15 o                         
   0   2  13        104.62        117.35        15.36 o                         
   1   2  13         24.25         27.40         7.24 o                         
   2   2  13        363.87        380.76        12.04 o                         
   3   2  13        315.71        329.21        10.98 o                         
   4   2  13        251.29        257.23        10.07 o                         
   5   2  13        138.39        137.07         8.87 o                         
   6   2  13        121.74        113.82         9.70 o                         
   7   2  13         21.16         25.35         9.73 o                         
   8   2  13        117.64        125.12        12.97 o                         
   9   2  13        249.75        247.04        20.65 o                         
  10   2  13          6.01         21.83        13.94 o                         
  11   2  13          0.28          9.54        19.23 o                         
   1   3  13       9241.29       9681.34       169.29 o                         
   2   3  13        150.22        161.81         9.98 o                         
   3   3  13        800.20        939.06        19.65 o                         
   4   3  13        408.75        435.13        12.46 o                         
   5   3  13        270.09        273.31        11.83 o                         
   6   3  13        411.90        455.16        14.60 o                         
   7   3  13        480.71        588.98        17.31 o                         
   8   3  13         10.28          7.65        13.28 o                         
   9   3  13        843.78       1008.37        77.45 o                         
  10   3  13         96.10         72.09        17.05 o                         
  11   3  13        748.53        517.99        63.37 o                         
   0   4  13       3997.98       4118.99        93.03 o                         
   1   4  13        879.76        872.60        19.74 o                         
   2   4  13       2527.49       2649.51        46.16 o                         
   3   4  13        778.18        827.03        18.53 o                         
   4   4  13        698.43        776.27        19.06 o                         
   5   4  13         43.28         61.59         9.84 o                         
   6   4  13         13.82         17.79        11.38 o                         
   7   4  13        311.56        400.46        17.09 o                         
   8   4  13        548.52        612.99        21.76 o                         
   9   4  13        237.80        246.71        29.59 o                         
  10   4  13        449.98        438.59        53.94 o                         
  11   4  13         27.58         12.31        31.65 o                         
   1   5  13      10362.32      11159.15       128.95 o                         
   2   5  13        361.51        350.67        13.05 o                         
   3   5  13        287.28        313.68        13.40 o                         
   4   5  13       1294.86       1444.16        26.59 o                         
   5   5  13         45.09         40.11        11.02 o                         
   6   5  13        380.28        408.05        17.24 o                         
   7   5  13        235.69        301.57        15.92 o                         
   8   5  13         67.06         90.50        18.24 o                         
   9   5  13        896.82       1116.68        34.13 o                         
  10   5  13         13.24          8.92        18.86 o                         
   0   6  13        193.70        200.67        16.92 o                         
   1   6  13        656.36        624.72        19.19 o                         
   2   6  13        626.61        635.89        19.36 o                         
   3   6  13       1176.26       1269.27        30.41 o                         
   4   6  13         22.08         33.40        11.35 o                         
   5   6  13        482.42        540.86        19.71 o                         
   6   6  13        112.54        126.84        14.48 o                         
   7   6  13        816.22       1023.22        36.47 o                         
   8   6  13         63.51         57.53        19.40 o                         
   9   6  13        328.29        406.26        34.20 o                         
   1   7  13       2285.07       2344.27        46.95 o                         
   2   7  13        521.84        527.44        19.61 o                         
   3   7  13        229.61        225.84        13.95 o                         
   4   7  13       1371.47       1496.83        43.83 o                         
   5   7  13         72.38         82.80        17.14 o                         
   6   7  13        793.14        849.70        25.61 o                         
   7   7  13        337.86        427.15        32.90 o                         
   8   7  13        300.68        294.03        24.84 o                         
   0   8  13        497.46        457.20        25.99 o                         
   1   8  13         22.43         11.10        14.15 o                         
   2   8  13         57.48         54.10        16.20 o                         
   3   8  13        539.62        505.30        19.37 o                         
   4   8  13         25.63         25.77        15.84 o                         
   5   8  13       1247.15       1387.04        71.70 o                         
   6   8  13          1.01         -0.34        19.35 o                         
   7   8  13        865.06        983.64        48.06 o                         
   1   9  13        104.53         98.54        18.66 o                         
   2   9  13        168.32        160.53        17.37 o                         
   3   9  13        121.62         92.39        22.09 o                         
   4   9  13         15.97         30.22        18.17 o                         
   5   9  13         48.77         37.88        22.08 o                         
   0  10  13         16.37         12.43        24.24 o                         
   1  10  13         11.63         10.74        20.27 o                         
   2  10  13          4.85          4.18        20.37 o                         
   0   0  14       1331.18       1197.20        49.43 o                         
   1   0  14          0.79         -7.02        11.68 o                         
   2   0  14       1660.31       1655.47        49.45 o                         
   3   0  14        591.64        554.02        21.06 o                         
   4   0  14        340.22        356.87        15.69 o                         
   5   0  14        920.83       1008.32        39.86 o                         
   6   0  14        803.41        891.06        72.74 o                         
   7   0  14        211.53        233.46        20.56 o                         
   8   0  14       1131.24       1234.73       104.22 o                         
   9   0  14        163.15        151.55        23.39 o                         
  10   0  14        353.41        255.23        31.65 o                         
  11   0  14          8.79        -12.46        19.65 o                         
   1   1  14         60.21         59.19         7.73 o                         
   2   1  14       2790.94       2817.40        43.85 o                         
   3   1  14         43.09         37.06         8.01 o                         
   4   1  14       9112.67      10022.15       118.06 o                         
   5   1  14        191.86        209.00        10.39 o                         
   6   1  14       7144.20       8150.31       128.55 o                         
   7   1  14         48.62         69.13        10.70 o                         
   8   1  14        995.57       1001.84        47.75 o                         
   9   1  14          1.97         10.97        14.14 o                         
  10   1  14         12.01          6.05        14.72 o                         
  11   1  14          4.91         -1.38        19.96 o                         
   0   2  14       4691.24       4324.22       132.86 o                         
   1   2  14          3.29          9.46         8.01 o                         
   2   2  14       3434.65       3441.56        53.36 o                         
   3   2  14         43.44         31.70         9.76 o                         
   4   2  14        600.68        627.47        17.24 o                         
   5   2  14         39.44         36.25         9.52 o                         
   6   2  14        347.03        378.99        14.06 o                         
   7   2  14         12.45         24.58        10.68 o                         
   8   2  14       1184.96       1344.64        56.45 o                         
   9   2  14         43.77         40.81        13.65 o                         
  10   2  14        557.91        484.45        62.50 o                         
  11   2  14          0.81         13.95        24.15 o                         
   1   3  14        529.85        564.60        16.39 o                         
   2   3  14        357.49        373.13        11.63 o                         
   3   3  14         62.49         72.23         9.50 o                         
   4   3  14       1879.01       2062.34        38.30 o                         
   5   3  14         16.49         24.38         9.68 o                         
   6   3  14       1283.63       1339.29        30.08 o                         
   7   3  14         28.00         56.39        12.09 o                         
   8   3  14        179.63        204.19        15.36 o                         
   9   3  14        112.22        120.71        15.83 o                         
  10   3  14         37.23         17.05        18.16 o                         
  11   3  14         25.37          1.43        25.92 o                         
   0   4  14       1242.61       1186.17        40.70 o                         
   1   4  14        483.68        513.35        16.32 o                         
   2   4  14       1740.10       1882.74        31.05 o                         
   3   4  14         24.02         19.18         9.65 o                         
   4   4  14         87.13        102.96        11.87 o                         
   5   4  14         52.03         52.00        10.74 o                         
   6   4  14        297.58        340.63        14.99 o                         
   7   4  14        220.06        239.99        15.48 o                         
   8   4  14        198.06        231.46        17.19 o                         
   9   4  14         11.08         13.04        17.67 o                         
  10   4  14        285.83        285.98        39.81 o                         
   1   5  14         43.76         39.39         9.88 o                         
   2   5  14         11.01         22.38        10.42 o                         
   3   5  14        630.46        587.22        17.54 o                         
   4   5  14        178.56        200.63        12.56 o                         
   5   5  14          0.76          3.10        12.05 o                         
   6   5  14         24.00         36.19        11.38 o                         
   7   5  14         57.54         62.83        14.91 o                         
   8   5  14         49.71         58.35        17.41 o                         
   9   5  14          3.43         26.87        19.94 o                         
  10   5  14         23.35         19.34        22.12 o                         
   0   6  14        292.49        245.35        21.39 o                         
   1   6  14         64.20         36.94        11.42 o                         
   2   6  14          3.11         -4.01        11.89 o                         
   3   6  14         15.94         11.39        10.89 o                         
   4   6  14         56.88         48.82        12.49 o                         
   5   6  14         95.52        110.74        15.89 o                         
   6   6  14          1.45         -0.23        15.79 o                         
   7   6  14         18.09         10.12        18.68 o                         
   8   6  14          0.01         -6.46        18.10 o                         
   9   6  14          3.55         13.66        22.14 o                         
   1   7  14         99.27         93.57        14.19 o                         
   2   7  14          6.19         24.33        13.96 o                         
   3   7  14        173.62        191.98        15.41 o                         
   4   7  14       1073.94       1158.98        27.31 o                         
   5   7  14          9.01         16.71        15.83 o                         
   6   7  14        356.59        388.53        20.06 o                         
   7   7  14         59.47         89.94        20.57 o                         
   8   7  14         26.14         43.12        22.35 o                         
   0   8  14          1.74        -11.37        22.06 o                         
   1   8  14        225.74        208.25        19.50 o                         
   2   8  14        281.55        308.82        18.52 o                         
   3   8  14         86.87         43.41        18.34 o                         
   4   8  14         83.99         92.48        17.19 o                         
   5   8  14         38.38         52.10        18.02 o                         
   6   8  14        109.25         83.80        22.01 o                         
   7   8  14        349.61        403.02        41.71 o                         
   1   9  14         46.12         42.32        18.72 o                         
   2   9  14        233.99        215.97        19.87 o                         
   3   9  14         67.42         59.53        17.72 o                         
   4   9  14        676.47        590.36        64.28 o                         
   5   9  14          7.48          9.42        22.99 o                         
   0  10  14       1853.87       1724.72        74.58 o                         
   1  10  14         16.10         25.20        22.06 o                         
   1   1  15        506.80        478.34        16.02 o                         
   2   1  15        145.73        122.15         8.38 o                         
   3   1  15        104.55        120.89         9.33 o                         
   4   1  15          1.39          1.49         9.41 o                         
   5   1  15         41.69         38.82         9.07 o                         
   6   1  15         17.64         19.94        10.34 o                         
   7   1  15         36.53         35.00        11.19 o                         
   8   1  15         55.34         64.93        13.75 o                         
   9   1  15         54.86         50.66        14.61 o                         
  10   1  15          4.42          2.65        15.04 o                         
  11   1  15         35.88         34.46        14.56 o                         
   0   2  15        332.85        363.20        16.54 o                         
   1   2  15          0.29          2.03         9.12 o                         
   2   2  15          0.21          1.34         8.67 o                         
   3   2  15        706.20        810.79        18.21 o                         
   4   2  15        124.31        148.83        10.32 o                         
   5   2  15        864.13        954.62        20.57 o                         
   6   2  15         29.89         21.65        11.18 o                         
   7   2  15        215.30        224.94        13.64 o                         
   8   2  15          9.88         21.55        13.88 o                         
   9   2  15        171.93        160.22        16.15 o                         
  10   2  15        285.88        219.12        29.40 o                         
  11   2  15          7.21         40.89        22.98 o                         
   1   3  15       5322.74       5367.64        76.06 o                         
   2   3  15       1001.62        980.82        22.68 o                         
   3   3  15       3165.25       3392.02        52.22 o                         
   4   3  15         58.33         56.46        10.14 o                         
   5   3  15         47.66         55.99        10.42 o                         
   6   3  15         74.63         91.99        10.76 o                         
   7   3  15        792.87        927.63        46.57 o                         
   8   3  15        272.84        306.92        25.84 o                         
   9   3  15        788.94        883.55        72.38 o                         
  10   3  15          0.09         10.59        20.07 o                         
  11   3  15        688.95        600.45       103.65 o                         
   0   4  15        120.64        144.96        29.00 o                         
   1   4  15          3.40         -3.82         9.74 o                         
   2   4  15         23.53         17.31        10.26 o                         
   3   4  15        476.30        518.06        14.28 o                         
   4   4  15          7.35          6.32         9.45 o                         
   5   4  15       1335.33       1514.93        30.23 o                         
   6   4  15         40.14         36.55        13.43 o                         
   7   4  15        526.65        596.71        24.61 o                         
   8   4  15         96.90         84.61        17.41 o                         
   9   4  15         36.45         37.18        17.79 o                         
  10   4  15        132.80        113.36        27.20 o                         
   1   5  15       3794.64       4060.40        53.15 o                         
   2   5  15        397.59        373.61        14.96 o                         
   3   5  15        780.16        821.64        22.00 o                         
   4   5  15        329.80        338.17        15.56 o                         
   5   5  15          5.36          9.38        14.03 o                         
   6   5  15        288.06        305.94        16.80 o                         
   7   5  15       1515.55       1857.37        79.37 o                         
   8   5  15         26.73         30.85        18.06 o                         
   9   5  15       1763.43       2023.72       104.83 o                         
  10   5  15          8.51          6.89        25.11 o                         
   0   6  15          4.69          5.39        14.91 o                         
   1   6  15        788.00        751.71        21.43 o                         
   2   6  15         57.68         66.69        13.02 o                         
   3   6  15       1260.59       1295.58        31.43 o                         
   4   6  15         65.65         82.10        12.69 o                         
   5   6  15       2358.60       2891.34        52.00 o                         
   6   6  15          0.12        -16.38        17.04 o                         
   7   6  15       2890.93       3623.37       195.77 o                         
   8   6  15         12.75          9.73        19.50 o                         
   9   6  15         64.54         53.29        24.32 o                         
   1   7  15       1177.25       1138.48        24.55 o                         
   2   7  15        283.37        272.63        16.82 o                         
   3   7  15         42.89         69.86        14.18 o                         
   4   7  15        436.28        468.02        18.44 o                         
   5   7  15          8.29          0.16        18.91 o                         
   6   7  15         20.39         25.70        16.62 o                         
   7   7  15        522.38        586.24        42.38 o                         
   8   7  15          6.95         12.41        21.66 o                         
   0   8  15         68.86         76.73        18.14 o                         
   1   8  15         60.74         43.65        16.70 o                         
   2   8  15         50.01         41.68        19.34 o                         
   3   8  15        887.77        914.48        49.46 o                         
   4   8  15          4.96         20.19        18.07 o                         
   5   8  15        957.34       1020.11        28.62 o                         
   6   8  15         39.26         61.63        18.83 o                         
   1   9  15        788.54        775.06        33.23 o                         
   2   9  15        384.14        369.68        22.90 o                         
   3   9  15        554.87        512.96        25.96 o                         
   4   9  15        133.11        141.69        20.38 o                         
   0   0  16       6554.04       6851.17       181.02 o                         
   1   0  16       2876.95       3141.74        59.97 o                         
   2   0  16       1025.77        966.96        28.53 o                         
   3   0  16       3693.10       4198.32        74.61 o                         
   4   0  16         11.73         25.00        12.63 o                         
   5   0  16        798.18        938.16        31.32 o                         
   6   0  16        153.70        163.28        15.90 o                         
   7   0  16        810.41        905.76        46.97 o                         
   8   0  16        445.40        452.55        37.89 o                         
   9   0  16         30.90         -2.79        20.40 o                         
  10   0  16        236.82        170.12        27.21 o                         
  11   0  16        137.56         72.10        41.64 o                         
   1   1  16       2660.77       2756.35        45.94 o                         
   2   1  16       2896.29       3078.47        46.18 o                         
   3   1  16        318.60        306.45        11.80 o                         
   4   1  16       1913.24       2103.62        32.14 o                         
   5   1  16        125.66        142.43        11.25 o                         
   6   1  16       1167.90       1339.39        32.28 o                         
   7   1  16          3.79         10.82        12.08 o                         
   8   1  16        469.14        523.03        41.23 o                         
   9   1  16        420.83        510.58        58.52 o                         
  10   1  16         19.07         16.27        17.27 o                         
  11   1  16        381.51        196.38        20.32 o                         
   0   2  16       8168.72       8010.61       280.38 o                         
   1   2  16         75.39         99.48        10.69 o                         
   2   2  16       3163.43       3290.36        50.61 o                         
   3   2  16       1679.43       1873.51        31.86 o                         
   4   2  16         24.20         26.97        10.05 o                         
   5   2  16       1706.94       1939.64        60.04 o                         
   6   2  16        146.03        169.08        12.46 o                         
   7   2  16        119.54        116.26        14.63 o                         
   8   2  16        382.25        458.40        24.46 o                         
   9   2  16          0.15         11.48        15.77 o                         
  10   2  16        706.82        718.13        96.75 o                         
  11   2  16         46.87         21.26        19.66 o                         
   1   3  16        158.09        164.89        12.23 o                         
   2   3  16        251.35        241.09        12.40 o                         
   3   3  16       1531.95       1580.74        28.43 o                         
   4   3  16        320.25        379.12        13.69 o                         
   5   3  16          2.78         -0.31        10.23 o                         
   6   3  16          2.54          9.54        11.82 o                         
   7   3  16        501.76        596.51        20.35 o                         
   8   3  16         97.24        118.25        17.12 o                         
   9   3  16        245.67        264.59        22.23 o                         
  10   3  16         17.82         10.71        20.56 o                         
   0   4  16       1111.88       1115.76        34.92 o                         
   1   4  16         34.03         22.48        11.00 o                         
   2   4  16        877.31        940.72        20.56 o                         
   3   4  16        103.54         90.61        11.91 o                         
   4   4  16          3.41          5.58        11.97 o                         
   5   4  16       1040.87       1159.71        37.75 o                         
   6   4  16        208.97        235.57        16.44 o                         
   7   4  16        117.09        136.18        16.23 o                         
   8   4  16        145.91        174.43        17.90 o                         
   9   4  16         40.80         41.39        20.51 o                         
  10   4  16        384.83        209.29        26.12 o                         
   1   5  16         29.18         39.75        11.88 o                         
   2   5  16          1.55          5.54        12.37 o                         
   3   5  16         24.35         26.12        10.43 o                         
   4   5  16         40.74         49.92        13.02 o                         
   5   5  16          4.67         -1.61        12.91 o                         
   6   5  16        106.67        116.83        14.83 o                         
   7   5  16        334.76        412.38        20.59 o                         
   8   5  16        136.90        148.31        20.17 o                         
   9   5  16        141.20        129.95        22.07 o                         
   0   6  16         29.99         41.17        17.23 o                         
   1   6  16          1.45          9.48        12.62 o                         
   2   6  16         69.15         74.73        13.11 o                         
   3   6  16          1.06         22.98        13.57 o                         
   4   6  16          0.32          9.07        15.53 o                         
   5   6  16          0.53          1.10        15.69 o                         
   6   6  16         52.07         56.77        18.83 o                         
   7   6  16          1.65        -13.69        17.88 o                         
   8   6  16        270.67        279.10        24.20 o                         
   1   7  16          5.99          4.82        14.32 o                         
   2   7  16        332.02        331.05        17.50 o                         
   3   7  16         13.11         27.79        15.88 o                         
   4   7  16        554.51        586.27        27.60 o                         
   5   7  16          3.52          5.82        16.51 o                         
   6   7  16          0.46        -10.53        20.06 o                         
   7   7  16         46.29         44.16        21.21 o                         
   0   8  16        230.91        201.74        28.76 o                         
   1   8  16          3.25         23.18        17.75 o                         
   2   8  16        147.81        136.78        18.42 o                         
   3   8  16         52.73         78.89        17.70 o                         
   4   8  16          3.70          7.16        17.79 o                         
   5   8  16        434.91        452.56        24.25 o                         
   6   8  16          0.31         14.32        22.24 o                         
   1   9  16         65.37         53.88        20.44 o                         
   2   9  16        394.53        420.04        20.77 o                         
   3   9  16        186.60        185.48        22.66 o                         
   4   9  16        277.88        254.53        24.52 o                         
   1   1  17        897.99        861.09        21.70 o                         
   2   1  17        254.93        255.33        12.09 o                         
   3   1  17        626.83        653.11        17.42 o                         
   4   1  17        324.05        335.25        13.83 o                         
   5   1  17        163.42        173.48        12.28 o                         
   6   1  17        309.69        337.05        16.05 o                         
   7   1  17        298.64        314.75        16.90 o                         
   8   1  17        140.34        149.54        16.22 o                         
   9   1  17          0.43         -1.66        17.33 o                         
  10   1  17          5.61         15.62        18.09 o                         
  11   1  17         16.19         13.06        20.49 o                         
   0   2  17       1748.45       1985.25        45.65 o                         
   1   2  17       1234.88       1275.27        31.00 o                         
   2   2  17        336.64        366.21        14.54 o                         
   3   2  17         70.05         72.98        11.05 o                         
   4   2  17         10.02          1.44        10.76 o                         
   5   2  17       2269.46       2419.15        62.51 o                         
   6   2  17          9.03          6.48        12.41 o                         
   7   2  17         48.98         67.22        14.42 o                         
   8   2  17        403.44        450.10        30.10 o                         
   9   2  17          3.73        -15.19        17.90 o                         
  10   2  17        338.34        251.90        24.57 o                         
   1   3  17         30.89         19.62        10.01 o                         
   2   3  17        958.00       1026.05        21.14 o                         
   3   3  17       1066.64       1056.59        24.06 o                         
   4   3  17        252.32        258.34        13.26 o                         
   5   3  17          4.07          2.32        10.97 o                         
   6   3  17        390.01        440.06        17.85 o                         
   7   3  17       1065.81       1246.28        49.87 o                         
   8   3  17        172.89        182.26        17.03 o                         
   9   3  17        359.61        423.36        30.24 o                         
  10   3  17         45.53         37.22        23.95 o                         
   0   4  17       5901.26       6437.70       129.60 o                         
   1   4  17          2.97         -5.27        11.57 o                         
   2   4  17       2773.77       3040.52        48.78 o                         
   3   4  17          7.19         19.87        11.30 o                         
   4   4  17        436.99        461.68        16.87 o                         
   5   4  17        561.54        578.04        23.90 o                         
   6   4  17         14.77         21.10        13.63 o                         
   7   4  17        317.70        349.90        22.46 o                         
   8   4  17        864.24       1015.81        29.96 o                         
   9   4  17         92.45         75.06        19.51 o                         
  10   4  17        959.52       1146.16        98.17 o                         
   1   5  17        417.22        443.28        16.33 o                         
   2   5  17        565.26        589.98        17.19 o                         
   3   5  17        104.78        132.99        13.91 o                         
   4   5  17       1644.87       1932.45        44.34 o                         
   5   5  17        140.19        150.09        15.60 o                         
   6   5  17        654.73        765.48        24.01 o                         
   7   5  17        219.32        251.98        19.68 o                         
   8   5  17         95.30         81.45        20.53 o                         
   9   5  17        340.55        287.65        26.94 o                         
   0   6  17        657.44        602.54        25.59 o                         
   1   6  17        215.34        198.49        15.14 o                         
   2   6  17       1428.02       1500.25        33.69 o                         
   3   6  17        475.10        479.67        18.56 o                         
   4   6  17        262.68        297.15        19.08 o                         
   5   6  17        382.86        432.82        21.23 o                         
   6   6  17        249.00        283.77        18.95 o                         
   7   6  17        223.35        212.20        24.24 o                         
   8   6  17        306.66        299.77        44.94 o                         
   1   7  17        180.12        140.67        16.04 o                         
   2   7  17        441.09        466.28        19.82 o                         
   3   7  17         88.87        100.16        15.54 o                         
   4   7  17       2338.60       2699.66        76.97 o                         
   5   7  17         13.51         -0.29        18.51 o                         
   6   7  17       1298.31       1515.11        71.40 o                         
   7   7  17          4.07         12.90        22.93 o                         
   0   8  17        285.53        250.99        26.61 o                         
   1   8  17         32.99         28.28        18.46 o                         
   2   8  17        234.16        190.49        19.12 o                         
   3   8  17        314.26        289.50        20.81 o                         
   4   8  17        139.81        126.35        21.75 o                         
   5   8  17        141.75        128.21        21.58 o                         
   1   9  17         54.61         39.52        19.00 o                         
   2   9  17        298.04        213.57        22.32 o                         
   3   9  17         75.16         72.05        20.35 o                         
   0   0  18        480.54        480.88        27.25 o                         
   1   0  18       1149.37       1174.15        40.09 o                         
   2   0  18        199.92        223.66        19.68 o                         
   3   0  18      10344.70      11778.92       208.88 o                         
   4   0  18         33.03          8.09        16.89 o                         
   5   0  18       9144.00      10172.13       179.51 o                         
   6   0  18        496.45        579.74        31.02 o                         
   7   0  18       2827.74       3496.83       242.30 o                         
   8   0  18         71.09         69.69        24.38 o                         
   9   0  18        427.18        357.07        69.74 o                         
  10   0  18          4.96         32.46        32.09 o                         
   1   1  18        194.68        182.54        12.63 o                         
   2   1  18        745.82        817.69        21.37 o                         
   3   1  18        209.55        227.22        13.50 o                         
   4   1  18          7.32         -7.10         9.83 o                         
   5   1  18         17.68         12.97        11.38 o                         
   6   1  18         23.05         23.70        13.69 o                         
   7   1  18        195.55        227.05        15.81 o                         
   8   1  18          9.94         -0.35        16.02 o                         
   9   1  18        812.11        852.62        54.54 o                         
  10   1  18         16.26          7.32        21.91 o                         
   0   2  18        367.29        437.19        27.89 o                         
   1   2  18       1129.82       1173.71        26.36 o                         
   2   2  18          5.95          4.82        10.23 o                         
   3   2  18       3612.29       3826.76        52.81 o                         
   4   2  18          1.69         16.12        10.80 o                         
   5   2  18       2514.99       2756.96        43.85 o                         
   6   2  18          7.23         14.93        13.52 o                         
   7   2  18        828.34        936.62        32.38 o                         
   8   2  18        127.42        131.45        17.61 o                         
   9   2  18          0.30         12.78        18.21 o                         
  10   2  18         11.23          6.02        24.48 o                         
   1   3  18       2740.24       2929.57        46.19 o                         
   2   3  18          1.92          5.64        11.25 o                         
   3   3  18        495.23        535.63        17.50 o                         
   4   3  18        239.24        225.10        13.76 o                         
   5   3  18        255.35        251.61        15.61 o                         
   6   3  18          6.57         23.15        13.74 o                         
   7   3  18         46.05         47.18        16.00 o                         
   8   3  18          2.15         -2.08        19.23 o                         
   9   3  18        469.94        434.76        30.10 o                         
  10   3  18          3.13         11.43        26.89 o                         
   0   4  18        193.69        169.38        19.94 o                         
   1   4  18        516.85        516.50        15.59 o                         
   2   4  18         26.69         23.46        13.72 o                         
   3   4  18        797.38        850.86        19.51 o                         
   4   4  18          1.18          6.07        11.27 o                         
   5   4  18        256.70        271.80        16.34 o                         
   6   4  18          7.10          4.22        14.65 o                         
   7   4  18         29.46         26.17        17.18 o                         
   8   4  18          0.71          9.56        19.14 o                         
   9   4  18         64.23         51.10        21.01 o                         
   1   5  18        212.00        193.19        13.63 o                         
   2   5  18         17.74         28.00        13.52 o                         
   3   5  18        118.66        120.80        14.52 o                         
   4   5  18         36.97         38.62        14.06 o                         
   5   5  18         23.36         48.25        15.71 o                         
   6   5  18          9.67         29.02        15.02 o                         
   7   5  18         27.25         42.35        19.81 o                         
   8   5  18          0.11        -14.26        21.96 o                         
   9   5  18          4.52         -2.15        22.86 o                         
   0   6  18          7.68         32.34        21.22 o                         
   1   6  18         10.19         18.49        13.79 o                         
   2   6  18         21.72         11.71        14.06 o                         
   3   6  18         23.57         24.85        15.63 o                         
   4   6  18         19.31         32.50        15.32 o                         
   5   6  18          5.45          8.18        18.47 o                         
   6   6  18         37.15         27.86        17.82 o                         
   7   6  18        186.03        212.59        22.88 o                         
   8   6  18         42.73         63.29        21.96 o                         
   1   7  18         35.84         44.28        14.37 o                         
   2   7  18          9.24         12.56        18.49 o                         
   3   7  18         22.34         20.29        17.34 o                         
   4   7  18          4.21         -3.63        16.35 o                         
   5   7  18          0.18         -8.44        21.37 o                         
   6   7  18          0.02        -12.75        21.18 o                         
   7   7  18         83.09        106.82        24.34 o                         
   0   8  18         66.48         76.02        26.88 o                         
   1   8  18         77.27         83.07        19.09 o                         
   2   8  18          3.30          3.27        16.50 o                         
   3   8  18        306.71        278.35        22.14 o                         
   4   8  18         16.84         -5.04        20.47 o                         
   5   8  18        440.09        547.34        26.59 o                         
   1   9  18        739.36        604.68        38.49 o                         
   2   9  18         20.92         -9.12        22.30 o                         
   1   1  19         48.11         48.07        11.57 o                         
   2   1  19        964.46       1022.58        23.43 o                         
   3   1  19        272.18        241.82        12.96 o                         
   4   1  19         63.67         55.48        11.74 o                         
   5   1  19          2.16          2.78        11.31 o                         
   6   1  19         49.25         52.33        14.24 o                         
   7   1  19         27.07         29.95        15.90 o                         
   8   1  19         96.38         78.67        19.57 o                         
   9   1  19         72.51         57.57        20.06 o                         
  10   1  19         26.17         19.12        25.15 o                         
   0   2  19       6772.57       7561.75       269.78 o                         
   1   2  19        151.78        162.72        15.35 o                         
   2   2  19        559.87        632.77        18.09 o                         
   3   2  19        156.80        164.10        13.14 o                         
   4   2  19          4.98         25.66        11.80 o                         
   5   2  19        298.20        329.91        17.01 o                         
   6   2  19        104.21         98.18        16.25 o                         
   7   2  19        726.21        754.13        26.95 o                         
   8   2  19        272.32        270.18        30.11 o                         
   9   2  19         55.83         22.81        19.81 o                         
  10   2  19        200.99        136.71        25.61 o                         
   1   3  19         51.71         42.95        12.45 o                         
   2   3  19        437.50        512.43        17.91 o                         
   3   3  19          1.71          7.87        11.94 o                         
   4   3  19        149.07        202.72        14.21 o                         
   5   3  19          2.48          1.19        14.19 o                         
   6   3  19         33.87         45.55        15.56 o                         
   7   3  19        107.45        122.66        17.09 o                         
   8   3  19         17.49         37.28        18.50 o                         
   9   3  19        216.36        228.64        22.59 o                         
   0   4  19       2779.53       2855.61        60.55 o                         
   1   4  19         10.28         -2.49        11.10 o                         
   2   4  19       3720.00       4104.94        59.96 o                         
   3   4  19        146.21        132.87        14.15 o                         
   4   4  19        492.46        462.81        21.24 o                         
   5   4  19        263.53        291.40        18.32 o                         
   6   4  19        348.14        448.71        20.44 o                         
   7   4  19        191.95        206.47        19.09 o                         
   8   4  19        398.39        435.61        44.55 o                         
   9   4  19         24.45         27.28        22.76 o                         
   1   5  19        393.54        445.47        19.82 o                         
   2   5  19         11.48          1.95        13.72 o                         
   3   5  19        179.92        194.58        13.95 o                         
   4   5  19       2051.34       2262.87        69.93 o                         
   5   5  19          2.59         11.29        15.21 o                         
   6   5  19        827.56        943.20        35.34 o                         
   7   5  19         55.61         65.16        19.70 o                         
   8   5  19         44.68         30.51        20.55 o                         
   0   6  19        206.25        202.02        24.69 o                         
   1   6  19          9.39         12.41        13.91 o                         
   2   6  19        814.85        836.36        38.67 o                         
   3   6  19        198.66        171.27        15.08 o                         
   4   6  19        307.55        285.37        20.08 o                         
   5   6  19        369.15        382.76        30.20 o                         
   6   6  19        400.33        421.72        23.96 o                         
   7   6  19        137.28        139.83        22.45 o                         
   1   7  19        274.68        262.95        18.04 o                         
   2   7  19        228.35        226.05        22.43 o                         
   3   7  19        144.61        131.04        16.93 o                         
   4   7  19       1542.95       1411.02        37.34 o                         
   5   7  19          0.98        -18.91        19.09 o                         
   6   7  19       1837.86       1582.86        66.75 o                         
   0   8  19        162.44        152.73        28.43 o                         
   1   8  19          0.56         -3.71        21.71 o                         
   2   8  19        136.45        125.22        22.40 o                         
   3   8  19         37.07         30.06        19.66 o                         
   4   8  19         93.74         90.65        20.39 o                         
   0   0  20      13440.58      15591.63       365.90 o                         
   1   0  20         39.52         31.32        23.26 o                         
   2   0  20       1544.79       1619.63        41.53 o                         
   3   0  20       1766.10       1951.94        47.80 o                         
   4   0  20        194.21        189.14        21.81 o                         
   5   0  20       1140.09       1118.50        39.12 o                         
   6   0  20          0.33         17.59        19.01 o                         
   7   0  20        303.99        365.74        32.14 o                         
   8   0  20        237.80        263.17        46.17 o                         
   9   0  20        418.92        445.31        47.51 o                         
  10   0  20        464.50        320.22        51.90 o                         
   1   1  20       1498.04       1552.91        31.46 o                         
   2   1  20       1463.84       1649.27        32.52 o                         
   3   1  20        213.02        182.75        14.14 o                         
   4   1  20         95.28        111.42        12.51 o                         
   5   1  20         60.05         75.49        12.62 o                         
   6   1  20        102.60        108.21        15.65 o                         
   7   1  20         44.60         44.44        16.14 o                         
   8   1  20        590.42        644.74        30.08 o                         
   9   1  20        242.06        222.56        27.00 o                         
  10   1  20         35.62         16.36        27.64 o                         
   0   2  20       5437.32       5588.07       133.09 o                         
   1   2  20        334.14        353.36        16.58 o                         
   2   2  20       2543.71       2591.47        41.31 o                         
   3   2  20        346.88        328.13        14.87 o                         
   4   2  20         10.18          7.01        13.05 o                         
   5   2  20        286.51        327.83        16.35 o                         
   6   2  20        281.19        296.72        17.55 o                         
   7   2  20        562.08        595.04        42.64 o                         
   8   2  20        295.57        269.87        23.76 o                         
   9   2  20         37.24          7.23        21.73 o                         
   1   3  20       1080.75       1089.96        24.19 o                         
   2   3  20         49.35         39.27        13.29 o                         
   3   3  20          2.65         -5.61        12.57 o                         
   4   3  20        339.55        360.13        16.24 o                         
   5   3  20         14.45         10.83        15.36 o                         
   6   3  20        207.17        227.86        17.70 o                         
   7   3  20        395.17        449.67        22.56 o                         
   8   3  20         71.09         76.90        20.80 o                         
   9   3  20        476.76        439.58        32.71 o                         
   0   4  20         33.53         28.20        18.97 o                         
   1   4  20         17.87         25.64        13.21 o                         
   2   4  20        281.65        277.12        16.87 o                         
   3   4  20          1.01          5.35        14.97 o                         
   4   4  20         17.66         21.66        14.39 o                         
   5   4  20         49.42         61.45        14.60 o                         
   6   4  20        616.23        614.64        24.10 o                         
   7   4  20        124.65        133.55        19.97 o                         
   8   4  20        405.44        426.99        27.96 o                         
   9   4  20          1.60        -19.99        25.70 o                         
   1   5  20        120.86         99.32        14.70 o                         
   2   5  20         46.10         36.93        13.63 o                         
   3   5  20         68.42         76.62        15.61 o                         
   4   5  20        130.76        109.80        16.26 o                         
   5   5  20         44.78         57.12        17.80 o                         
   6   5  20        609.23        638.39        43.23 o                         
   7   5  20        132.42        134.67        22.41 o                         
   8   5  20        158.17        141.03        23.22 o                         
   0   6  20         75.92         50.63        22.23 o                         
   1   6  20        104.86         73.98        15.58 o                         
   2   6  20         77.19         76.26        14.11 o                         
   3   6  20         53.79         70.62        17.08 o                         
   4   6  20         26.83         15.58        20.56 o                         
   5   6  20         63.71         56.86        19.26 o                         
   6   6  20         99.24         89.81        19.54 o                         
   7   6  20        135.10        132.96        23.86 o                         
   1   7  20         14.50          8.44        17.14 o                         
   2   7  20        104.15        130.21        17.61 o                         
   3   7  20         13.19          9.97        20.21 o                         
   4   7  20        119.99        114.17        20.58 o                         
   5   7  20         36.54         29.90        18.54 o                         
   0   8  20         34.19         50.22        30.63 o                         
   1   8  20         37.70         46.54        21.90 o                         
   2   8  20         25.08         28.76        21.42 o                         
   3   8  20        177.73        153.67        22.60 o                         
   1   1  21          1.26         10.65        11.32 o                         
   2   1  21          0.95          3.74        10.82 o                         
   3   1  21        105.39         97.56        12.76 o                         
   4   1  21         10.28         16.73        13.14 o                         
   5   1  21         57.50         65.35        15.05 o                         
   6   1  21         29.27         28.21        13.73 o                         
   7   1  21         20.57         21.53        17.91 o                         
   8   1  21          0.38         -6.12        19.56 o                         
   9   1  21         11.82         15.93        22.85 o                         
   0   2  21        133.63        121.52        27.74 o                         
   1   2  21          2.13         19.78        14.06 o                         
   2   2  21          8.26         13.69        11.95 o                         
   3   2  21        448.21        516.01        17.62 o                         
   4   2  21          6.44          7.16        13.24 o                         
   5   2  21        886.82        899.75        24.92 o                         
   6   2  21         36.33         28.50        17.53 o                         
   7   2  21        404.33        435.30        25.21 o                         
   8   2  21        291.24        325.78        21.41 o                         
   9   2  21        140.44         89.65        24.65 o                         
   1   3  21       1143.91       1274.11        30.71 o                         
   2   3  21          2.94        -15.60        13.18 o                         
   3   3  21        476.24        465.77        18.16 o                         
   4   3  21          3.49         10.05        13.93 o                         
   5   3  21          8.66          8.73        13.87 o                         
   6   3  21        101.61         93.40        18.55 o                         
   7   3  21        493.84        541.10        24.68 o                         
   8   3  21         27.32         47.91        19.48 o                         
   9   3  21        673.74        519.29        38.62 o                         
   0   4  21        145.36        151.81        31.22 o                         
   1   4  21         64.11         75.72        14.09 o                         
   2   4  21         77.94         81.53        14.59 o                         
   3   4  21        156.37        180.76        14.96 o                         
   4   4  21          4.03         12.82        14.64 o                         
   5   4  21       1009.19       1162.68        52.01 o                         
   6   4  21         85.23         85.19        19.17 o                         
   7   4  21        996.85        981.82        30.25 o                         
   8   4  21         81.79         65.11        24.84 o                         
   1   5  21       1089.96       1130.45        29.81 o                         
   2   5  21         13.03         11.89        14.90 o                         
   3   5  21        633.13        626.27        26.96 o                         
   4   5  21        174.47        182.85        17.34 o                         
   5   5  21          1.47        -21.27        17.85 o                         
   6   5  21          7.78         11.95        20.00 o                         
   7   5  21       1048.60       1344.71        54.53 o                         
   0   6  21         96.85         91.31        19.32 o                         
   1   6  21          1.53          9.70        15.69 o                         
   2   6  21        225.59        205.37        19.27 o                         
   3   6  21        585.93        582.33        26.38 o                         
   4   6  21          5.24         16.50        15.48 o                         
   5   6  21       1942.18       2175.45        40.50 o                         
   6   6  21         39.87         36.30        23.08 o                         
   1   7  21        613.49        600.44        41.45 o                         
   2   7  21         18.19          3.04        22.89 o                         
   3   7  21        509.02        550.70        25.56 o                         
   4   7  21        110.54         92.32        18.90 o                         
   5   7  21         64.22         65.22        26.75 o                         
   0   8  21         45.40         37.14        26.64 o                         
   1   8  21         16.24         16.37        19.96 o                         
   2   8  21          1.86         -1.85        21.62 o                         
   0   0  22       2965.93       3025.68       125.03 o                         
   1   0  22          5.67        -23.45        18.87 o                         
   2   0  22        224.05        223.64        23.43 o                         
   3   0  22        189.69        181.48        21.06 o                         
   4   0  22          1.00         -5.54        16.40 o                         
   5   0  22        237.76        254.07        24.10 o                         
   6   0  22          2.54        -12.58        25.07 o                         
   7   0  22         19.46         27.08        24.80 o                         
   8   0  22        619.66        622.62        90.13 o                         
   9   0  22          1.78         -6.88        35.06 o                         
   1   1  22          1.37         22.66        15.09 o                         
   2   1  22       2385.21       2629.38        46.31 o                         
   3   1  22         33.12         45.21        14.91 o                         
   4   1  22       1513.56       1730.81        42.65 o                         
   5   1  22         21.93         10.32        14.06 o                         
   6   1  22       1439.22       1687.62        55.83 o                         
   7   1  22         11.81          8.58        17.99 o                         
   8   1  22        557.83        537.30        36.34 o                         
   9   1  22         52.93         31.99        26.16 o                         
   0   2  22       2089.52       2025.82        82.05 o                         
   1   2  22         85.84         92.51        14.48 o                         
   2   2  22       1072.40       1088.20        29.56 o                         
   3   2  22         54.17         48.73        14.31 o                         
   4   2  22         37.62         55.21        15.91 o                         
   5   2  22          1.69          6.38        16.23 o                         
   6   2  22         35.21         41.31        17.58 o                         
   7   2  22          1.03         -1.66        21.35 o                         
   8   2  22        206.13        176.43        23.98 o                         
   9   2  22         18.24          2.86        24.40 o                         
   1   3  22         48.13         44.72        14.45 o                         
   2   3  22        312.97        337.56        18.16 o                         
   3   3  22          3.80         -5.48        13.26 o                         
   4   3  22        993.24       1052.34        26.81 o                         
   5   3  22         26.27         19.30        16.95 o                         
   6   3  22        162.60        153.86        19.02 o                         
   7   3  22          8.13         17.47        20.71 o                         
   8   3  22         44.81         32.04        23.76 o                         
   0   4  22        190.52        211.72        31.62 o                         
   1   4  22         32.37         33.08        14.52 o                         
   2   4  22        544.89        511.58        20.33 o                         
   3   4  22        249.07        242.94        18.48 o                         
   4   4  22         62.68         55.23        16.05 o                         
   5   4  22         35.53         27.31        18.44 o                         
   6   4  22         74.27         70.97        20.16 o                         
   7   4  22         10.78         16.28        19.85 o                         
   8   4  22          6.70          9.04        25.84 o                         
   1   5  22         74.44         63.29        18.96 o                         
   2   5  22          0.12        -10.34        17.02 o                         
   3   5  22          5.74         -5.66        17.38 o                         
   4   5  22        209.57        212.75        20.11 o                         
   5   5  22         14.56         -6.25        18.56 o                         
   6   5  22        115.58        126.80        22.60 o                         
   7   5  22         79.47         91.32        25.31 o                         
   0   6  22         86.16         93.00        26.72 o                         
   1   6  22         49.12         42.11        17.43 o                         
   2   6  22         16.78         37.44        17.60 o                         
   3   6  22        153.09        130.71        19.92 o                         
   4   6  22         16.08         12.74        21.42 o                         
   5   6  22         16.21         25.66        21.97 o                         
   6   6  22          5.19         -5.78        24.75 o                         
   1   7  22         12.16          1.74        18.76 o                         
   2   7  22         95.62         87.05        20.64 o                         
   3   7  22         10.82         12.01        21.03 o                         
   4   7  22        125.08         64.74        25.83 o                         
   1   1  23        217.38        212.72        18.23 o                         
   2   1  23         72.44         75.01        16.08 o                         
   3   1  23          8.85          4.76        14.45 o                         
   4   1  23        223.49        243.19        15.72 o                         
   5   1  23          3.06          4.80        15.19 o                         
   6   1  23        285.29        295.75        20.02 o                         
   7   1  23          3.48          8.56        20.48 o                         
   8   1  23         28.28         31.61        23.47 o                         
   0   2  23         64.36         62.92        19.51 o                         
   1   2  23         37.53         34.63        14.58 o                         
   2   2  23          1.72         15.81        14.57 o                         
   3   2  23        192.72        189.89        15.38 o                         
   4   2  23         27.67         18.70        15.40 o                         
   5   2  23         51.22         59.62        16.03 o                         
   6   2  23          7.02         20.21        18.03 o                         
   7   2  23         44.27         63.47        20.19 o                         
   8   2  23         26.15         60.94        25.16 o                         
   1   3  23        979.72        896.42        34.19 o                         
   2   3  23        112.43         98.62        15.07 o                         
   3   3  23        285.73        268.06        16.03 o                         
   4   3  23        576.97        623.11        22.73 o                         
   5   3  23         41.43         45.18        20.05 o                         
   6   3  23        191.74        230.62        20.90 o                         
   7   3  23        133.18        152.67        22.25 o                         
   8   3  23          1.02          5.59        23.97 o                         
   0   4  23        320.22        279.96        38.27 o                         
   1   4  23         41.59         44.71        15.24 o                         
   2   4  23        455.21        444.53        21.60 o                         
   3   4  23        352.42        352.79        18.75 o                         
   4   4  23        160.37        155.14        19.82 o                         
   5   4  23        414.98        429.98        26.43 o                         
   6   4  23          0.75          1.24        19.00 o                         
   7   4  23        145.59        120.92        24.68 o                         
   1   5  23       1063.76       1052.04        35.53 o                         
   2   5  23        370.58        401.82        21.31 o                         
   3   5  23        274.70        247.27        21.00 o                         
   4   5  23        413.60        382.50        25.41 o                         
   5   5  23          1.61         21.29        22.11 o                         
   6   5  23        121.75         91.51        22.14 o                         
   0   6  23        260.98        246.76        29.84 o                         
   1   6  23        134.39        150.48        20.18 o                         
   2   6  23        107.07         89.23        21.35 o                         
   3   6  23        332.91        334.07        21.68 o                         
   4   6  23         70.37         52.08        21.90 o                         
   5   6  23        568.18        591.95        25.47 o                         
   1   7  23        466.99        421.28        23.73 o                         
   2   7  23        186.97        195.26        23.27 o                         
   3   7  23        203.74        208.54        22.25 o                         
   0   0  24        675.43        621.81       104.56 o                         
   1   0  24        226.44        230.68        26.65 o                         
   2   0  24        165.57        186.97        24.71 o                         
   3   0  24        918.33        926.33        41.89 o                         
   4   0  24         58.82         46.04        24.40 o                         
   5   0  24        942.76        990.79        41.07 o                         
   6   0  24         16.69         25.90        25.25 o                         
   7   0  24        657.91        669.58        41.67 o                         
   8   0  24        199.33        221.45        41.80 o                         
   1   1  24       1021.07        968.16        43.93 o                         
   2   1  24        336.49        327.88        18.00 o                         
   3   1  24        259.00        267.67        18.04 o                         
   4   1  24        223.21        219.50        19.11 o                         
   5   1  24          0.00         -2.14        18.25 o                         
   6   1  24        368.60        407.70        41.81 o                         
   7   1  24        282.92        322.01        25.20 o                         
   8   1  24         93.66         74.01        25.59 o                         
   0   2  24         42.41         27.23        24.62 o                         
   1   2  24         71.40         64.57        14.96 o                         
   2   2  24         29.50         26.33        16.70 o                         
   3   2  24        432.08        437.71        18.71 o                         
   4   2  24         38.66         46.59        18.56 o                         
   5   2  24        403.88        385.93        23.60 o                         
   6   2  24         14.68         23.88        18.58 o                         
   7   2  24        155.82        159.16        23.64 o                         
   8   2  24        253.21        251.03        28.93 o                         
   1   3  24        814.14        729.96        24.94 o                         
   2   3  24          1.02          1.24        16.58 o                         
   3   3  24        278.23        255.23        17.07 o                         
   4   3  24        377.83        368.84        21.49 o                         
   5   3  24          0.96        -19.18        19.64 o                         
   6   3  24        282.50        301.51        28.18 o                         
   7   3  24         86.93        102.17        23.35 o                         
   0   4  24         67.44         49.22        30.66 o                         
   1   4  24         90.15         93.48        17.58 o                         
   2   4  24        201.32        209.15        18.68 o                         
   3   4  24        260.19        255.17        19.49 o                         
   4   4  24         88.02         90.05        19.85 o                         
   5   4  24        134.61        104.03        21.25 o                         
   6   4  24        199.87        234.22        23.83 o                         
   7   4  24         53.60         55.88        25.48 o                         
   1   5  24         25.95         24.98        17.81 o                         
   2   5  24         96.90        103.52        24.11 o                         
   3   5  24          3.98          3.75        20.39 o                         
   4   5  24         19.03         14.74        22.15 o                         
   5   5  24          1.29        -10.72        22.29 o                         
   6   5  24         59.21         60.04        21.53 o                         
   0   6  24        188.99        152.42        29.66 o                         
   1   6  24         14.22         18.92        22.26 o                         
   2   6  24         62.15         37.07        27.39 o                         
   3   6  24         29.56         -3.44        21.01 o                         
   4   6  24          1.31         14.55        22.80 o                         
   1   7  24         36.64         41.73        26.01 o                         
   1   1  25        255.62        244.39        18.74 o                         
   2   1  25         86.33         96.82        17.12 o                         
   3   1  25         41.78         46.58        16.38 o                         
   4   1  25        142.40        155.76        19.04 o                         
   5   1  25          0.00          4.44        19.70 o                         
   6   1  25         43.59         44.27        22.13 o                         
   7   1  25         31.84         18.90        23.70 o                         
   0   2  25        561.19        543.62        28.83 o                         
   1   2  25         16.36         14.02        14.57 o                         
   2   2  25        190.65        184.04        17.10 o                         
   3   2  25          8.59          2.51        15.76 o                         
   4   2  25         12.68         17.47        17.46 o                         
   5   2  25        231.17        252.89        21.07 o                         
   6   2  25          0.22          0.72        21.96 o                         
   7   2  25        170.13        135.01        22.65 o                         
   1   3  25        303.57        278.83        20.22 o                         
   2   3  25        497.07        506.36        21.32 o                         
   3   3  25          0.61         -7.79        16.28 o                         
   4   3  25        408.40        435.84        22.38 o                         
   5   3  25          0.89         -5.91        21.84 o                         
   6   3  25        431.47        466.40        34.49 o                         
   7   3  25        103.03        130.83        25.75 o                         
   0   4  25        818.73        741.98        55.65 o                         
   1   4  25        165.27        144.76        18.68 o                         
   2   4  25        366.63        304.77        23.08 o                         
   3   4  25         95.24         62.82        18.83 o                         
   4   4  25         61.73         45.17        21.69 o                         
   5   4  25         45.90         30.15        22.18 o                         
   6   4  25         40.21         61.29        22.56 o                         
   1   5  25         53.46         37.41        19.16 o                         
   2   5  25        221.92        228.05        22.75 o                         
   3   5  25         28.22         31.61        20.08 o                         
   4   5  25       1127.65        979.14        32.92 o                         
   5   5  25         17.25         22.54        24.56 o                         
   0   6  25        189.35         83.74        35.47 o                         
   1   6  25         43.49         40.61        22.04 o                         
   2   6  25        528.47        480.49        30.34 o                         
   3   6  25         24.16         -0.32        24.47 o                         
   0   0  26        756.66        852.84        46.54 o                         
   1   0  26        112.05         94.57        22.48 o                         
   2   0  26        684.48        736.18        31.81 o                         
   3   0  26        836.61        860.11        31.17 o                         
   4   0  26          0.58         17.14        26.17 o                         
   5   0  26        733.60        658.00        69.33 o                         
   6   0  26         94.64        106.92        32.55 o                         
   7   0  26        155.96        116.58        35.43 o                         
   1   1  26       1067.64       1008.64        34.46 o                         
   2   1  26          4.91          8.39        15.79 o                         
   3   1  26        569.76        560.32        20.01 o                         
   4   1  26         11.32          5.53        17.90 o                         
   5   1  26         25.02         13.79        22.30 o                         
   6   1  26         17.44          9.40        23.53 o                         
   7   1  26         56.02         78.80        26.76 o                         
   0   2  26       1049.24        876.11        48.48 o                         
   1   2  26        102.26         80.51        16.23 o                         
   2   2  26        209.59        183.44        17.45 o                         
   3   2  26        657.48        675.18        22.81 o                         
   4   2  26          0.03         -2.81        20.14 o                         
   5   2  26        687.28        654.33        28.17 o                         
   6   2  26          4.89         -0.22        20.75 o                         
   1   3  26        229.40        192.51        19.74 o                         
   2   3  26         33.06         26.13        21.26 o                         
   3   3  26         55.03         47.07        18.82 o                         
   4   3  26         33.35         36.51        22.10 o                         
   5   3  26          8.07         25.87        22.26 o                         
   6   3  26         61.69         40.18        23.26 o                         
   0   4  26          9.93         33.01        31.93 o                         
   1   4  26         98.40        102.21        20.12 o                         
   2   4  26         18.84          7.92        20.40 o                         
   3   4  26        187.34        193.94        20.14 o                         
   4   4  26         15.17         30.85        20.66 o                         
   5   4  26        269.04        245.65        27.43 o                         
   1   5  26         12.72         21.71        21.84 o                         
   2   5  26          2.14         19.65        22.79 o                         
   3   5  26          3.77        -16.33        23.07 o                         
   4   5  26         95.08         80.91        25.79 o                         
   0   6  26        132.17        102.22        30.90 o                         
   1   6  26          8.47         17.04        23.54 o                         
   1   1  27          0.10        -23.66        20.72 o                         
   2   1  27         16.99          4.01        18.64 o                         
   3   1  27          1.12         28.79        21.22 o                         
   4   1  27          1.33          6.37        20.56 o                         
   5   1  27         13.38          7.39        21.48 o                         
   6   1  27        152.33        152.99        23.35 o                         
   0   2  27         85.17         59.93        27.22 o                         
   1   2  27          5.59        -19.84        19.49 o                         
   2   2  27          6.35         15.46        20.84 o                         
   3   2  27        101.22         98.83        21.06 o                         
   4   2  27          1.32         -9.20        22.69 o                         
   5   2  27        373.92        344.37        24.34 o                         
   6   2  27         15.00         35.00        24.10 o                         
   1   3  27         98.83         90.73        20.05 o                         
   2   3  27         73.85         50.05        20.68 o                         
   3   3  27        248.98        246.25        21.30 o                         
   4   3  27        207.76        197.94        22.33 o                         
   5   3  27          0.08        -10.02        26.30 o                         
   0   4  27         73.68         68.60        31.13 o                         
   1   4  27          0.26          3.73        21.66 o                         
   2   4  27         93.85         62.81        25.42 o                         
   3   4  27        224.34        218.29        21.87 o                         
   4   4  27          3.65         -1.23        22.63 o                         
   1   5  27        366.37        314.21        28.57 o                         
   2   5  27         87.43         54.00        25.55 o                         
   0   0  28        348.77        310.43        40.86 o                         
   1   0  28         52.20         32.84        39.11 o                         
   2   0  28        514.28        455.48        41.52 o                         
   3   0  28         14.46         18.26        32.63 o                         
   4   0  28        126.60        120.00        33.80 o                         
   5   0  28          3.16          9.51        27.72 o                         
   1   1  28        333.87        327.60        22.61 o                         
   2   1  28          1.72          1.48        20.72 o                         
   3   1  28        117.92         82.40        21.14 o                         
   4   1  28        347.28        345.59        21.81 o                         
   5   1  28         55.61         51.02        24.72 o                         
   0   2  28        766.78        617.72        38.85 o                         
   1   2  28         13.10          9.59        20.68 o                         
   2   2  28        500.03        442.02        24.19 o                         
   3   2  28          3.70         17.15        20.35 o                         
   4   2  28         28.26         30.10        21.86 o                         
   5   2  28         33.34         20.45        26.79 o                         
   1   3  28         45.29         37.60        22.15 o                         
   2   3  28         57.38         46.71        24.29 o                         
   3   3  28          6.92          2.34        24.54 o                         
   4   3  28         85.27         84.83        25.41 o                         
   0   4  28        694.59        512.95        40.05 o                         
   1   4  28          4.33         -8.41        21.98 o                         
   2   4  28        236.09        194.75        24.15 o                         
   3   4  28         25.34         16.60        22.06 o                         
   1   1  29        107.26         90.91        19.35 o                         
   2   1  29         21.47          7.28        21.07 o                         
   3   1  29         93.65         96.40        21.95 o                         
   4   1  29        144.25        149.81        26.28 o                         
   0   2  29        428.37        393.10        33.61 o                         
   1   2  29          9.39         19.94        23.82 o                         
   2   2  29          5.87          5.96        25.08 o                         
   3   2  29        259.97        179.33        26.97 o                         
   4   2  29          0.01         -7.08        22.93 o                         
   1   3  29        493.77        407.62        28.67 o                         
   2   3  29          4.82          7.84        22.63 o                         
   3   3  29         60.21         27.62        25.05 o                         
   0   4  29          6.16         -2.05        33.26 o                         
   0   0  30        756.14        553.61        60.33 o                         
   1   0  30         61.63         28.05        37.08 o                         
   2   0  30        334.55        292.66        35.81 o                         
   3   0  30        191.28        180.61        36.92 o                         
   1   1  30        209.25        171.64        23.79 o                         
   2   1  30        133.49        114.85        22.01 o                         
   3   1  30         88.67         65.24        23.24 o                         
   0   2  30         24.78         44.39        33.93 o                         
   1   2  30         26.87         17.36        22.74 o                         
   2   2  30        175.83        144.68        24.18 o                         
                                                                                
